# Supplementary material for: Role of the immune system in the peritoneal tumor spread of high grade serous ovarian cancer
Source: Oncotarget. 2016 Aug 3;7(38):61336–54. doi: 10.18632/oncotarget.11038 (PMC5308655; doi:10.18632/oncotarget.11038)
Supplement: Supplementary file 2 [file oncotarget-07-61336-s002.xlsx]

## Sheet: Result_IP
identifier	patient	sample	total_lymphocytes	alive	CD3pos	CD8pos	CD4pos	Treg	CD4negCD8neg	CD4posCD8pos	NKT	aCD8pos	aCD4pos	aTreg	aCD4negCD8neg	aCD4posCD8pos	aNKT	NKT_HLA_DRpos	NKT_HLA_DRdpos	CD3neg	B_cells	aB_cells	mem_B_cells	a_mem_B_cells	naive_B_cells	a_naive_B_cells	CD56pos_NK_cells	aCD56pos_NK_cells	NK_1	aNK_1	NK_1_HLAdrpos	NK_2	aNK_2	NK_2_HLAdrpos	NK_3	aNK_3	NK_3_HLAdrpos	NK_4	aNK_4	NK_4_HLAdrpos	NK_5	aNK_5	NK_5_HLAdrpos	NK_1_3	NK_2_4	aNK_1_3	aNK_2_4
B	5	B5	48.3	94.75	83.15	39.1	47.2	5.05	11.6	2.16	10.2	32.5117	39.2468	4.19907	9.6454	1.79604	8.4813	64	5.3	16.85	27	4.5495	11	1.8535	16	2.696	69	11.6265	2.1	0.25831	41.5	3.76	0.462499	25.3	2.69	0.330883	32.4	86.1	10.5907	9.52	2.93	0.360405	33.8	4.79	89.86	0.589194	11.0532
B	6	B6	14.15	87.3	72.1	37.1	54.6	4.99	5.78	2.58	22.1	26.7491	39.3666	3.59779	4.16738	1.86018	15.9341	54	11.4	27.9	28.8	8.0352	4.8	1.3392	24	6.696	61.1	17.0469	5.89	1.17004	79.5	31.5	6.25741	29.7	2.7	0.53635	81.6	45.4	9.01862	12.3	3.05	0.605876	97.7	8.59	76.9	1.70639	15.276
B	7	B7	53.15	63.6	74.35	26.8	64.1	3.91	6.82	2.35	14.8	19.9258	47.6583	2.90708	5.07067	1.74723	11.0038	51.9	8.24	25.65	42	10.773	2.93	0.751545	39	10.0035	52.2	13.3893	3.18	0.473089	23.5	5.61	0.8346	30	1.87	0.2782	30	80	11.9016	15	6.92	1.02949	59.5	5.05	85.61	0.751289	12.7362
B	8	B8	41.2	88.95	70.35	42.6	49.1	3.55	4.21	4.11	25.4	29.9691	34.5418	2.49742	2.96174	2.89139	17.8689	64	4.21	29.65	16.6	4.9219	7.58	2.24747	8.99	2.66554	73.1	21.6742	1.21	0.29921	56.7	8.16	2.01781	31.2	1.33	0.328884	66.7	76.5	18.917	10.6	8.32	2.05738	80.6	2.54	84.66	0.628094	20.9348
B	9	B9	43.55	86.75	82.35	31.2	65	5.5	1.62	2.18	10.4	25.6932	53.5275	4.52925	1.33407	1.79523	8.5644	29.6	2.73	17.65	55.5	9.79575	7.1	1.25315	48.4	8.5426	39.5	6.97175	2.72	0.213636	57.9	32.4	2.54478	11.4	3.18	0.249765	75.3	53.1	4.17061	5.66	3.04	0.238769	68.2	5.9	85.5	0.463401	6.71538
B	12	B12	17.05	91.4	87.95	21	75.8	4.31	2.03	1.19	6.98	18.4695	66.6661	3.79065	1.78538	1.04661	6.13891	24.2	1.31	12.05	39.2	4.7236	3.86	0.46513	35.3	4.25365	33.5	4.03675	3.88	0.284264	37.5	29.6	2.16861	32.8	0	0	0	20.9	1.53122	9.3	1.46	0.106965	33.3	3.88	50.5	0.284264	3.69983
B	16	B16	10.27	74.1	70.35	40.4	50	2.26	4.29	5.29	23.1	28.4214	35.175	1.58991	3.01802	3.72152	16.2508	52.5	4.03	29.65	6.47	1.91836	2.73	0.809445	3.73	1.10594	89.5	26.5368	1.73	0.479757	69	44.6	12.3683	45.1	0.775	0.21492	38.5	45.6	12.6456	22.6	1.61	0.446479	96.3	2.505	90.2	0.694678	25.0139
B	21	B21	11.05	88.25	74	19.8	76.8	8.17	2.08	1.37	3.98	14.652	56.832	6.0458	1.5392	1.0138	2.9452	40.8	5.04	26	15.6	4.056	5.42	1.4092	10.2	2.652	77.9	20.254	1.07	0.234801	59.4	33.5	7.35124	11.5	1.1	0.241384	97	56.6	12.4203	5.44	1.81	0.397186	92.6	2.17	90.1	0.476185	19.7715
B	27	B27	39	95.3	82.65	20	73.2	7.32	3.06	3.77	11.7	16.53	60.4998	6.04998	2.52909	3.11591	9.67005	56.7	7.29	17.35	50.2	8.7097	11.2	1.9432	39	6.7665	45.1	7.82485	3.28	0.283402	44.9	12.3	1.06276	18.6	1.44	0.12442	48.7	74.8	6.46294	6.06	5.39	0.465712	71.2	4.72	87.1	0.407822	7.5257
B	28	B28	30.8	93.2	79.7	28.9	60.9	4.72	8.85	1.41	17.2	23.0333	48.5373	3.76184	7.05345	1.12377	13.7084	30.8	3.38	20.3	18	3.654	2.39	0.48517	15.6	3.1668	78.4	15.9152	1.69	0.281317	40.6	10.2	1.69789	19.6	1.18	0.196423	47.3	82.5	13.733	7.41	2.04	0.339578	44.1	2.87	92.7	0.47774	15.4308
B	29	B29	58.05	93	81.4	33.6	56.4	4.04	1.84	8.11	30.5	27.3504	45.9096	3.28856	1.49776	6.60154	24.827	11.5	0.911	18.6	54	10.044	10.7	1.9902	43.3	8.0538	42.4	7.8864	3.33	0.284915	62.2	9.07	0.776029	15.8	2.39	0.204488	29.5	77	6.58812	2.63	2.03	0.173687	61.1	5.72	86.07	0.489403	7.36415
B	31	B31	59.7	93.7	81.3	15.1	79.4	7.75	3.07	2.39	6.54	12.2763	64.5522	6.30075	2.49591	1.94307	5.31702	69	9.24	18.7	40.9	7.6483	4.41	0.82467	36.5	6.8255	55.1	10.3037	2.21	0.244243	53.9	21.6	2.38717	21.3	1.1	0.121569	66.7	71.2	7.86881	9.34	1.98	0.218824	58.3	3.31	92.8	0.365811	10.256
B	35	B35	44.1	93.8	84.55	36.3	56.7	3.54	4.69	2.39	33	30.6916	47.9398	2.99307	3.9654	2.02074	27.9015	20.6	1.19	15.45	51.3	7.92585	11.5	1.77675	39.7	6.13365	41	6.3345	10.7	0.805084	62.5	16.2	1.21891	44.9	2.69	0.2024	50	54.6	4.10819	3.91	6.87	0.516909	83.9	13.39	70.8	1.00748	5.3271
B	39	B39	57.05	93.9	85.45	13.7	81.5	7.01	1.96	2.91	4.06	11.7066	69.6418	5.99005	1.67482	2.48659	3.46927	55.5	6.54	14.55	72.2	10.5051	24.9	3.62295	47.3	6.88215	23.4	3.4047	4	0.161796	72.8	12.8	0.517747	34.2	1.73	0.0699768	62.9	65.8	2.66154	6.38	3.45	0.139549	74.3	5.73	78.6	0.231773	3.17929
B	41	B41	59.15	86.85	81.15	31.4	61.8	4.72	4.07	2.74	6.53	25.4811	50.1507	3.83028	3.30281	2.22351	5.2991	36.7	10.9	18.85	63.1	11.8943	32.9	6.20165	30.2	5.6927	33.4	6.2959	4.46	0.310222	21.7	29.5	2.05192	7.3	0.67	0.0466029	33.3	58	4.03428	3.33	1.04	0.0723388	71.4	5.13	87.5	0.356825	6.08619
B	42	B42	39.4	93.9	88	29.3	65.8	4.95	3.72	1.11	8.82	25.784	57.904	4.356	3.2736	0.9768	7.7616	37.5	3.26	12	40.3	4.836	16.1	1.932	24.2	2.904	45.1	5.412	9.16	0.656222	38.8	13.5	0.96714	26.7	2.85	0.204174	33	49.6	3.55334	9.4	17.3	1.23937	93.4	12.01	63.1	0.860396	4.52048
B	53	B53	26	93.05	84.55	30.2	62.9	4.54	5.24	1.62	4.23	25.5341	53.182	3.83857	4.43042	1.36971	3.57646	22.7	2.21	15.45	31	4.7895	6.78	1.04751	24.2	3.7389	59.3	9.16185	5.46	0.582063	34.1	10.8	1.15133	17.6	1.38	0.147115	37.2	68.2	7.27046	2.92	4.66	0.496779	78.6	6.84	79	0.729178	8.42179
B	54	B54	18.95	89.15	81.65	34.1	58.2	3.7	6.03	1.67	14.4	27.8426	47.5203	3.02105	4.92349	1.36356	11.7576	13.1	2.21	18.35	44.6	8.1841	5.19	0.952365	39.4	7.2299	43.4	7.9639	3.71	0.377155	15	14.8	1.50455	14.7	6.64	0.675016	41.3	52.9	5.37776	7.71	6.17	0.627236	92.5	10.35	67.7	1.05217	6.88231
B	55	B55	20.75	83.55	73.8	21.1	73.9	4.07	2.87	2.12	3.76	15.5718	54.5382	3.00366	2.11806	1.56456	2.77488	52.2	10.8	26.2	44.2	11.5804	5.22	1.36764	39	10.218	44.8	11.7376	5.5	0.804078	25.7	6.92	1.01168	18.1	2.02	0.295316	27	65.7	9.60508	6.05	10.5	1.53506	96.4	7.52	72.62	1.09939	10.6168
B	58	B58	50.7	91.05	82.7	14.9	79.3	5.67	2.69	3.13	5.16	12.3223	65.5811	4.68909	2.22463	2.58851	4.26732	55	4.77	17.3	8.15	1.40995	4.17	0.72141	3.98	0.68854	80	13.84	2.24	0.355937	20.6	7.07	1.12343	17.6	1.99	0.316212	35.7	76.1	12.0923	6.49	7.35	1.16792	43.5	4.23	83.17	0.672149	13.2158
B	60	B60	35.1	86.65	73.1	18.6	75.2	8.22	5.03	1.14	7.7	13.5966	54.9712	6.00882	3.67693	0.83334	5.6287	30.5	9.72	26.9	69.9	18.8031	5.37	1.44453	64.5	17.3505	27.5	7.3975	4.99	0.404035	51.2	24.1	1.95135	24	1.68	0.136028	40.5	60.4	4.89053	6.01	2.75	0.222665	37.7	6.67	84.5	0.540063	6.84188
B	62	B62	47.05	70.8	67.7	28.3	57.2	2.74	11.2	3.21	19.6	19.1591	38.7244	1.85498	7.5824	2.17317	13.2692	51.7	11.1	32.3	26.3	8.4949	9.76	3.15248	16.6	5.3618	61.6	19.8968	5.72	1.36165	39.4	3.8	0.904594	44.4	6.53	1.55447	16.4	67.7	16.1161	17.1	13.1	3.11847	95.9	12.25	71.5	2.91612	17.0206
B	65	B65	35.7	69.4	83.55	40.7	49.9	3.96	3.02	6.44	9.45	34.0048	41.6915	3.30858	2.52321	5.38062	7.89548	54.3	7.18	16.45	51.8	8.5211	9.4	1.5463	42.4	6.9748	38.7	6.36615	2.2	0.174436	37	6.12	0.485249	25.3	2.94	0.23311	50	69.2	5.4868	6.72	1.22	0.0967326	66.7	5.14	75.32	0.407545	5.97205
B	69	B69	54.45	51	73.1	43	46.6	1.27	1.72	8.68	28.7	31.433	34.0646	0.92837	1.25732	6.34508	20.9797	83.5	12.3	26.9	28.1	7.5589	11.5	3.0935	16.6	4.4654	59.2	15.9248	0.302	0.0584101	28.6	2.35	0.454516	56	0.409	0.0791051	73.7	77.7	15.028	37.6	16.1	3.11392	91.9	0.711	80.05	0.137515	15.4826
B	72	B72	55.75	76.45	70.6	40.8	49.3	2.68	8.58	1.3	5.66	28.8048	34.8058	1.89208	6.05748	0.9178	3.99596	62.8	11.6	29.4	41.5	12.201	3.33	0.97902	38.1	11.2014	54.2	15.9348	2.07	0.356019	50	9.72	1.67174	39.4	0.743	0.127789	50	79.8	13.7248	16	4.44	0.763636	73.6	2.813	89.52	0.483808	15.3965
B	75	B75	46.45	33.1	66.15	22	53.3	1.18	18.8	5.89	22.4	14.553	35.258	0.78057	12.4362	3.89623	14.8176	24.7	4.59	33.85	63.1	21.3593	13.1	4.43435	50	16.925	0	0	0.784	0.0979267	0	4.12	0.514615	23.8	1.57	0.196103	12.5	61.4	7.66926	8.63	28.4	3.54734	94.5	2.354	65.52	0.29403	8.18387
B	81	B81	55.75	82.5	64.5	40.2	48.4	5.84	9.39	1.98	17.5	25.929	31.218	3.7668	6.05655	1.2771	11.2875	48.3	3.65	35.5	15.1	5.3605	1.32	0.4686	13.7	4.8635	73.6	26.128	0.57	0.171795	41.2	7.77	2.34184	20.7	0.99	0.298381	79.1	77.5	23.3581	18.2	7.19	2.16703	50.1	1.56	85.27	0.470176	25.7
B	84	B84	54	89.25	81.4	16.7	78.4	6.03	3.39	1.55	6.32	13.5938	63.8176	4.90842	2.75946	1.2617	5.14448	42.3	7.82	18.6	70.2	13.0572	2.31	0.42966	67.8	12.6108	24.2	4.5012	2.93	0.162404	55.9	21.9	1.21387	23.8	2.08	0.11529	64.3	55.4	3.07071	15.3	6	0.332568	59.5	5.01	77.3	0.277694	4.28458
B	85	B85	74.05	92.25	83.65	40.1	50.8	3.33	4.52	4.57	11.3	33.5436	42.4942	2.78554	3.78098	3.8228	9.45245	31.4	2.62	16.35	38.4	6.2784	5.1	0.83385	33.3	5.44455	56.1	9.17235	4.9	0.493508	67.6	17.4	1.75246	24.6	0.786	0.0791628	32.6	68	6.84869	7.64	2	0.201432	57.3	5.686	85.4	0.572671	8.60115
B	89	B89	74.95	95.2	87.85	24.6	72.4	6.87	1.3	1.65	3.51	21.6111	63.6034	6.03529	1.14205	1.44952	3.08353	45.3	6.03	12.15	60.4	7.3386	11	1.3365	49.5	6.01425	31.9	3.87585	3.62	0.174173	42.2	14.1	0.678407	26.5	1.77	0.0851618	74	59.5	2.86278	6.56	4.65	0.22373	92.4	5.39	73.6	0.259334	3.54119
AC	111	A111	87.25	93.8	82.85	16.9	66.9	1.33	1.27	14.9	20.2	14.0016	55.4267	1.1019	1.05219	12.3446	16.7357	32.8	2	17.15	5.04	0.86436	0.192	0.032928	4.84	0.83006	92.5	15.8637	10.7	1.74256	32.2	4	0.651426	47.9	5.38	0.876167	20.4	76.2	12.4097	19.6	1.59	0.258942	53.5	16.08	80.2	2.61873	13.0611
AC	114	A114	77.65	87.5	58	15.5	80.3	7.82	1.69	2.48	3.67	8.99	46.574	4.5356	0.9802	1.4384	2.1286	46.7	3.92	42	11.3	4.746	0.905	0.3801	10.4	4.368	87	36.54	45.7	17.0251	26.8	12.6	4.694	28.9	6.35	2.36563	22.1	32.2	11.9958	19.2	0.319	0.11884	20	52.05	44.8	19.3907	16.6898
AC	126	A126	26.95	90.2	89.4	23.3	72.2	4.03	2.81	1.71	6.42	20.8302	64.5468	3.60282	2.51214	1.52874	5.73948	30.6	2.05	10.6	31.1	3.2966	5.33	0.56498	25.8	2.7348	63.8	6.7628	48.7	3.55676	25.5	14.2	1.03708	36.2	6	0.438204	21.6	19.8	1.44607	15.2	0.716	0.0522923	68.8	54.7	34	3.99496	2.48316
AC	113	A113	88.7	88	90.15	49.7	46.4	1.26	2.86	1.04	52.8	44.8045	41.8296	1.13589	2.57829	0.93756	47.5992	27.1	0.741	9.87	1.31	0.129297	0.186	0.0183582	1.12	0.110544	97	9.5739	4.3	0.41885	51.2	30.4	2.96117	55.8	2.94	0.286377	28.6	62.4	6.0782	31.2	0.672	0.0654575	71.9	7.24	92.8	0.705227	9.03937
AC	119	A119	82.5	90.25	79.5	15.7	80.3	7.31	1.81	2.21	2.93	12.4815	63.8385	5.81145	1.43895	1.75695	2.32935	66.3	15.9	20.5	18.1	3.7105	3.29	0.67445	14.8	3.034	80.6	16.523	18.7	3.13964	51.5	25.6	4.29811	47.4	3.77	0.632964	29.9	54.8	9.20065	25.8	0.432	0.0725306	69.4	22.47	80.4	3.7726	13.4988
AC	125	A125	62	90.95	23.35	47.4	36.3	17.9	11.6	4.63	18.4	11.0679	8.47605	4.17965	2.7086	1.0811	4.2964	30.9	1.27	76.65	1.06	0.81249	0.191	0.146401	0.872	0.668388	98	75.117	4.01	3.04108	22.5	16.8	12.7407	8.2	7.78	5.90016	7.19	75.1	56.954	2.96	0.375	0.284391	67.5	11.79	91.9	8.94124	69.6947
AC	110	A110	13.35	84.55	80.7	14.1	71.5	7.2	0.914	13.4	20.1	11.3787	57.7005	5.8104	0.737598	10.8138	16.2207	34.7	2.92	19.3	20.6	3.9758	5.63	1.08659	14.9	2.8757	75.9	14.6487	7.7	1.17996	34.4	15.1	2.31395	31.5	4.77	0.730964	29.9	69.3	10.6197	23	1.38	0.211474	91.2	12.47	84.4	1.91093	12.9336
AC	127	A127	74.95	81.55	68.75	17.4	77	4.53	1.89	3.72	8.87	11.9625	52.9375	3.11437	1.29937	2.5575	6.09812	34.7	2.32	31.25	10.1	3.15625	1.8	0.5625	8.33	2.60312	88.1	27.5312	13.6	3.82075	45.9	15.8	4.43881	31.8	5.22	1.46649	23.5	67.1	18.8509	12.9	0.603	0.169405	64.8	18.82	82.9	5.28724	23.2897
AC	112	A112	57.05	92.75	43.3	7.39	88.8	6.11	1.95	1.88	19.4	3.19987	38.4504	2.64563	0.84435	0.81404	8.4002	28.5	2.1	56.7	1.36	0.77112	0.477	0.270459	0.884	0.501228	97.8	55.4526	1.08	0.604032	48.1	17.8	9.95534	45.3	0.695	0.388706	24	81.6	45.638	28.2	0.344	0.192395	83.2	1.775	99.4	0.992738	55.5933
M	5	M5	54.2	84.85	89.05	55.6	2.18	0.956	41.8	0.468	1.17	49.5118	1.94129	0.851318	37.2229	0.416754	1.04188	85.9	45.3	10.95	41	4.4895	15.4	1.6863	25.6	2.8032	25.3	2.77035	0	0	0	0	0	0	31.8	2.05444	51.6	4.87	0.314626	57.9	3.85	0.248729	33.3	31.8	4.87	2.05444	0.314626
P	5	P5	29.55	79.9	81.25	58	4.5	2.5	36.3	1.19	5	47.125	3.65625	2.03125	29.4937	0.966875	4.0625	76.6	31.2	18.75	39.4	7.3875	12.1	2.26875	27.3	5.11875	44.5	8.34375	0	0	0	0	0	0	61.9	7.03339	43.6	8.37	0.951041	16.7	3.72	0.422685	62.5	61.9	8.37	7.03339	0.951041
M	7	M7	53.1	86.85	83.25	34.2	2.89	1.14	62.8	0.156	2.54	28.4715	2.40592	0.94905	52.281	0.12987	2.11455	80.3	22	16.75	40.7	6.81725	4.14	0.69345	36.6	6.1305	45.6	7.638	0.052	0.00516503	66.7	0.035	0.00347646	100	65.8	6.53575	49	9.56	0.949571	55.1	3.54	0.351619	73.9	65.852	9.595	6.54091	0.953047
P	8	P8	12.35	67.7	85.15	59.5	34.3	8.02	4.69	1.53	17.9	50.6643	29.2065	6.82903	3.99354	1.30279	15.2418	68.4	14.7	14.85	9.75	1.44788	3.56	0.52866	6.19	0.919215	79.3	11.776	21.8	2.92166	36.5	6.39	0.856396	56.1	36.4	4.87837	42.4	23.2	3.10929	45.4	2.08	0.278764	65	58.2	29.59	7.80004	3.96569
M	21	M21	19.4	65.6	65.8	21	24.8	5.73	52.5	1.68	2.47	13.818	16.3184	3.77034	34.545	1.10544	1.62526	60	12.5	34.2	45.1	15.4242	4.99	1.70658	40.1	13.7142	38.3	13.0986	5.99	1.12467	41.4	3.1	0.58205	40	34.7	6.5152	42.3	22.7	4.26211	22.7	9.5	1.7837	69.6	40.69	25.8	7.63987	4.84416
M	24	M24	27.05	81.85	80.65	38.4	4.37	0.92	56.6	0.569	2.14	30.9696	3.5244	0.74198	45.6479	0.458898	1.72591	47.3	12.4	19.35	33.6	6.5016	3.04	0.58824	30.5	5.90175	44.4	8.5914	0.167	0.0214568	50	0	0	0	40	5.13936	47.1	24.7	3.17355	40.9	9.75	1.25272	82.1	40.167	24.7	5.16082	3.17355
M	25	M25	33.05	78.75	73.05	33.8	6.56	1.59	59.3	0.42	5.58	24.6909	4.79208	1.16149	43.3186	0.30681	4.07619	55.1	10.7	26.95	56.1	15.1189	4.31	1.16155	51.8	13.9601	36.1	9.72895	9.33	1.10384	40.4	0.327	0.0386875	50	67.4	7.97413	36.9	4.58	0.541862	21.4	0.655	0.0774934	100	76.73	4.907	9.07796	0.58055
P	27	P27	56.3	86.55	77.15	25.7	15.2	6.53	58.7	0.355	4.09	19.8275	11.7268	5.03789	45.2871	0.273882	3.15544	93.6	32.5	22.85	3.18	0.72663	1.26	0.28791	1.92	0.43872	77.9	17.8001	0.078	0.0172562	0	0	0	0	71.7	15.8625	49.9	6.68	1.47784	57.4	2.66	0.588482	75.5	71.778	6.68	15.8797	1.47784
M	28	M28	44.4	84.55	85.75	13.3	5.55	2.27	81	0.154	1.45	11.4047	4.75913	1.94653	69.4575	0.132055	1.24337	79	19.5	14.25	28.9	4.11825	6.39	0.910575	22.5	3.20625	30.6	4.3605	0.189	0.019149	50	0.031	0.00314084	100	21.5	2.17833	49.2	16.7	1.692	33.1	21.2	2.14793	40.7	21.689	16.731	2.19748	1.69514
M	29	M29	46.65	80.1	85.25	38.1	14.6	1.43	46.2	1.09	5.15	32.4802	12.4465	1.21907	39.3855	0.929225	4.39037	40.2	5.9	14.75	54.4	8.024	13.3	1.96175	41.2	6.077	32.3	4.76425	3	0.20178	16.7	0.166	0.0111652	0	55.4	3.7262	23.7	11	0.73986	22.7	3.16	0.212542	52.6	58.4	11.166	3.92798	0.751025
P	29	P29	12.4	66.1	89.05	36.9	22.6	1.22	39.2	1.36	9.31	32.8595	20.1253	1.08641	34.9076	1.21108	8.29055	37.1	7.14	10.95	28.6	3.1317	4.4	0.4818	24.2	2.6499	56	6.132	3.08	0.240804	0	1.54	0.120402	0	69.2	5.41026	26.7	6.15	0.480825	25	0	0	0	72.28	7.69	5.65107	0.601227
M	30	M30	10.025	59.15	82	22.9	7.74	2.13	68.8	0.561	5.19	18.778	6.3468	1.7466	56.416	0.46002	4.2558	66.7	10.3	18	11	1.98	0.61	0.1098	10.4	1.872	70.7	12.726	3.42	0.547884	60	0	0	0	65.1	10.429	33.7	11.6	1.85832	23.5	2.05	0.32841	0	68.52	11.6	10.9769	1.85832
P	30	P30	14.95	46.35	87.45	36.6	2.23	0.446	60.3	0.893	3.1	32.0067	1.95013	0.390027	52.7323	0.780929	2.71095	50	12.5	12.55	0	0	0	0	0	0	84.8	10.6424	0	0	0	0	0	0	60.9	7.64295	28.6	23.9	2.99945	27.3	4.35	0.545925	100	60.9	23.9	7.64295	2.99945
M	31	M31	66.55	55.15	77.45	28.1	3.37	0.592	68	0.515	2.71	21.7634	2.61007	0.458504	52.666	0.398867	2.0989	87.1	37.1	22.55	67.2	15.1536	4.67	1.05309	62.6	14.1163	22.9	5.16395	0	0	0	0	0	0	52.6	3.89051	40.9	14.9	1.10206	25.7	2.77	0.20488	46.2	52.6	14.9	3.89051	1.10206
M	35	M35	26.95	74.65	76.25	36.4	6.42	0.84	56.9	0.348	8.97	27.755	4.89525	0.6405	43.3862	0.26535	6.83962	46.2	7.83	23.75	70.4	16.72	17.4	4.1325	52.9	12.5638	19.9	4.72625	0.908	0.0638324	48.1	0.034	0.0023902	100	47.9	3.36737	41.7	17.7	1.24431	37	5.65	0.397195	77.4	48.808	17.734	3.4312	1.2467
M	39	M39	68.35	53.65	74.7	22.3	17.7	1.54	59.5	0.462	5.27	16.6581	13.2219	1.15038	44.4465	0.345114	3.93669	85.5	21.6	25.3	60.3	15.2559	16.1	4.0733	44.2	11.1826	32	8.096	0	0	0	0	0	0	70.5	7.08109	60.9	8.49	0.852744	40.9	2.45	0.24608	68.4	70.5	8.49	7.08109	0.852744
P	39	P39	70.1	67.1	87.55	13	27.3	0.691	58.5	1.25	2.85	11.3815	23.9012	0.60497	51.2167	1.09438	2.49518	85.4	20.8	12.45	21.1	2.62695	10.3	1.28235	10.8	1.3446	59.5	7.40775	0	0	0	0	0	0	67.5	6.63056	43.9	6.15	0.604118	25	2.31	0.226912	16.7	67.5	6.15	6.63056	0.604118
P	41	P41	36.4	81.15	88.95	8.73	9.51	3.14	81.4	0.332	1.17	7.76534	8.45914	2.79303	72.4053	0.295314	1.04072	80.2	26.5	11.05	12.6	1.3923	2.17	0.239785	10.4	1.1492	29.6	3.2708	0.306	0.0295526	40	0.122	0.0117824	33.3	23.2	2.24059	54.1	7.58	0.732054	51.3	15	1.44866	48	23.506	7.702	2.27014	0.743836
P	42	P42	19.3	59.55	90.85	24.9	12.1	3.01	62	0.904	3.36	22.6216	10.9929	2.73459	56.327	0.821284	3.05256	77.3	45.5	9.14	50	4.57	17.6	1.60864	32.4	2.96136	29.4	2.68716	11.8	0.53926	75	5.88	0.268716	100	26.5	1.21105	77.8	8.82	0.403074	66.7	11.8	0.53926	75	38.3	14.7	1.75031	0.67179
M	53	M53	41.75	75.75	85.55	34.4	9.05	2.09	56.2	0.411	3.46	29.4292	7.74228	1.788	48.0791	0.35161	2.96003	64.5	29.3	14.45	69.5	10.0427	17.3	2.49985	52.2	7.5429	22.8	3.2946	0.659	0.0290438	50	0.329	0.0144999	100	38.6	1.7012	20.1	32.5	1.43236	34.5	11	0.484797	40.3	39.259	32.829	1.73024	1.44686
P	53	P53	16.95	55.05	91.25	45.5	27.7	3.09	24.1	2.66	10.6	41.5187	25.2763	2.81962	21.9913	2.42725	9.6725	49.3	21.5	8.72	35.1	3.06072	5.85	0.51012	29.2	2.54624	50.9	4.43848	8.11	0.458968	77.8	5.41	0.306167	33.3	7.21	0.408034	37.5	55.9	3.16354	25.8	12.6	0.713069	57.1	15.32	61.31	0.867002	3.4697
M	54	M54	51.6	92.4	80.85	58.1	5.1	0.732	36.4	0.427	3.66	46.9738	4.12335	0.591822	29.4294	0.34523	2.95911	30.5	9.74	19.15	79.6	15.2434	20.4	3.9066	59.1	11.3177	15.3	2.92995	1.67	0.0652402	19.2	0.129	0.00503951	0	38.3	1.49623	23.3	34.2	1.33606	19.4	3.02	0.117979	59.6	39.97	34.329	1.56147	1.3411
M	58	M58	13.95	59.4	87.85	15.3	20.3	7.64	64.1	0.289	6.17	13.4411	17.8335	6.71174	56.3118	0.253887	5.42035	96.6	50	12.15	8.78	1.06677	2.19	0.266085	6.58	0.79947	73.3	8.90595	0	0	0	0	0	0	65.3	7.23735	85.3	14	1.55165	64.3	2.4	0.265998	75	65.3	14	7.23735	1.55165
P	58	P58	10.15	39.3	86.3	18.5	17.7	4.1	62.6	1.28	7.01	15.9655	15.2751	3.5383	54.0238	1.10464	6.04963	91.2	61.8	13.7	1.54	0.21098	1.54	0.21098	0	0	49.2	6.7404	0	0	0	0	0	0	40.6	5.47654	80.8	6.25	0.843064	75	7.81	1.05349	60	40.6	6.25	5.47654	0.843064
M	72	M72	83.6	80.05	89.6	48.2	0.682	0.155	50.7	0.451	1.46	43.1872	0.611072	0.13888	45.4272	0.404096	1.30816	83	29.6	10.4	43.8	4.5552	14.8	1.5392	29	3.016	45.2	4.7008	7.76	0.453556	30.5	3.25	0.189956	23.7	36.1	2.10997	35.7	32.9	1.92294	32.4	2.42	0.141444	77.3	43.86	36.15	2.56353	2.1129
P	75	P75	0.4305	33.5	84.85	35.5	22.1	8.82	39.7	2.7	5.61	30.1217	18.7519	7.48377	33.6855	2.29095	4.76009	63	40.7	15.15	22.1	3.34815	17.6	2.6664	4.41	0.668115	45.6	6.9084	15.1	1.78208	62.5	0	0	0	35.8	4.22506	63.2	7.55	0.89104	50	5.66	0.667985	33.3	50.9	7.55	6.00714	0.89104
P	85	P85	12.5	83.65	23.7	39.7	22.7	3.25	36.5	1.08	45.2	9.4089	5.3799	0.77025	8.6505	0.25596	10.7124	61.8	5.06	76.3	1.95	1.48785	0.255	0.194565	1.7	1.2971	95.7	73.0191	54.9	41.0719	18.3	6.33	4.73561	21.9	27.5	20.5733	12	7.37	5.51366	18.8	0.867	0.648621	50	82.4	13.7	61.6452	10.2493
BC	118	B118	12.4	87.35	86.8	35.3	55.4	5.88	3.07	6.13	4.79	30.6404	48.0872	5.10384	2.66476	5.32084	4.15772	27.1	3.68	13.2	29.2	3.8544	10.9	1.4388	18.3	2.4156	58.1	7.6692	8.41	0.785965	33.3	13.6	1.271	19.1	1.75	0.163548	39.4	58.3	5.44848	2.63	4.76	0.444851	63.3	10.16	71.9	0.949513	6.71949
BC	120	B120	68.9	92.05	76.45	33.4	59.2	4.79	5.6	1.75	6.6	25.5343	45.2584	3.66195	4.2812	1.33787	5.0457	36.7	3.21	23.55	53.8	12.6699	6.34	1.49307	47.5	11.1862	41.1	9.67905	2.29	0.249154	36.5	6.64	0.722439	37.2	0.958	0.104231	41.9	79.5	8.64968	18.1	5.96	0.648454	38.3	3.248	86.14	0.353386	9.37212
BC	131	B131	65.6	62.4	50.6	27.8	58	3.16	12.2	2.01	14.2	14.0668	29.348	1.59896	6.1732	1.01706	7.1852	47.2	31.6	49.4	86.6	42.7804	4.57	2.25758	82	40.508	9.45	4.6683	5.77	0.381951	26.7	3.94	0.260812	12.2	4.42	0.292586	10.9	56.3	3.72683	5.8	10.8	0.714917	76.8	10.19	60.24	0.674537	3.98765
BC	129	B129	70.05	96.9	78.55	29.7	66	5.38	2.57	1.67	3.34	23.3294	51.843	4.22599	2.01873	1.31178	2.62357	17.9	4.8	21.45	41.5	8.90175	7.03	1.50794	34.4	7.3788	52.3	11.2183	2.51	0.314961	56	10.3	1.29247	36.2	1.04	0.130502	62.2	78.6	9.86292	13.6	4.52	0.567181	71.5	3.55	88.9	0.445463	11.1554
BC	130	B130	35.95	93.2	75.45	21.5	71.9	6.59	5.02	1.59	6.45	16.2218	54.2486	4.97215	3.78759	1.19965	4.86653	32.5	3.62	24.55	52.3	12.8397	7.91	1.9419	44.3	10.8757	36.5	8.96075	3.67	0.42977	40.2	6.48	0.758831	22.7	1.76	0.206102	23.7	65.6	7.68199	3.86	8.94	1.04691	62.8	5.43	72.08	0.635872	8.44082
BC	128	B128	62.8	83.8	75.7	35.7	55.6	3.89	4.71	4.04	8.3	27.0249	42.0892	2.94473	3.56547	3.05828	6.2831	15.9	0.802	24.3	27.3	6.6339	9.95	2.41785	17.3	4.2039	69.9	16.9857	3.77	0.666012	56.3	23.8	4.20453	22.8	0.723	0.127726	35.2	72.9	12.8786	9.28	2.27	0.40102	84.2	4.493	96.7	0.793738	17.0831
BC	121	B121	42.85	90.05	80.85	30.5	58.7	5.62	9.56	1.23	16.8	24.6593	47.459	4.54377	7.72926	0.994455	13.5828	5.09	0.314	19.15	51.6	9.8814	13.2	2.5278	38.4	7.3536	43.3	8.29195	2.81	0.260448	13.3	12.8	1.18638	10.3	1.22	0.113077	19.2	75.1	6.96072	2.74	4.68	0.43377	75	4.03	87.9	0.373525	8.1471
BC	122	B122	42.75	91.85	76.95	30.2	60.2	4.44	7.84	1.78	6.88	23.2389	46.3239	3.41658	6.03288	1.36971	5.29416	17	3.54	23.05	84.8	19.5464	6.99	1.61119	77.8	17.9329	10.2	2.3511	10.9	0.381892	25.9	14.5	0.508022	22.7	3.49	0.122276	18.9	38.6	1.35239	12.2	4.25	0.148903	55.6	14.39	53.1	0.504168	1.86041
BC	123	B123	47.95	81.45	63.45	39.4	51	3.04	7.73	1.82	10.2	24.9993	32.3595	1.92888	4.90468	1.15479	6.4719	28.5	1.33	36.55	21	7.6755	7.3	2.66815	13.7	5.00735	73.9	27.0104	1.2	0.346494	95	4.52	1.30513	92.7	1.48	0.427343	53.2	86.4	24.9476	51.2	3.61	1.04237	78.3	2.68	90.92	0.773837	26.2527
BC	124	B124	45.35	91.35	76.55	31.1	60.9	4.26	6.46	1.48	5.78	23.8071	46.6189	3.26103	4.94513	1.13294	4.42459	29	9.66	23.45	53.8	12.6161	4.03	0.945035	49.8	11.6781	40.3	9.45035	10.8	1.17006	39.9	15.9	1.72259	23.3	2.37	0.256763	30.1	58	6.28366	7.14	2.38	0.257847	72.6	13.17	73.9	1.42682	8.00625
A	3	A3	52.8	44.1	93.5	25.7	33.5	5.21	2.13	38.7	16.6	24.0295	31.3225	4.87135	1.99155	36.1845	15.521	33.1	1.17	6.47	42.5	2.74975	4.35	0.281445	38.1	2.46507	48.5	3.13795	16.4	0.610121	31.2	0.5	0.0186012	50	43.8	1.62947	11.4	21.9	0.814735	10.6	0.875	0.0325522	50	60.2	22.4	2.23959	0.833336
A	6	A6	72.7	75.2	83.5	34	61.1	2.94	2.32	2.53	11.2	28.39	51.0185	2.4549	1.9372	2.11255	9.352	61.1	7.46	16.5	49.8	8.217	10.6	1.749	39.2	6.468	43.4	7.161	38.2	3.16411	34.2	17.9	1.48266	38.8	2.3	0.190509	56.2	29.3	2.42692	28.6	1.16	0.0960828	93.3	40.5	47.2	3.35461	3.90958
A	7	A7	87.2	77.4	79.45	42.6	44.7	4.13	10.4	2.3	20	33.8457	35.5142	3.28129	8.2628	1.82735	15.89	64.4	10	20.55	17.8	3.6579	1.76	0.36168	16	3.288	75.3	15.4741	15.2	2.5676	21.9	9.56	1.61488	34	9.39	1.58617	22.3	56.6	9.56093	23.9	4.99	0.842916	45	24.59	66.16	4.15377	11.1758
A	8	A8	0.903	18.05	82.6	50.3	41.5	2.92	5.26	2.92	25.7	41.5478	34.279	2.41192	4.34476	2.41192	21.2282	74.4	7.69	17.4	22	3.828	19.5	3.393	2.44	0.42456	41.5	7.221	21.9	2.97227	28.6	3.12	0.423446	100	9.38	1.27305	66.7	18.8	2.55154	0	6.25	0.84825	100	31.28	21.92	4.24532	2.97498
A	9	A9	67.8	67.5	81.8	40.9	54.9	6.17	1.37	2.76	12.8	33.4562	44.9082	5.04706	1.12066	2.25768	10.4704	73.3	12.6	18.2	4.31	0.78442	0.977	0.177814	3.33	0.60606	77.7	14.1414	31.4	5.46849	32.9	10.4	1.81122	32.9	7.75	1.34971	45.7	31.7	5.52074	11.4	1.26	0.219436	61.9	39.15	42.1	6.8182	7.33196
A	12	A12	43.55	69.1	80.9	31.5	60.8	3.21	4.48	3.26	21.1	25.4835	49.1872	2.59689	3.62432	2.63734	17.0699	69.2	4.75	19.1	11.8	2.2538	3.21	0.61311	8.62	1.64642	82.8	15.8148	37.4	6.30048	42.1	29	4.8854	36.2	5.93	0.99898	22.8	21	3.5377	29.7	0.728	0.12264	42.9	43.33	50	7.29946	8.4231
A	16	A16	70.6	70.85	71.6	43	49.7	2.45	3.67	3.6	14.2	30.788	35.5852	1.7542	2.62772	2.5776	10.1672	74.6	13	28.4	11.7	3.3228	6.53	1.85452	5.16	1.46544	82.4	23.4016	18.2	4.56405	68.9	23.7	5.9433	59.5	7.08	1.77547	49.7	45.9	11.5104	30.5	0.514	0.128897	81.6	25.28	69.6	6.33952	17.4537
A	21	A21	60.5	86.8	78.6	27.9	67.3	10.5	2.39	2.39	5.7	21.9294	52.8978	8.253	1.87854	1.87854	4.4802	67.5	12.9	21.4	30.5	6.527	7.24	1.54936	23.3	4.9862	61.5	13.161	27.2	4.04546	61.5	17.1	2.54328	55.9	4.76	0.707955	41.2	37.8	5.62199	30	2.07	0.307871	82.8	31.96	54.9	4.75341	8.16528
A	24	A24	76.9	87.25	75.4	29.1	60.5	9.2	8.32	2.05	9.09	21.9414	45.617	6.9368	6.27328	1.5457	6.85386	51.6	4.19	24.6	10.3	2.5338	0.878	0.215988	9.4	2.3124	76.4	18.7944	23.8	5.25176	44.9	12.7	2.80241	51.4	19	4.19258	58	29.1	6.42126	46	5.56	1.22688	65.7	42.8	41.8	9.44433	9.22367
A	25	A25	84.95	89	78.85	62.1	33.6	7.68	2.54	1.79	27.6	48.9659	26.4936	6.05568	2.00279	1.41142	21.7626	51.8	2.14	21.15	25.3	5.35095	4.87	1.03001	20.4	4.3146	64.9	13.7264	14.9	2.35406	20.9	5.61	0.886327	18.7	7.27	1.14859	15.4	58.5	9.24244	6.56	1.59	0.251205	16.1	22.17	64.11	3.50265	10.1288
A	28	A28	48.75	87.8	83.05	30.2	62.1	16	6.04	1.67	11.7	25.0811	51.574	13.288	5.01622	1.38694	9.71685	86.5	23.3	16.95	60.9	10.3225	17.4	2.9493	43.5	7.37325	32.2	5.4579	10.8	0.715765	66.3	5.15	0.341314	67.3	9.07	0.60111	61.5	57.1	3.78427	45.3	7.23	0.479165	83.9	19.87	62.25	1.31687	4.12559
A	29	A29	74.8	91.4	95.5	45.8	49.1	5.19	2.74	2.34	18.1	43.739	46.8905	4.95645	2.6167	2.2347	17.2855	62.1	6.31	4.51	18.9	0.85239	3.35	0.151085	15.6	0.70356	75.5	3.40505	47	1.71908	22.4	9.03	0.330282	24	15.2	0.555957	13.8	23.9	0.874169	3.81	0.56	0.0204826	62.5	62.2	32.93	2.27503	1.20445
A	30	A30	21.45	53.7	88.3	55.2	28.8	1.36	12	4.08	20.5	48.7416	25.4304	1.20088	10.596	3.60264	18.1015	73.8	11.5	11.7	6.82	0.79794	0	0	6.82	0.79794	86.4	10.1088	51.2	5.58185	33.3	7.32	0.798031	33.3	4.88	0.532021	0	29.3	3.1943	8.33	0	0	0	56.08	36.62	6.11388	3.99233
A	41	A41	54.25	83	90.4	48.3	42.7	4.7	6.36	2.62	13.6	43.6632	38.6008	4.2488	5.74944	2.36848	12.2944	80.1	7.75	9.6	15.8	1.5168	6.68	0.64128	9.08	0.87168	77.1	7.4016	51.6	4.17093	41.7	13.4	1.08315	27.3	7.32	0.59169	19.4	18.7	1.51156	8.7	1.42	0.114781	100	58.92	32.1	4.76262	2.59471
A	42	A42	74.75	84.95	87.3	39.8	51.1	5.4	7.35	1.7	8.88	34.7454	44.6103	4.7142	6.41655	1.4841	7.75224	65.2	9.35	12.7	29.7	3.7719	10.3	1.3081	19.3	2.4511	64.2	8.1534	43	3.83908	34.5	21.2	1.89276	40	14.9	1.33029	38.7	13	1.16065	31.5	0.84	0.074996	85.7	57.9	34.2	5.16937	3.05341
A	54	A54	82.75	89.65	91.65	48	40.9	3.38	9.73	1.36	14.1	43.992	37.4849	3.09777	8.91755	1.24644	12.9227	26.9	2.58	8.34	36.7	3.06078	4.87	0.406158	31.8	2.65212	51.5	4.2951	14.2	0.749649	35.9	13.3	0.702136	30.8	10.2	0.53848	16.8	43.5	2.29646	17.9	1.54	0.0813	27.3	24.4	56.8	1.28813	2.9986
A	62	A62	55.7	36.55	93.15	40.3	43.3	2.45	10.8	5.56	33	37.5395	40.334	2.28218	10.0602	5.17914	30.7395	43.5	3.23	6.88	18.7	1.28656	3.81	0.262128	14.9	1.02512	69.2	4.76096	31.6	1.76753	27.2	3.91	0.218704	40	35.5	1.98567	17.6	14.5	0.811049	5.41	2.73	0.152701	100	67.1	18.41	3.7532	1.02975
A	64	A64	59.4	77.85	63.85	35	54	7.88	9.04	1.94	9.49	22.3475	34.479	5.03138	5.77204	1.23869	6.05936	35.6	1.63	36.15	23.1	8.35065	3.46	1.25079	19.6	7.0854	68.2	24.6543	14.7	4.0865	22.4	16.9	4.69809	24.3	3.1	0.86178	21.5	54	15.0116	21.7	2.43	0.675524	46.6	17.8	70.9	4.94828	19.7097
A	65	A65	16.2	90.4	94.85	38.8	51.6	6.45	1.97	7.6	5.42	36.8018	48.9426	6.11782	1.86854	7.2086	5.14087	71.2	8.15	5.135	37.7	1.93589	5.91	0.303478	31.8	1.63293	54.5	2.79858	44.5	1.4236	57.4	10.2	0.326309	35.7	5.11	0.163474	14.3	29.2	0.934139	2.5	0	0	0	49.61	39.4	1.58708	1.26045
A	81	A81	81.7	84.65	79.45	26.9	66.8	10.3	4.21	2.12	7.69	21.3721	53.0726	8.18335	3.34484	1.68434	6.1097	70.4	11.3	20.55	47.4	9.7407	4.91	1.009	42.5	8.73375	45.9	9.43245	15.5	1.67544	27.1	10.4	1.12417	34.2	3.93	0.424805	41.6	57.5	6.21535	28.7	7.67	0.829073	49.5	19.43	67.9	2.10025	7.33951
A	84	A84	69.2	81.55	85.8	11.4	84.2	7	2.95	1.5	5.38	9.7812	72.2436	6.006	2.5311	1.287	4.61604	62.8	15.4	14.2	47.8	6.7876	2.35	0.3337	45.5	6.461	37.9	5.3818	20.2	1.4973	24	13.9	1.03032	30.1	6.6	0.489218	28.5	32.8	2.43127	18.7	2.47	0.183086	82	26.8	46.7	1.98652	3.46159
A	85	A85	5.08	51.75	90.4	43	45.9	5.57	5.88	5.26	5.9	38.872	41.4936	5.03528	5.31552	4.75504	5.3336	86	16	9.575	66.7	6.38652	17.2	1.6469	49.4	4.73005	28.7	2.74803	65.5	2.08845	0	6.9	0.220005	50	6.9	0.220005	50	6.9	0.220005	0	0	0	0	72.4	13.8	2.30846	0.44001
A	95	A95	87.15	75.25	89.7	25.2	70.4	3.06	2.37	2.03	4.58	22.6044	63.1488	2.74482	2.12589	1.82091	4.10826	87.1	15.2	10.3	37.8	3.8934	1.78	0.18334	36	3.708	55.3	5.6959	34.6	2.21668	39.8	13.9	0.890517	45.2	11.7	0.749572	62	28.9	1.85151	39.7	4.41	0.282531	49.2	46.3	42.8	2.96626	2.74202
A	97	A97	75.15	85.1	73.75	31	57.9	14.7	9.75	1.37	14.4	22.8625	42.7013	10.8413	7.19062	1.01038	10.62	57.9	14.5	26.25	41.6	10.92	7.15	1.87688	34.5	9.05625	50.9	13.3613	52	7.9716	34.6	19	2.9127	32.4	5.63	0.863079	28	10.5	1.60965	16.2	0.482	0.0738906	43.2	57.63	29.5	8.83468	4.52235
A	100	A100	29.45	75.4	84.75	54.2	37.9	6.41	3.45	4.45	25	45.9345	32.1202	5.43248	2.92387	3.77137	21.1875	59.9	2.08	15.25	31.1	4.74275	3.85	0.587125	27.2	4.148	47.9	7.30475	17.1	1.79674	45.4	13.9	1.46051	47.5	2.92	0.306812	45.1	34.5	3.625	28.2	10.2	1.07174	91.9	20.02	48.4	2.10355	5.08551
A	102	A102	70.65	85.3	82.85	64.4	23.8	4.86	10.3	1.43	27.6	53.3554	19.7183	4.02651	8.53355	1.18476	22.8666	55.5	6.15	17.15	10.2	1.7493	1.45	0.248675	8.78	1.50577	85.1	14.5946	37.5	5.77526	36.3	11.2	1.72488	42.4	10.8	1.66328	27.2	35	5.39025	25.3	1.28	0.197129	50	48.3	46.2	7.43854	7.11512
