# Supplementary material for: Role of the immune system in the peritoneal tumor spread of high grade serous ovarian cancer
Source: Oncotarget. 2016 Aug 3;7(38):61336–54. doi: 10.18632/oncotarget.11038 (PMC5308655; doi:10.18632/oncotarget.11038)
Supplement: Supplementary file 3 [file oncotarget-07-61336-s003.xlsx]

## Sheet: Ascites
ID	logFC	CI.L	CI.R	AveExpr	t	P.Value	adj.P.Val	B
MIF	-2.84814	-4.02152	-1.67476	14.1859	-5.0551	5.62733e-05	0.00228205	1.87059
Prolactin	-1.87277	-2.66984	-1.0757	12.1158	-4.89324	8.20928e-05	0.00228205	1.50331
CXCL13	2.23235	1.24807	3.21662	9.02008	4.72337	0.000122253	0.00228205	1.11629
IL10	1.6322	0.630675	2.63373	7.32496	3.39405	0.00280377	0.0392528	-1.90247
sVEGFR1	-1.03597	-1.72797	-0.343967	9.96955	-3.11779	0.00530673	0.0549626	-2.50671
CCL25	-0.706576	-1.18555	-0.227605	9.53965	-3.07226	0.00588885	0.0549626	-2.60473
FGFb	-1.51652	-2.57839	-0.454649	8.48658	-2.97429	0.00735766	0.0588613	-2.81382
CCL27	0.936298	0.211603	1.66099	10.0777	2.69071	0.0138641	0.0805925	-3.40349
CXCL12	0.956724	0.211653	1.7018	13.0592	2.67421	0.0143761	0.0805925	-3.43697
CXCL6	1.51803	0.335612	2.70044	7.95711	2.67373	0.0143915	0.0805925	-3.43796
Osteopontin	0.186682	0.0285611	0.344803	18.9437	2.45878	0.0229306	0.108296	-3.86498
GCSF	-1.6454	-3.04224	-0.248556	7.74073	-2.45319	0.0232063	0.108296	-3.87585
CXCL8	-1.20903	-2.26214	-0.155922	8.05491	-2.39096	0.0264865	0.1116	-3.99583
PDGF	-0.844221	-1.59306	-0.0953778	6.78737	-2.34786	0.0290045	0.1116	-4.07791
CXCL1	0.844277	0.0907692	1.59778	9.35075	2.33348	0.0298928	0.1116	-4.10512
TNFa	0.447235	0.0406029	0.853867	6.05941	2.29056	0.0326959	0.114436	-4.18574
CCL17	0.346296	0.00337604	0.689216	4.80816	2.10311	0.0479844	0.158066	-4.52722
GMCSF	-1.16775	-2.34933	0.0138307	6.90383	-2.05823	0.0524955	0.163319	-4.60626
CCL15	0.956188	-0.0705564	1.98293	13.3067	1.93949	0.0663162	0.195215	-4.80993
sEGFR	-0.476906	-0.995916	0.0421037	15.0074	-1.91366	0.0697197	0.195215	-4.85316
CCL7	-0.380926	-0.811102	0.0492491	6.86779	-1.84418	0.0796482	0.212395	-4.96741
IL16	-0.789189	-1.69646	0.118079	11.6898	-1.81156	0.0847208	0.215653	-5.02001
CCL24	-0.959449	-2.12046	0.201561	7.57577	-1.72105	0.100289	0.244183	-5.1624
IL1b	-0.569554	-1.31786	0.178752	3.2296	-1.58512	0.128233	0.29921	-5.36592
PECAM1	0.281577	-0.0984124	0.661566	12.3254	1.54324	0.138058	0.309251	-5.42602
CCL19	0.473263	-0.180362	1.12689	7.68292	1.50793	0.146818	0.316224	-5.4757
CCL23	0.491724	-0.240448	1.2239	9.95731	1.39867	0.176848	0.335809	-5.62356
sVEGFR2	0.248541	-0.127557	0.624639	12.3166	1.37627	0.183575	0.335809	-5.65274
CXCL5	0.688468	-0.36547	1.74241	9.70967	1.36043	0.188455	0.335809	-5.67315
sTIE2	0.293012	-0.155548	0.741571	12.7192	1.36042	0.188459	0.335809	-5.67317
CCL20	-1.00679	-2.55606	0.542468	7.02068	-1.35339	0.190656	0.335809	-5.68216
CX3CL1	-0.596276	-1.5165	0.323944	8.4695	-1.34947	0.191891	0.335809	-5.68716
CXCL10	1.07438	-0.659762	2.80853	12.2909	1.29027	0.21131	0.352693	-5.76115
CCL1	0.220679	-0.137808	0.579166	6.77413	1.28202	0.214135	0.352693	-5.77124
CCL13	-0.237623	-0.659374	0.184127	4.22126	-1.17339	0.254084	0.395968	-5.89891
IL4	0.162778	-0.126521	0.452077	4.757	1.17181	0.254704	0.395968	-5.90069
CCL21	0.409995	-0.329685	1.14967	14.1451	1.15436	0.261622	0.395968	-5.92026
CXCL11	0.698381	-0.650835	2.0476	5.39933	1.078	0.293547	0.431534	-6.00285
Leptin	-1.01755	-3.01279	0.977695	12.5151	-1.0621	0.300533	0.431534	-6.01942
CCL2	-0.713793	-2.22346	0.79587	9.19367	-0.98469	0.336248	0.470747	-6.09691
CCL3	0.267634	-0.558928	1.0942	4.48782	0.674332	0.507628	0.693346	-6.3528
CCL26	0.185288	-0.46976	0.840336	6.23574	0.589089	0.562232	0.749643	-6.40714
CXCL9	-0.503473	-2.64072	1.63378	9.88996	-0.490601	0.628915	0.819052	-6.46107
Follistatin	-0.305082	-1.71019	1.10002	11.2591	-0.452184	0.655882	0.834758	-6.4795
CCL11	-0.113351	-0.666569	0.439868	6.23077	-0.426712	0.674034	0.838797	-6.49091
CXCL16	-0.0755113	-0.471745	0.320722	11.051	-0.396888	0.695549	0.846755	-6.50344
SCF	-0.105295	-0.753258	0.542667	9.18334	-0.338428	0.73848	0.879891	-6.52541
HGF	0.0974971	-0.622997	0.817991	13.372	0.281818	0.780906	0.892751	-6.54339
sHER2	0.0946575	-0.605678	0.794993	14.0101	0.281486	0.781158	0.892751	-6.54349
IL2	0.0308611	-0.254856	0.316578	3.79188	0.224948	0.824245	0.923155	-6.55818
CCL22	0.0616623	-0.660261	0.783586	9.33425	0.177884	0.860559	0.944928	-6.56791
CCL8	0.0573185	-0.8469	0.961538	6.26824	0.132017	0.896257	0.9652	-6.57522
IL6	0.113093	-2.4762	2.70238	13.4805	0.0909622	0.928405	0.980956	-6.57992
IFNg	-0.00872307	-0.321713	0.304267	6.30559	-0.0580425	0.954276	0.986308	-6.58245
CXCL2	-0.0100932	-0.575587	0.555401	5.60761	-0.0371714	0.970708	0.986308	-6.58347
sIL6Ra	-0.00354173	-0.428132	0.421049	14.3518	-0.0173721	0.986308	0.986308	-6.58402

## Sheet: Serum
ID	logFC	CI.L	CI.R	AveExpr	t	P.Value	adj.P.Val	B
sTIE2	0.370015	0.0395438	0.700487	13.2426	2.32164	0.0298764	0.796621	-4.2405
Prolactin	0.89312	0.0447054	1.74154	12.8039	2.18278	0.0399761	0.796621	-4.28597
HGF	0.302974	-0.0242246	0.630173	11.4196	1.92001	0.0678776	0.796621	-4.36905
CXCL1	-0.287395	-0.625791	0.051002	9.1094	-1.76101	0.0920916	0.796621	-4.41687
Leptin	-1.2637	-2.83386	0.306453	11.9583	-1.66882	0.109282	0.796621	-4.44355
CXCL2	0.969204	-0.276362	2.21477	9.63684	1.61345	0.120858	0.796621	-4.45917
CCL7	-0.230714	-0.535612	0.0741831	7.14535	-1.56902	0.130873	0.796621	-4.47146
CXCL12	-0.618	-1.44872	0.212721	11.2777	-1.54256	0.137159	0.796621	-4.47868
SCF	-0.335436	-0.786423	0.115552	8.0687	-1.54224	0.137235	0.796621	-4.47877
PDGF	1.01849	-0.477217	2.51419	12.8082	1.41195	0.171914	0.796621	-4.51312
CCL2	-0.965565	-2.3983	0.467166	6.50801	-1.39742	0.176183	0.796621	-4.51682
Follistatin	-0.309559	-0.813622	0.194504	10.2939	-1.27341	0.216126	0.796621	-4.54727
CXCL6	-0.270141	-0.710874	0.170591	5.93556	-1.27094	0.216987	0.796621	-4.54786
CCL23	0.349997	-0.268167	0.968161	8.76926	1.174	0.25291	0.796621	-4.57014
TNFa	0.120743	-0.09273	0.334215	5.66534	1.17281	0.25338	0.796621	-4.5704
Osteopontin	0.416054	-0.33167	1.16378	15.7262	1.15376	0.260942	0.796621	-4.57461
sVEGFR1	-0.156696	-0.444985	0.131594	9.84981	-1.12703	0.271836	0.796621	-4.58043
GMCSF	-0.455576	-1.29551	0.384362	5.99701	-1.12466	0.272819	0.796621	-4.58094
CCL22	0.29121	-0.246317	0.828737	9.59111	1.12335	0.273364	0.796621	-4.58123
IFNg	0.151524	-0.142031	0.445079	6.38627	1.07028	0.29606	0.796621	-4.59242
sVEGFR2	-0.10568	-0.311584	0.100224	11.6521	-1.06423	0.298733	0.796621	-4.59367
IL4	-0.160048	-0.49106	0.170965	4.63799	-1.00257	0.326939	0.832208	-4.60605
sEGFR	-0.237475	-0.751742	0.276792	14.3726	-0.957499	0.34869	0.848985	-4.61471
CXCL11	0.399509	-0.503964	1.30298	6.15322	0.916896	0.369111	0.860664	-4.62221
CXCL13	0.231606	-0.314914	0.778126	5.38197	0.878723	0.389021	0.860664	-4.62901
MIF	-0.592846	-2.02396	0.838266	10.8791	-0.858968	0.399594	0.860664	-4.63243
sIL6Ra	-0.0970916	-0.355674	0.161491	13.8359	-0.778558	0.44451	0.902184	-4.64563
CCL3	0.156669	-0.281716	0.595054	4.0339	0.741031	0.466489	0.902184	-4.65139
CCL15	-0.208626	-0.795183	0.377931	12.525	-0.737509	0.468584	0.902184	-4.65192
IL6	-0.444694	-1.73792	0.848531	4.93406	-0.71301	0.483313	0.902184	-4.65552
CXCL10	-0.445724	-1.81795	0.926506	8.3123	-0.673516	0.507613	0.916979	-4.6611
GCSF	0.0939941	-0.212069	0.400057	6.92391	0.636792	0.530812	0.925109	-4.66602
CCL8	-0.185781	-0.858849	0.487288	6.32322	-0.572334	0.572882	0.925109	-4.67402
CXCL8	-0.393648	-1.83779	1.0505	5.76188	-0.565205	0.577636	0.925109	-4.67486
IL16	-0.103957	-0.485898	0.277984	9.16548	-0.564373	0.578193	0.925109	-4.67496
CCL25	-0.0821809	-0.409198	0.244836	9.44651	-0.521085	0.607498	0.944997	-4.67981
IL10	0.067767	-0.239664	0.375198	6.296	0.457067	0.652091	0.945479	-4.68631
CCL21	-0.0447916	-0.266922	0.177339	12.6166	-0.418116	0.679904	0.945479	-4.68986
CXCL16	0.088071	-0.360032	0.536174	9.61494	0.407534	0.687543	0.945479	-4.69077
CCL19	0.148765	-0.693772	0.991301	9.09099	0.366117	0.717765	0.945479	-4.69412
CXCL9	-0.166849	-1.12365	0.789948	9.0974	-0.361586	0.721101	0.945479	-4.69447
sHER2	-0.0600361	-0.414635	0.294562	12.8814	-0.351062	0.728871	0.945479	-4.69525
CCL24	0.156847	-0.84384	1.15753	8.66422	0.325002	0.748241	0.945479	-4.6971
CCL26	0.0472144	-0.257892	0.352321	5.58589	0.320872	0.751326	0.945479	-4.69738
IL1b	0.0229297	-0.140347	0.186206	2.48388	0.291196	0.773622	0.945479	-4.69929
FGFb	0.0397625	-0.256927	0.336452	8.14651	0.277895	0.78368	0.945479	-4.70008
CCL27	0.0608551	-0.436129	0.557839	10.0955	0.2539	0.801924	0.945479	-4.70142
CCL11	-0.0366966	-0.350099	0.276705	5.98776	-0.242791	0.81041	0.945479	-4.702
CCL17	0.0891687	-0.801738	0.980075	7.29049	0.207534	0.837497	0.957139	-4.70368
CX3CL1	-0.0369538	-0.498072	0.424164	7.86067	-0.166171	0.869536	0.97388	-4.70531
CCL1	0.0125819	-0.215317	0.240481	6.40791	0.114475	0.909897	0.97457	-4.70684
CCL13	0.032329	-0.602277	0.666935	6.60247	0.105632	0.916828	0.97457	-4.70705
PECAM1	0.0121654	-0.243719	0.26805	11.6241	0.0985807	0.922361	0.97457	-4.7072
IL2	-0.0125956	-0.354545	0.329354	4.27668	-0.0763776	0.939807	0.974615	-4.70761
CXCL5	0.0197561	-0.836202	0.875714	9.2834	0.0478582	0.96226	0.979755	-4.70798
CCL20	0.00172015	-0.982872	0.986313	4.4363	0.00362258	0.997142	0.997142	-4.70823
