# Supplementary material for: Role of the immune system in the peritoneal tumor spread of high grade serous ovarian cancer
Source: Oncotarget. 2016 Aug 3;7(38):61336–54. doi: 10.18632/oncotarget.11038 (PMC5308655; doi:10.18632/oncotarget.11038)
Supplement: Supplementary file 4 [file oncotarget-07-61336-s004.xlsx]

## Sheet: MvsNM
ID	logFC	CI.025	CI.975	AveExpr	t	P.Value	adj.P.Val	B	Transcript_no	Length	Exons	Source	Type	GeneName	spread	spread_PM	spread_A	type_A_PM	type_P_M
ENSG00000130595	20.2285	13.5096	26.9474	0.853659	5.90082	6.01231e-06	0.0881224	-0.0401461	18	1246	17	HAVANA	protein_coding	TNNT3	1	1	1	1	0
ENSG00000237973	-11.0677	-15.3065	-6.82896	7.96005	-5.11762	3.90223e-05	0.19065	1.94627	1	1543	1	HAVANA	pseudogene	hsa-mir-6723	-1	-1	-1	1	0
ENSG00000239306	-4.38488	-6.04674	-2.72302	5.71207	-5.17144	3.42583e-05	0.19065	2.15772	9	2828	3	HAVANA	protein_coding	RBM14	-1	-1	-1	1	0
ENSG00000101557	3.64063	2.0138	5.26745	5.8378	4.38614	0.000232365	0.196128	0.541583	9	4921	16	HAVANA	protein_coding	USP14	1	1	1	1	0
ENSG00000103742	13.3531	7.5391	19.1672	-0.277712	4.50146	0.000175189	0.196128	-1.57066	6	6508	20	HAVANA	protein_coding	IGDCC4	1	1	1	1	0
ENSG00000105376	10.7884	6.11491	15.4619	3.20033	4.52443	0.000165609	0.196128	0.0872966	5	3000	11	HAVANA	protein_coding	ICAM5	1	1	1	1	0
ENSG00000127980	5.27063	3.01075	7.53051	4.15221	4.57115	0.000147715	0.196128	0.689715	11	5333	24	HAVANA	protein_coding	PEX1	1	1	1	1	0
ENSG00000148660	5.25592	3.11807	7.39376	4.82053	4.81859	8.07034e-05	0.196128	1.24729	15	3908	23	HAVANA	protein_coding	CAMK2G	1	1	1	1	0
ENSG00000155313	4.43309	2.44905	6.41713	5.83843	4.37929	0.000236296	0.196128	0.514357	10	5216	26	HAVANA	protein_coding	USP25	1	1	1	1	0
ENSG00000167771	12.1608	6.83557	17.4861	-0.430459	4.4758	0.000186549	0.196128	-1.21328	3	2604	12	HAVANA	protein_coding	RCOR2	1	1	1	1	-1
ENSG00000175066	7.17768	4.00569	10.3497	4.11215	4.43508	0.000206115	0.196128	0.136587	13	4479	18	HAVANA	protein_coding	GK5	1	1	1	1	0
ENSG00000186496	14.9984	8.74769	21.2491	-0.184849	4.70287	0.00010704	0.196128	-1.83859	6	2788	5	HAVANA	protein_coding	ZNF396	1	1	1	0	0
ENSG00000189343	6.07653	3.44148	8.71158	2.12943	4.51975	0.000167515	0.196128	-0.0266117	2	923	2	HAVANA	pseudogene	RPS2P46	1	1	1	1	-1
ENSG00000196352	-5.38387	-7.72203	-3.04571	8.14182	-4.51303	0.000170294	0.196128	0.77873	13	2760	12	HAVANA	protein_coding	CD55	-1	-1	-1	1	0
ENSG00000196757	9.83699	5.47034	14.2036	3.25014	4.41531	0.000216338	0.196128	-0.276452	2	3113	4	HAVANA	protein_coding	ZNF700	1	1	1	0	0
ENSG00000198576	-11.6876	-16.9277	-6.44742	3.75078	-4.37148	0.000240861	0.196128	0.047088	2	3948	3	HAVANA	protein_coding	ARC	-1	-1	-1	1	0
ENSG00000206341	-7.66542	-10.8866	-4.44427	4.37358	-4.66416	0.00011766	0.196128	0.904368	2	1366	7	HAVANA	pseudogene	HLA-H	-1	-1	-1	1	0
ENSG00000226816	15.7602	9.02857	22.4918	-0.0304242	4.58871	0.000141502	0.196128	-1.86467	1	2033	1	HAVANA	lincRNA	AC005082.12	1	1	1	0	0
ENSG00000101346	7.80768	4.27519	11.3402	5.11043	4.33202	0.00026531	0.204666	0.329027	6	5235	7	HAVANA	protein_coding	POFUT1	1	1	1	1	0
ENSG00000167244	26.7161	14.5244	38.9078	4.68587	4.29495	0.000290532	0.212916	-0.365331	8	5585	5	HAVANA	protein_coding	IGF2	1	1	1	1	0
ENSG00000088538	9.34569	4.96931	13.7221	0.889003	4.18547	0.000379878	0.222223	-1.16551	1	8755	53	HAVANA	protein_coding	DOCK3	1	1	0	1	0
ENSG00000104824	3.81029	2.03325	5.58734	7.17112	4.2025	0.000364362	0.222223	0.155745	14	3094	14	HAVANA	protein_coding	HNRNPL	1	1	1	1	0
ENSG00000108622	-7.05507	-10.3778	-3.73233	3.95528	-4.16153	0.000402809	0.222223	-0.0757823	16	1334	6	HAVANA	protein_coding	ICAM2	-1	-1	-1	1	0
ENSG00000130816	4.12583	2.21616	6.03551	6.71508	4.23448	0.000336915	0.222223	0.227645	29	5408	41	HAVANA	protein_coding	DNMT1	1	1	1	1	0
ENSG00000174953	4.22665	2.26426	6.18905	6.14811	4.22142	0.000347868	0.222223	0.205797	14	6733	25	HAVANA	protein_coding	DHX36	1	1	1	1	0
ENSG00000175054	4.59777	2.42891	6.76663	4.99368	4.15494	0.000409363	0.222223	0.0205911	12	8249	47	HAVANA	protein_coding	ATR	1	1	1	1	0
ENSG00000257176	12.9582	6.87711	19.0393	0.0774329	4.17649	0.000388328	0.222223	-1.99303	1	2380	7	HAVANA	antisense	RP11-996F15.2	1	1	1	0	0
ENSG00000149948	15.4704	8.0916	22.8493	1.39576	4.10925	0.000457795	0.239639	-0.877175	11	8094	5	HAVANA	protein_coding	HMGA2	1	1	1	1	0
ENSG00000180914	18.0878	9.38615	26.7894	1.24567	4.07411	0.000498887	0.24374	-1.58156	4	4364	4	HAVANA	protein_coding	OXTR	1	1	1	1	-1
ENSG00000189060	6.10401	3.1698	9.03821	6.79345	4.0773	0.000495012	0.24374	-0.103786	1	2329	1	HAVANA	protein_coding	H1F0	1	1	1	1	0
ENSG00000126775	3.73384	1.92798	5.53969	4.65038	4.05248	0.000525991	0.248692	-0.205726	2	4742	10	HAVANA	protein_coding	ATG14	1	1	1	1	0
ENSG00000128422	13.593	6.97167	20.2144	1.65099	4.02361	0.000564446	0.258534	-0.91491	6	1834	8	HAVANA	protein_coding	KRT17	1	1	0	1	-1
ENSG00000113070	-8.56428	-12.7663	-4.36225	7.34675	-3.99466	0.00060583	0.264453	-0.262312	4	2386	7	HAVANA	protein_coding	HBEGF	-1	-1	-1	1	0
ENSG00000235217	11.3614	5.76314	16.9596	1.59177	3.97767	0.000631497	0.264453	-1.59373	3	3884	1	HAVANA	pseudogene	TSPY26P	1	1	1	1	0
ENSG00000240583	-7.44529	-11.112	-3.7786	3.81591	-3.97975	0.0006283	0.264453	-0.382217	6	2752	10	HAVANA	protein_coding	AQP1	-1	-1	-1	1	1
ENSG00000022556	13.1031	6.44493	19.7612	3.01715	3.85717	0.000847255	0.278029	-1.04024	20	3744	14	HAVANA	protein_coding	NLRP2	1	1	1	1	0
ENSG00000065457	4.95643	2.42352	7.48934	3.71877	3.83528	0.000893641	0.278029	-0.921274	10	2768	11	HAVANA	protein_coding	ADAT1	1	1	1	1	0
ENSG00000102103	-3.23499	-4.90377	-1.5662	5.03349	-3.79945	0.000975045	0.278029	-0.666449	18	1428	7	HAVANA	protein_coding	PQBP1	-1	-1	-1	1	0
ENSG00000106144	4.12624	2.06328	6.1892	5.14028	3.92023	0.000726544	0.278029	-0.427874	6	5769	12	HAVANA	protein_coding	CASP2	1	1	1	1	0
ENSG00000124440	16.4988	7.90411	25.0936	-0.0458475	3.76244	0.00106683	0.278029	-1.89274	21	5908	15	ENSEMBL	protein_coding	HIF3A	1	1	1	1	0
ENSG00000135900	-3.77347	-5.74361	-1.80332	4.56281	-3.75397	0.00108899	0.278029	-0.774145	1	1748	4	HAVANA	protein_coding	MRPL44	-1	-1	0	1	0
ENSG00000138468	5.27627	2.60004	7.9525	4.82968	3.86413	0.000833005	0.278029	-0.579226	9	4945	24	HAVANA	protein_coding	SENP7	1	1	1	1	0
ENSG00000145020	7.49742	3.59016	11.4047	2.93093	3.76086	0.00107091	0.278029	-1.24458	23	3272	10	HAVANA	protein_coding	AMT	1	1	1	1	0
ENSG00000149564	-9.78408	-14.8661	-4.70209	1.6127	-3.77341	0.00103875	0.278029	-1.58706	7	2336	7	ENSEMBL	protein_coding	ESAM	-1	-1	-1	1	0
ENSG00000151881	6.7419	3.34623	10.1376	2.76496	3.89139	0.000779465	0.278029	-1.26183	7	2950	5	HAVANA	protein_coding	C5orf28	1	1	0	1	-1
ENSG00000158710	-3.92958	-5.95354	-1.90562	8.68097	-3.80532	0.000961218	0.278029	-0.682492	5	1604	5	HAVANA	protein_coding	TAGLN2	-1	-1	-1	1	0
ENSG00000160094	5.64229	2.72179	8.56279	3.6537	3.78658	0.00100605	0.278029	-1.06527	5	3106	9	HAVANA	protein_coding	ZNF362	1	1	0	1	0
ENSG00000161011	-4.66433	-7.06937	-2.25929	9.19897	-3.80115	0.00097101	0.278029	-0.712115	17	2986	9	HAVANA	protein_coding	SQSTM1	-1	-1	-1	1	0
ENSG00000170315	-5.69722	-8.64669	-2.74776	8.42356	-3.78589	0.00100773	0.278029	-0.705958	8	1225	3	HAVANA	protein_coding	UBB	-1	-1	0	1	0
ENSG00000170866	17.5215	8.5326	26.5104	3.35426	3.82043	0.000926527	0.278029	-1.97233	3	1880	11	HAVANA	protein_coding	LILRA3	1	1	1	0	0
ENSG00000175548	10.2769	5.08756	15.4663	1.52567	3.88148	0.000798533	0.278029	-2.05741	4	3111	3	HAVANA	protein_coding	ALG10B	1	1	1	0	0
ENSG00000176485	-6.10066	-9.22129	-2.98002	4.03752	-3.83162	0.000901646	0.278029	-0.691197	5	2594	5	HAVANA	protein_coding	PLA2G16	-1	-1	-1	1	0
ENSG00000188981	10.9088	5.28557	16.5319	0.660784	3.80225	0.000968418	0.278029	-2.22614	4	3164	6	HAVANA	protein_coding	MSANTD1	1	1	1	1	0
ENSG00000203485	-4.22034	-6.33131	-2.10936	6.87779	-3.91843	0.000729728	0.278029	-0.402267	8	4672	23	HAVANA	protein_coding	INF2	-1	-1	-1	1	0
ENSG00000204060	15.0709	7.44453	22.6973	0.183732	3.87319	0.000814833	0.278029	-2.19087	1	2398	2	HAVANA	protein_coding	FOXO6	1	1	1	1	0
ENSG00000204248	9.93499	4.80289	15.0671	1.66277	3.7942	0.000987568	0.278029	-1.61998	11	6425	66	ENSEMBL	protein_coding	COL11A2	1	1	1	1	0
ENSG00000234684	15.3242	7.70834	22.9401	-0.0222886	3.94373	0.000686057	0.278029	-2.23871	5	2158	4	HAVANA	antisense	SDCBP2-AS1	1	1	1	0	0
ENSG00000238227	-5.24522	-7.98685	-2.50359	4.40901	-3.74975	0.0011002	0.278029	-0.85526	5	2844	3	HAVANA	protein_coding	C9orf69	-1	-1	-1	1	0
ENSG00000091879	-11.7656	-17.9993	-5.53189	-0.16188	-3.69927	0.00124356	0.280414	-1.93867	4	5416	9	ENSEMBL	protein_coding	ANGPT2	-1	-1	-1	1	0
ENSG00000113811	-3.82422	-5.84963	-1.7988	5.85123	-3.70064	0.00123945	0.280414	-0.856205	5	1633	5	HAVANA	protein_coding	SELK	-1	-1	-1	1	0
ENSG00000125740	-10.4481	-15.9741	-4.92204	9.77592	-3.7057	0.00122431	0.280414	-0.90647	12	3775	5	HAVANA	protein_coding	FOSB	-1	-1	-1	1	0
ENSG00000143190	5.028	2.37277	7.68324	5.06036	3.71142	0.00120745	0.280414	-0.870424	18	14332	18	ENSEMBL	protein_coding	POU2F1	1	1	1	1	0
ENSG00000185432	-5.9956	-9.17198	-2.81923	6.03223	-3.69955	0.00124271	0.280414	-0.859554	6	4076	3	HAVANA	protein_coding	METTL7A	-1	-1	-1	1	0
ENSG00000198198	3.92602	1.86143	5.9906	6.02627	3.72707	0.00116249	0.280414	-0.812468	11	12281	71	HAVANA	protein_coding	SZT2	1	1	1	1	0
ENSG00000226752	9.6468	4.56042	14.7332	3.06622	3.71726	0.00119048	0.280414	-1.73767	12	3519	5	HAVANA	antisense	PSMD5-AS1	1	1	1	0	0
ENSG00000100038	5.05166	2.35211	7.75121	3.78271	3.66767	0.00134248	0.282876	-1.16405	18	4163	18	HAVANA	protein_coding	TOP3B	1	1	1	1	0
ENSG00000100554	-4.37963	-6.70713	-2.05213	5.32402	-3.68804	0.00127785	0.282876	-0.889902	14	1845	13	HAVANA	protein_coding	ATP6V1D	-1	-1	-1	1	0
ENSG00000101680	13.9769	6.48682	21.4671	1.68941	3.65739	0.00137633	0.282876	-1.97982	8	10374	63	HAVANA	protein_coding	LAMA1	1	1	1	1	0
ENSG00000101844	-3.95644	-6.08162	-1.83126	3.49477	-3.64885	0.00140506	0.282876	-1.11448	10	2501	14	HAVANA	protein_coding	ATG4A	-1	-1	-1	1	0
ENSG00000114638	14.4271	6.67637	22.1778	1.4129	3.64826	0.00140708	0.282876	-1.81272	5	2118	8	HAVANA	protein_coding	UPK1B	1	1	0	1	0
ENSG00000119787	3.24499	1.49684	4.99314	5.48253	3.63816	0.00144187	0.282876	-0.992278	19	2868	14	HAVANA	protein_coding	ATL2	1	1	1	1	-1
ENSG00000147576	13.3571	6.17279	20.5414	1.94434	3.64397	0.00142175	0.282876	-2.1979	19	2229	15	HAVANA	protein_coding	ADHFE1	1	1	1	0	0
ENSG00000174442	4.42782	2.0539	6.80173	3.75623	3.65572	0.00138192	0.282876	-1.2519	13	3609	19	HAVANA	protein_coding	ZWILCH	1	1	1	1	0
ENSG00000177565	3.52773	1.62642	5.42904	6.82697	3.63656	0.00144748	0.282876	-0.992949	16	7948	16	HAVANA	protein_coding	TBL1XR1	1	1	1	1	-1
ENSG00000215146	15.9796	7.45329	24.5058	-0.309031	3.67328	0.00132439	0.282876	-2.62209	4	6590	3	HAVANA	pseudogene	RP11-313J2.1	1	1	1	0	0
ENSG00000006530	7.13745	3.26304	11.0119	3.77402	3.61065	0.001541	0.285002	-1.36675	11	3849	17	HAVANA	protein_coding	AGK	1	1	1	1	0
ENSG00000075711	3.79275	1.7099	5.8756	5.46953	3.56898	0.00170406	0.285002	-1.13503	29	5034	26	HAVANA	protein_coding	DLG1	1	1	1	1	0
ENSG00000085741	9.34708	4.1675	14.5267	0.772078	3.53696	0.00184079	0.285002	-1.92908	3	1930	5	HAVANA	protein_coding	WNT11	1	1	1	1	0
ENSG00000087299	10.5291	4.7772	16.2809	1.80565	3.58781	0.00162841	0.285002	-2.3349	7	3446	11	HAVANA	protein_coding	L2HGDH	1	1	1	0	0
ENSG00000090432	-3.7083	-5.78014	-1.63645	4.50806	-3.50805	0.00197339	0.285002	-1.27274	1	2436	4	HAVANA	protein_coding	MUL1	-1	-1	0	1	0
ENSG00000092758	17.5824	7.86507	27.2998	0.554346	3.54633	0.00179971	0.285002	-2.11898	14	2485	32	HAVANA	protein_coding	COL9A3	1	1	0	1	0
ENSG00000100591	-3.65764	-5.66866	-1.64662	6.70293	-3.56478	0.00172143	0.285002	-1.13415	13	1402	9	HAVANA	protein_coding	AHSA1	-1	-1	0	1	0
ENSG00000101654	2.67358	1.16845	4.17872	5.68435	3.4815	0.00210342	0.285002	-1.30797	11	6250	12	HAVANA	protein_coding	RNMT	1	1	0	1	0
ENSG00000109971	-5.0132	-7.82814	-2.19825	10.2951	-3.49054	0.0020582	0.285002	-1.35675	24	2463	9	HAVANA	protein_coding	HSPA8	-1	-1	-1	1	0
ENSG00000110888	3.90697	1.72202	6.09192	5.00974	3.50467	0.00198952	0.285002	-1.26967	19	6543	18	HAVANA	protein_coding	CAPRIN2	1	1	0	1	0
ENSG00000114120	3.86357	1.73989	5.98726	6.01707	3.56572	0.00171753	0.285002	-1.13687	14	4638	8	HAVANA	protein_coding	SLC25A36	1	1	1	1	0
ENSG00000118596	7.71739	3.38122	12.0536	2.2709	3.48828	0.00206941	0.285002	-1.8998	17	4536	7	HAVANA	protein_coding	SLC16A7	1	1	0	0	0
ENSG00000123358	-8.98557	-13.8501	-4.12107	8.60836	-3.62039	0.00150518	0.285002	-1.04621	22	4837	8	HAVANA	protein_coding	NR4A1	-1	-1	-1	1	0
ENSG00000126003	6.27807	2.76429	9.79185	5.61423	3.50187	0.00200294	0.285002	-1.27407	1	5705	3	HAVANA	protein_coding	PLAGL2	1	1	1	1	0
ENSG00000126062	-3.17517	-4.91089	-1.43946	4.97164	-3.5854	0.00163789	0.285002	-1.10252	1	2197	2	HAVANA	protein_coding	TMEM115	-1	-1	-1	1	0
ENSG00000130487	8.76643	3.9048	13.6281	2.602	3.53418	0.00185314	0.285002	-1.67386	1	2990	1	HAVANA	protein_coding	KLHDC7B	1	1	1	1	0
ENSG00000136810	-4.58739	-7.15271	-2.02207	6.417	-3.50487	0.00198854	0.285002	-1.25649	3	869	5	HAVANA	protein_coding	TXN	-1	-1	-1	1	0
ENSG00000142065	11.989	5.3769	18.6011	1.67613	3.55379	0.00176765	0.285002	-2.23068	2	5682	5	HAVANA	protein_coding	ZFP14	1	1	1	0	0
ENSG00000143401	2.83005	1.23487	4.42523	5.85781	3.47722	0.00212516	0.285002	-1.3152	10	3453	7	HAVANA	protein_coding	ANP32E	1	1	1	1	0
ENSG00000144535	4.85603	2.13166	7.5804	4.34605	3.49352	0.00204353	0.285002	-1.38309	17	4671	24	HAVANA	protein_coding	DIS3L2	1	1	1	1	0
ENSG00000152926	5.89666	2.5955	9.19782	4.97497	3.50097	0.00200729	0.285002	-1.30677	2	9080	4	HAVANA	protein_coding	ZNF117	1	1	1	1	0
ENSG00000162407	-5.48467	-8.54637	-2.42296	5.71831	-3.51103	0.0019593	0.285002	-1.24946	5	3292	6	HAVANA	protein_coding	PPAP2B	-1	-1	0	1	0
ENSG00000167985	-5.92389	-9.23991	-2.60787	2.0579	-3.50137	0.00200534	0.285002	-1.89827	8	2033	5	HAVANA	protein_coding	SDHAF2	-1	-1	-1	1	0
ENSG00000168802	-3.87196	-6.05611	-1.68781	4.24192	-3.47453	0.00213892	0.285002	-1.36865	11	2903	5	ENSEMBL	protein_coding	CHTF8	-1	-1	-1	1	0
ENSG00000172322	-7.47276	-11.6079	-3.33758	3.13143	-3.54189	0.00181906	0.285002	-1.38876	7	1681	7	HAVANA	protein_coding	CLEC12A	-1	-1	-1	0	0
ENSG00000183742	11.8334	5.25729	18.4094	3.40535	3.52687	0.00188602	0.285002	-1.59709	5	9159	7	HAVANA	protein_coding	MACC1	1	1	0	1	-1
ENSG00000186480	-5.49971	-8.48865	-2.51077	7.98255	-3.60637	0.00155703	0.285002	-1.06509	6	3010	6	ENSEMBL	protein_coding	INSIG1	-1	-1	-1	1	0
ENSG00000197142	-4.98483	-7.79011	-2.17956	5.97842	-3.48275	0.00209708	0.285002	-1.3022	10	3380	21	HAVANA	protein_coding	ACSL5	-1	-1	0	1	0
ENSG00000197253	-12.4857	-19.3913	-5.58	0.144442	-3.54368	0.00181122	0.285002	-2.18217	4	1211	8	HAVANA	polymorphic_pseudogene	TPSB2	-1	-1	-1	1	1
ENSG00000198805	-5.15803	-7.99493	-2.32112	7.34587	-3.56358	0.00172639	0.285002	-1.14114	8	2573	6	HAVANA	protein_coding	PNP	-1	-1	-1	1	0
ENSG00000206127	11.1626	4.87996	17.4453	1.69876	3.48233	0.00209922	0.285002	-2.4836	3	1997	19	HAVANA	protein_coding	GOLGA8O	1	1	1	0	0
ENSG00000213462	7.72583	3.45691	11.9947	4.08081	3.54711	0.0017963	0.285002	-1.43589	3	2719	2	HAVANA	protein_coding	ERV3-1	1	1	1	1	0
ENSG00000223745	4.67054	2.13552	7.20556	4.52257	3.61106	0.00153951	0.285002	-1.10477	24	2973	11	HAVANA	processed_transcript	RP4-717I23.3	1	1	1	1	0
ENSG00000224597	-4.06049	-6.26047	-1.8605	3.88772	-3.61748	0.00151579	0.285002	-1.17317	12	2025	4	HAVANA	antisense	PTCHD3P1	-1	-1	-1	1	0
ENSG00000228340	11.6154	5.20945	18.0214	-0.593866	3.55384	0.00176743	0.285002	-2.91775	11	2043	8	HAVANA	lincRNA	RP5-1043L13.1	1	1	1	-1	0
ENSG00000144648	14.4308	6.26779	22.5938	0.198053	3.46488	0.002189	0.289047	-2.74527	12	2956	6	HAVANA	protein_coding	ACKR2	1	1	0	0	0
ENSG00000173110	-6.33828	-9.93048	-2.74608	6.31566	-3.45827	0.002224	0.291047	-1.35452	1	2646	1	HAVANA	protein_coding	HSPA6	-1	-1	0	1	0
ENSG00000101337	4.99465	2.15657	7.83274	6.39608	3.44928	0.00227249	0.292188	-1.37451	7	4032	18	HAVANA	protein_coding	TM9SF4	1	1	1	1	0
ENSG00000114279	14.5429	6.22969	22.8562	-0.489648	3.4287	0.00238737	0.292188	-2.69433	10	5406	6	HAVANA	protein_coding	FGF12	1	1	1	1	0
ENSG00000120694	-5.8455	-9.18119	-2.50981	8.66989	-3.43466	0.00235351	0.292188	-1.41496	8	3612	18	ENSEMBL	protein_coding	HSPH1	-1	-1	0	1	0
ENSG00000152580	13.2199	5.69648	20.7433	1.96171	3.44398	0.00230154	0.292188	-2.4523	5	11067	6	HAVANA	protein_coding	IGSF10	1	1	1	1	0
ENSG00000155729	4.68972	2.00269	7.37675	3.51349	3.42076	0.00243319	0.292188	-1.64924	5	2940	7	HAVANA	protein_coding	KCTD18	1	1	1	1	0
ENSG00000173113	-3.04795	-4.79218	-1.30372	5.79899	-3.42493	0.002409	0.292188	-1.41945	6	1106	4	HAVANA	protein_coding	TRMT112	-1	-1	-1	1	0
ENSG00000183060	5.56452	2.37404	8.755	2.02899	3.41837	0.00244711	0.292188	-1.97252	10	3042	6	HAVANA	protein_coding	LYSMD4	1	1	1	1	0
ENSG00000188529	8.76015	3.73619	13.7841	1.67361	3.41754	0.00245201	0.292188	-2.46426	16	3957	7	HAVANA	protein_coding	SRSF10	1	1	1	1	0
ENSG00000197969	4.72473	2.01589	7.43357	5.46377	3.41855	0.0024461	0.292188	-1.44047	13	15320	72	HAVANA	protein_coding	VPS13A	1	1	1	1	0
ENSG00000267534	9.48029	4.08993	14.8706	1.68285	3.44709	0.00228447	0.292188	-2.33378	1	1173	2	HAVANA	protein_coding	S1PR2	1	1	1	1	0
ENSG00000271895	6.93231	2.95829	10.9063	2.00661	3.41898	0.00244359	0.292188	-2.10131	1	870	1	HAVANA	antisense	RP4-635E18.8	1	1	0	0	0
ENSG00000007312	-7.23008	-11.4352	-3.02493	1.28049	-3.36984	0.00274811	0.298968	-2.13845	6	1269	6	HAVANA	protein_coding	CD79B	-1	-1	-1	1	0
ENSG00000019505	16.8531	6.98589	26.7204	-0.225617	3.3476	0.00289786	0.298968	-2.68974	3	5144	8	HAVANA	protein_coding	SYT13	1	1	1	1	0
ENSG00000041988	-3.98353	-6.28846	-1.67861	3.1938	-3.38734	0.0026356	0.298968	-1.63651	8	2053	6	HAVANA	protein_coding	THAP3	-1	-1	0	1	0
ENSG00000055332	4.20917	1.76426	6.65408	6.77609	3.37428	0.00271911	0.298968	-1.5247	7	10042	17	HAVANA	protein_coding	EIF2AK2	1	1	1	1	0
ENSG00000086061	-4.74639	-7.53497	-1.95781	8.67647	-3.33602	0.00297889	0.298968	-1.61052	4	2381	9	HAVANA	protein_coding	DNAJA1	-1	-1	-1	1	0
ENSG00000100605	-3.09457	-4.91626	-1.27288	6.11605	-3.32946	0.00302582	0.298968	-1.61316	12	6066	11	HAVANA	protein_coding	ITPK1	-1	-1	-1	1	0
ENSG00000107175	-3.45013	-5.45099	-1.44927	4.95886	-3.37961	0.00268475	0.298968	-1.51684	2	1832	9	HAVANA	protein_coding	CREB3	-1	-1	0	1	0
ENSG00000123131	-4.57348	-7.23246	-1.91449	5.18387	-3.37116	0.00273948	0.298968	-1.52968	5	1005	7	HAVANA	protein_coding	PRDX4	-1	-1	-1	1	0
ENSG00000130856	4.47298	1.84479	7.10117	4.11906	3.33571	0.00298109	0.298968	-1.7046	8	8206	32	HAVANA	protein_coding	ZNF236	1	1	1	1	0
ENSG00000131788	4.44227	1.82728	7.05725	4.63349	3.32953	0.00302526	0.298968	-1.63897	9	2901	15	HAVANA	protein_coding	PIAS3	1	1	1	1	0
ENSG00000131871	-4.16963	-6.59325	-1.746	5.63384	-3.37194	0.00273439	0.298968	-1.52716	9	2444	7	HAVANA	protein_coding	VIMP	-1	-1	0	1	0
ENSG00000136861	3.02423	1.26033	4.78812	5.5094	3.36038	0.00281083	0.298968	-1.55319	20	6235	39	ENSEMBL	protein_coding	CDK5RAP2	1	1	1	1	0
ENSG00000138346	8.72509	3.66527	13.7849	2.30656	3.37973	0.00268395	0.298968	-2.35444	8	4416	21	ENSEMBL	protein_coding	DNA2	1	1	1	1	0
ENSG00000145050	-4.95922	-7.84086	-2.07758	5.68555	-3.37304	0.00272718	0.298968	-1.52493	4	1509	5	HAVANA	protein_coding	MANF	-1	-1	-1	1	0
ENSG00000151468	11.5684	4.80268	18.3341	0.81654	3.35126	0.00287267	0.298968	-2.16561	2	3180	7	HAVANA	protein_coding	CCDC3	1	1	1	1	0
ENSG00000153896	12.3256	5.19831	19.4529	0.524854	3.38947	0.00262228	0.298968	-2.66624	4	3476	4	HAVANA	protein_coding	ZNF599	1	1	1	0	0
ENSG00000164292	5.23546	2.16933	8.30158	4.6227	3.34667	0.00290425	0.298968	-1.5981	16	5537	12	HAVANA	protein_coding	RHOBTB3	1	0	1	1	0
ENSG00000170323	-16.1207	-25.4759	-6.76553	0.771629	-3.37738	0.00269911	0.298968	-2.14013	4	941	4	HAVANA	protein_coding	FABP4	-1	0	-1	0	1
ENSG00000177034	7.40356	3.04913	11.758	3.14596	3.3324	0.00300466	0.298968	-1.87761	3	4799	9	HAVANA	protein_coding	MTX3	1	1	1	1	0
ENSG00000184557	-5.11289	-8.10076	-2.12502	8.75363	-3.35392	0.00285451	0.298968	-1.57133	2	2729	2	HAVANA	protein_coding	SOCS3	-1	-1	-1	1	0
ENSG00000186814	6.87853	2.86313	10.8939	3.44586	3.35749	0.0028303	0.298968	-1.78132	11	4323	5	HAVANA	protein_coding	ZSCAN30	1	1	0	1	0
ENSG00000198756	9.98672	4.10731	15.8661	1.13725	3.32918	0.00302782	0.298968	-2.48958	5	5177	12	HAVANA	protein_coding	COLGALT2	1	1	1	0	0
ENSG00000204389	-7.74658	-12.2215	-3.27167	8.61261	-3.39292	0.00260071	0.298968	-1.49732	3	2427	3	ENSEMBL	protein_coding	HSPA1A	-1	-1	0	1	0
ENSG00000204632	-8.52703	-13.5495	-3.50459	1.95703	-3.3276	0.00303924	0.298968	-2.30717	7	1578	8	HAVANA	protein_coding	HLA-G	-1	-1	0	0	0
ENSG00000226742	5.34901	2.21517	8.48286	3.15622	3.34537	0.00291328	0.298968	-1.77697	5	1057	4	HAVANA	protein_coding	HSBP1L1	1	1	0	1	-1
ENSG00000253352	3.56714	1.49006	5.64422	7.08875	3.366	0.0027734	0.298968	-1.54171	9	5673	4	HAVANA	antisense	TUG1	1	1	1	1	0
ENSG00000117525	4.86356	1.99331	7.73382	4.37401	3.3211	0.00308662	0.301604	-1.67413	4	2287	6	HAVANA	protein_coding	F3	1	1	0	1	0
ENSG00000175455	5.4906	2.24554	8.73566	5.46944	3.31623	0.00312256	0.302588	-1.64382	22	7917	13	HAVANA	protein_coding	CCDC14	1	1	1	1	0
ENSG00000182979	3.92011	1.6018	6.23843	5.8324	3.31416	0.00313798	0.302588	-1.64467	20	2876	21	HAVANA	protein_coding	MTA1	1	1	1	1	0
ENSG00000182782	-10.7223	-17.0706	-4.374	3.32007	-3.31039	0.00316628	0.302951	-2.36022	1	2051	1	HAVANA	protein_coding	HCAR2	-1	-1	-1	1	0
ENSG00000261716	5.458	2.22434	8.69166	2.50068	3.30816	0.00318308	0.302951	-2.06995	1	4527	1	HAVANA	sense_overlapping	RP11-196G18.22	1	1	1	1	0
ENSG00000116984	3.62509	1.47267	5.77752	5.84561	3.30095	0.00323809	0.305979	-1.67085	6	10529	33	HAVANA	protein_coding	MTR	1	1	1	1	0
ENSG00000123595	-3.78347	-6.03553	-1.53141	4.73635	-3.29275	0.00330185	0.305979	-1.6932	2	2039	3	HAVANA	protein_coding	RAB9A	-1	-1	0	1	0
ENSG00000124762	-4.74609	-7.57147	-1.9207	8.65668	-3.29235	0.00330494	0.305979	-1.69424	7	2261	4	ENSEMBL	protein_coding	CDKN1A	-1	-1	0	1	0
ENSG00000125735	-9.51011	-15.1792	-3.84098	3.42252	-3.28789	0.00334016	0.305979	-1.91803	3	2786	5	HAVANA	protein_coding	TNFSF14	-1	-1	-1	1	0
ENSG00000131899	3.97359	1.60535	6.34182	4.55103	3.28856	0.00333485	0.305979	-1.71541	2	6004	23	HAVANA	protein_coding	LLGL1	1	1	1	1	0
ENSG00000170345	-5.50403	-8.78386	-2.2242	10.2873	-3.2891	0.00333057	0.305979	-1.73408	10	2158	4	HAVANA	protein_coding	FOS	-1	-1	-1	1	0
ENSG00000139324	3.96796	1.59706	6.33886	3.5565	3.28021	0.0034016	0.30776	-1.82046	4	7203	14	HAVANA	protein_coding	TMTC3	1	1	1	1	0
ENSG00000172939	-2.68615	-4.29036	-1.08194	6.96137	-3.28184	0.00338845	0.30776	-1.70892	6	4553	18	HAVANA	protein_coding	OXSR1	-1	-1	0	1	0
ENSG00000154146	-6.54128	-10.4629	-2.61967	2.62634	-3.26924	0.00349132	0.312276	-2.22191	2	1306	4	HAVANA	protein_coding	NRGN	-1	-1	-1	0	0
ENSG00000158828	-4.00918	-6.413	-1.60536	5.14145	-3.2689	0.00349411	0.312276	-1.73609	3	3821	8	HAVANA	protein_coding	PINK1	-1	-1	-1	1	0
ENSG00000079134	3.28702	1.27684	5.2972	5.03033	3.2049	0.00406542	0.315275	-1.86326	18	2791	21	HAVANA	protein_coding	THOC1	1	1	1	1	0
ENSG00000092140	3.79913	1.49004	6.10822	4.1558	3.22472	0.00387952	0.315275	-1.84974	15	5804	15	HAVANA	protein_coding	G2E3	1	1	1	1	0
ENSG00000099999	4.55312	1.78129	7.32495	3.0437	3.21951	0.00392751	0.315275	-2.04334	6	1992	9	HAVANA	protein_coding	RNF215	1	1	0	1	0
ENSG00000101452	3.94344	1.5518	6.33507	3.2802	3.23167	0.0038162	0.315275	-1.94145	7	3325	22	HAVANA	protein_coding	DHX35	1	1	1	1	0
ENSG00000122034	-3.29474	-5.30908	-1.2804	5.96293	-3.2058	0.0040568	0.315275	-1.86211	9	1919	9	HAVANA	protein_coding	GTF3A	-1	-1	-1	1	0
ENSG00000131067	4.48137	1.75689	7.20586	4.10824	3.22385	0.00388744	0.315275	-1.8669	4	2642	15	HAVANA	protein_coding	GGT7	1	1	1	1	0
ENSG00000135926	-4.20825	-6.78141	-1.63508	7.66301	-3.2054	0.00406071	0.315275	-1.86099	23	2936	13	HAVANA	protein_coding	TMBIM1	-1	-1	0	1	0
ENSG00000140553	-2.38686	-3.84345	-0.93027	5.90178	-3.21172	0.00400052	0.315275	-1.85	15	4002	23	HAVANA	protein_coding	UNC45A	-1	-1	-1	1	0
ENSG00000147536	5.555	2.1663	8.9437	2.92527	3.21291	0.00398925	0.315275	-2.27801	9	3873	8	HAVANA	protein_coding	GINS4	1	1	1	1	0
ENSG00000153234	-7.79404	-12.5059	-3.0822	8.14805	-3.24205	0.00372361	0.315275	-1.7929	11	3472	8	HAVANA	protein_coding	NR4A2	-1	-1	-1	1	0
ENSG00000156876	10.1797	3.97268	16.3867	1.79193	3.2144	0.00397529	0.315275	-2.73784	3	3972	17	ENSEMBL	protein_coding	SASS6	1	1	1	0	0
ENSG00000159374	10.5681	4.16475	16.9714	0.491176	3.23474	0.00378864	0.315275	-3.01313	10	2543	11	HAVANA	protein_coding	M1AP	1	1	1	0	0
ENSG00000161298	10.5419	4.1611	16.9228	1.22358	3.2381	0.00375858	0.315275	-2.68134	8	3865	5	HAVANA	protein_coding	ZNF382	1	1	1	1	0
ENSG00000165525	3.76197	1.46305	6.06088	5.509	3.20731	0.00404241	0.315275	-1.85756	18	5038	33	ENSEMBL	protein_coding	NEMF	1	1	1	1	0
ENSG00000166435	6.1162	2.41709	9.81532	2.6335	3.24065	0.00373601	0.315275	-2.30007	20	5681	19	HAVANA	protein_coding	XRRA1	1	1	1	1	0
ENSG00000169635	4.42859	1.75174	7.10545	4.23863	3.24257	0.00371909	0.315275	-1.8114	3	6940	3	HAVANA	protein_coding	HIC2	1	1	1	1	0
ENSG00000175898	4.69999	1.8649	7.53508	2.9218	3.24921	0.00366103	0.315275	-1.95107	2	1760	2	HAVANA	lincRNA	CTD-2369P2.2	1	1	1	1	0
ENSG00000177700	-4.22251	-6.77212	-1.6729	5.16366	-3.24597	0.00368924	0.315275	-1.78039	2	892	3	HAVANA	protein_coding	POLR2L	-1	-1	-1	1	0
ENSG00000177853	4.55906	1.80963	7.30849	4.8479	3.24998	0.00365439	0.315275	-1.7934	10	8284	8	ENSEMBL	processed_transcript	ZNF518A	1	1	1	1	0
ENSG00000179388	-9.03347	-14.4611	-3.60583	6.22601	-3.26206	0.0035513	0.315275	-1.74978	5	4336	3	HAVANA	protein_coding	EGR3	-1	-1	-1	1	0
ENSG00000185864	9.67955	3.76217	15.5969	1.34769	3.20607	0.00405421	0.315275	-2.76812	23	3807	11	HAVANA	protein_coding	NPIPB4	1	1	1	0	0
ENSG00000188971	4.10356	1.61158	6.59555	5.82425	3.22748	0.00385421	0.315275	-1.81713	2	8507	2	ENSEMBL	lincRNA	RP11-427H3.3	1	1	1	1	0
ENSG00000198740	3.64408	1.43777	5.8504	4.42526	3.2372	0.00376663	0.315275	-1.81375	4	5988	8	HAVANA	protein_coding	ZNF652	1	1	1	1	0
ENSG00000247516	9.60075	3.7342	15.4673	1.12258	3.20753	0.00404031	0.315275	-2.83389	4	3239	2	HAVANA	lincRNA	MIR4458HG	1	1	0	0	0
ENSG00000272779	12.3166	4.79406	19.8391	-0.211289	3.20904	0.00402592	0.315275	-3.04781	1	1121	8	HAVANA	pseudogene	LL22NC03-80A10.6	1	1	1	0	0
ENSG00000001631	4.31141	1.663	6.95983	4.39599	3.19067	0.00420431	0.316013	-1.918	24	4762	20	HAVANA	protein_coding	KRIT1	1	1	1	1	0
ENSG00000143033	3.25425	1.26138	5.24711	4.67942	3.20053	0.00410766	0.316013	-1.87849	14	4125	16	HAVANA	protein_coding	MTF2	1	1	1	1	0
ENSG00000145375	8.17195	3.15848	13.1854	2.87818	3.19474	0.00416415	0.316013	-2.4211	2	8137	16	HAVANA	protein_coding	SPATA5	1	1	1	1	0
ENSG00000178385	7.9183	3.05442	12.7822	2.29124	3.19078	0.00420322	0.316013	-2.56571	4	3689	8	HAVANA	protein_coding	PLEKHM3	1	1	0	0	0
ENSG00000182108	-3.92392	-6.33316	-1.51467	3.76102	-3.19217	0.0041894	0.316013	-1.96478	3	1561	3	HAVANA	protein_coding	DEXI	-1	-1	-1	1	0
ENSG00000185513	6.7522	2.60813	10.8963	2.8685	3.19349	0.0041764	0.316013	-2.11496	20	4322	22	HAVANA	protein_coding	L3MBTL1	1	1	1	1	0
ENSG00000004478	-4.05834	-6.61378	-1.50289	7.31753	-3.11265	0.0050509	0.318797	-2.04403	7	2267	10	HAVANA	protein_coding	FKBP4	-1	-1	0	1	0
ENSG00000014123	3.73203	1.40232	6.06173	5.00123	3.13972	0.00473996	0.318797	-1.99646	2	4224	19	HAVANA	protein_coding	UFL1	1	1	1	1	0
ENSG00000069188	8.46474	3.17205	13.7574	0.841554	3.13463	0.00479704	0.318797	-2.85231	6	10723	45	ENSEMBL	protein_coding	SDK2	1	1	1	1	0
ENSG00000069248	2.8479	1.05704	4.63875	5.22153	3.11682	0.00500165	0.318797	-2.03442	5	4169	27	HAVANA	protein_coding	NUP133	1	1	1	1	0
ENSG00000083123	4.94655	1.82309	8.07001	2.95836	3.10395	0.00515487	0.318797	-2.33758	7	3767	11	ENSEMBL	protein_coding	BCKDHB	1	1	0	1	0
ENSG00000090104	-8.19431	-13.3368	-3.0518	8.86287	-3.1231	0.00492862	0.318797	-2.0234	6	2653	5	HAVANA	protein_coding	RGS1	-1	-1	0	1	0
ENSG00000095539	13.5657	5.03524	22.0961	-0.184409	3.11687	0.00500117	0.318797	-3.02848	11	4656	16	HAVANA	protein_coding	SEMA4G	1	1	1	0	0
ENSG00000101639	4.06421	1.53023	6.5982	4.86227	3.14355	0.00469753	0.318797	-1.98496	15	8635	45	HAVANA	protein_coding	CEP192	1	1	0	1	0
ENSG00000102763	4.68424	1.78914	7.57934	4.03623	3.1712	0.00440172	0.318797	-2.03774	4	7147	45	HAVANA	protein_coding	VWA8	1	1	1	1	0
ENSG00000102802	-8.69186	-14.0978	-3.28594	2.60601	-3.15131	0.00461257	0.318797	-2.12276	2	2374	5	HAVANA	protein_coding	MEDAG	-1	-1	-1	1	1
ENSG00000108666	5.7878	2.22057	9.35503	2.35189	3.18003	0.00431113	0.318797	-2.31166	13	1642	10	ENSEMBL	protein_coding	C17orf75	1	1	1	1	0
ENSG00000115548	3.84503	1.45747	6.23259	6.73743	3.15641	0.00455763	0.318797	-1.95774	16	8741	27	HAVANA	protein_coding	KDM3A	1	1	1	1	0
ENSG00000121988	9.66822	3.571	15.7654	1.20533	3.10787	0.00510777	0.318797	-2.96916	10	6820	22	HAVANA	protein_coding	ZRANB3	1	1	0	0	0
ENSG00000126464	3.87187	1.48812	6.25563	4.95275	3.18352	0.00427575	0.318797	-1.90691	2	6955	14	HAVANA	protein_coding	PRR12	1	1	1	1	0
ENSG00000131370	-4.53579	-7.35127	-1.72031	6.53077	-3.15754	0.00454555	0.318797	-1.95687	10	2822	11	HAVANA	protein_coding	SH3BP5	-1	-1	-1	1	0
ENSG00000134779	4.55241	1.72982	7.37501	4.78512	3.16112	0.00450734	0.318797	-1.95933	19	4030	7	HAVANA	protein_coding	TPGS2	1	1	0	1	0
ENSG00000135451	9.16764	3.37901	14.9563	1.72526	3.10406	0.00515358	0.318797	-2.75463	16	2771	15	HAVANA	protein_coding	TROAP	1	1	1	1	0
ENSG00000136193	4.18237	1.5641	6.80064	5.685	3.1308	0.0048403	0.318797	-2.00777	10	5275	8	HAVANA	protein_coding	SCRN1	1	1	0	1	0
ENSG00000137509	-4.47516	-7.29422	-1.65611	6.91518	-3.11138	0.0050659	0.318797	-2.0491	19	3090	10	HAVANA	protein_coding	PRCP	-1	-1	0	1	0
ENSG00000146143	6.35265	2.36894	10.3364	2.87982	3.12547	0.00490125	0.318797	-2.41549	8	2290	14	HAVANA	protein_coding	PRIM2	1	1	0	1	0
ENSG00000148154	-3.84431	-6.24431	-1.44431	7.02333	-3.13946	0.00474283	0.318797	-1.99296	5	4007	9	HAVANA	protein_coding	UGCG	-1	-1	0	1	1
ENSG00000159593	4.91972	1.83269	8.00675	3.86309	3.12355	0.0049234	0.318797	-2.11302	22	1909	21	HAVANA	protein_coding	NAE1	1	1	1	1	0
ENSG00000160007	3.8377	1.42202	6.25339	5.96515	3.11372	0.00503817	0.318797	-2.042	5	8889	6	HAVANA	protein_coding	ARHGAP35	1	1	0	1	0
ENSG00000163682	3.18	1.18118	5.17882	5.6994	3.11819	0.00498573	0.318797	-2.03355	11	2153	8	HAVANA	protein_coding	RPL9	1	1	0	1	0
ENSG00000164308	5.371	2.033	8.709	4.88041	3.15368	0.004587	0.318797	-1.97936	11	5705	19	HAVANA	protein_coding	ERAP2	1	1	1	1	0
ENSG00000166037	3.40278	1.27795	5.52761	5.065	3.13875	0.00475077	0.318797	-1.99206	16	3178	11	HAVANA	protein_coding	CEP57	1	1	1	1	0
ENSG00000167797	-3.41858	-5.56499	-1.27218	5.35783	-3.12163	0.00494557	0.318797	-2.02893	5	1692	4	HAVANA	protein_coding	CDK2AP2	-1	-1	-1	1	0
ENSG00000173214	7.93215	3.02998	12.8343	3.26387	3.1714	0.00439966	0.318797	-2.43262	1	5958	4	HAVANA	protein_coding	KIAA1919	1	1	1	1	0
ENSG00000178947	14.2365	5.43397	23.039	-0.357412	3.16989	0.00441529	0.318797	-2.99255	1	5230	2	HAVANA	lincRNA	LINC00086	1	1	1	0	0
ENSG00000179933	-2.95265	-4.80361	-1.1017	4.93066	-3.12655	0.00488883	0.318797	-2.01551	2	3654	2	HAVANA	protein_coding	C14orf119	-1	-1	-1	1	0
ENSG00000184117	6.15827	2.30782	10.0087	4.24356	3.1347	0.00479624	0.318797	-2.06541	6	2237	10	HAVANA	protein_coding	NIPSNAP1	1	1	0	1	0
ENSG00000185664	11.1137	4.18142	18.046	0.145433	3.14218	0.00471271	0.318797	-2.80003	22	2757	13	HAVANA	protein_coding	PMEL	1	1	1	1	0
ENSG00000186350	-4.31605	-7.03892	-1.59318	6.66538	-3.10676	0.00512106	0.318797	-2.05912	4	5770	12	HAVANA	protein_coding	RXRA	-1	-1	0	1	0
ENSG00000189079	4.0345	1.54974	6.51927	5.52895	3.18238	0.00428722	0.318797	-1.9063	9	8642	21	HAVANA	protein_coding	ARID2	1	1	1	1	0
ENSG00000204410	8.50453	3.19082	13.8182	1.35899	3.1369	0.00477148	0.318797	-2.9475	22	3986	29	HAVANA	protein_coding	MSH5	1	1	1	0	0
ENSG00000205269	4.60242	1.75001	7.45483	5.05916	3.16244	0.00449339	0.318797	-1.96694	2	8362	4	HAVANA	protein_coding	TMEM170B	1	0	1	1	0
ENSG00000227082	11.7216	4.38283	19.0603	0.0147184	3.13049	0.00484387	0.318797	-3.09138	1	3662	2	HAVANA	lincRNA	AL592494.5	1	1	1	0	0
ENSG00000227124	11.0233	4.19603	17.8506	0.296247	3.16455	0.00447115	0.318797	-3.02942	7	3875	6	ENSEMBL	protein_coding	ZNF717	1	1	1	0	0
ENSG00000228623	10.5706	3.90788	17.2333	-0.449353	3.10954	0.00508782	0.318797	-3.1774	1	2319	5	HAVANA	lincRNA	ZNF883	1	1	0	0	0
ENSG00000255455	6.27895	2.32111	10.2368	1.84105	3.1094	0.00508943	0.318797	-2.42564	1	3994	1	HAVANA	lincRNA	RP11-890B15.3	1	1	1	0	0
ENSG00000261609	6.61915	2.47831	10.76	3.93341	3.13301	0.00481528	0.318797	-2.19454	2	15244	11	HAVANA	protein_coding	GAN	1	1	0	1	0
ENSG00000269343	5.62678	2.07396	9.1796	2.71841	3.1041	0.0051531	0.318797	-2.27754	4	3339	5	HAVANA	protein_coding	ZNF587B	1	1	1	0	0
ENSG00000099889	7.7871	2.85762	12.7166	2.47014	3.09615	0.00524986	0.319283	-2.35239	12	4041	20	HAVANA	protein_coding	ARVCF	1	1	0	1	0
ENSG00000133704	2.32365	0.852858	3.79443	5.43734	3.09648	0.00524586	0.319283	-2.07411	10	5325	25	HAVANA	protein_coding	IPO8	1	1	1	1	0
ENSG00000138035	4.15796	1.53012	6.7858	5.10552	3.1012	0.00518816	0.319283	-2.06679	6	4411	29	HAVANA	protein_coding	PNPT1	1	1	1	1	0
ENSG00000163848	3.57088	1.31052	5.83123	5.12267	3.09632	0.00524783	0.319283	-2.07416	11	9651	10	HAVANA	protein_coding	ZNF148	1	1	0	1	0
ENSG00000054148	-3.01106	-4.92167	-1.10046	4.80455	-3.08885	0.00534035	0.321924	-2.08913	7	1316	5	HAVANA	protein_coding	PHPT1	-1	-1	-1	1	0
ENSG00000120738	-6.92737	-11.3275	-2.52727	8.34059	-3.0857	0.00537984	0.321924	-2.09492	1	3138	2	HAVANA	protein_coding	EGR1	-1	0	-1	1	0
ENSG00000132549	3.57254	1.30131	5.84377	6.25814	3.08293	0.0054148	0.321924	-2.10245	13	14160	63	HAVANA	protein_coding	VPS13B	1	1	1	1	0
ENSG00000173531	-5.34526	-8.75009	-1.94043	2.97164	-3.07696	0.00549096	0.321924	-2.20136	23	4152	18	HAVANA	protein_coding	MST1	-1	0	-1	1	0
ENSG00000179134	4.79307	1.74416	7.84198	6.33283	3.08118	0.00543701	0.321924	-2.10485	12	4519	16	HAVANA	protein_coding	SAMD4B	1	1	1	1	0
ENSG00000196155	7.03239	2.55576	11.509	2.98676	3.07893	0.0054657	0.321924	-2.30457	15	6949	22	HAVANA	protein_coding	PLEKHG4	1	1	0	1	0
ENSG00000240344	3.79806	1.3848	6.21132	3.61328	3.08465	0.00539306	0.321924	-2.19162	15	1370	8	HAVANA	protein_coding	PPIL3	1	1	1	1	0
ENSG00000254726	9.98299	3.62444	16.3415	2.49617	3.07716	0.00548831	0.321924	-2.36604	2	6124	3	HAVANA	protein_coding	MEX3A	1	1	0	1	0
ENSG00000267265	13.2193	4.83337	21.6052	-0.294104	3.08963	0.00533066	0.321924	-3.14032	3	786	5	HAVANA	antisense	CTC-550B14.7	1	1	1	0	0
ENSG00000089289	-3.07369	-5.03695	-1.11042	4.86644	-3.06852	0.00560022	0.324519	-2.1278	2	1862	7	HAVANA	protein_coding	IGBP1	-1	-1	-1	1	0
ENSG00000126814	-5.18175	-8.49288	-1.87063	3.69925	-3.06725	0.00561684	0.324519	-2.20374	3	5573	5	HAVANA	protein_coding	TRMT5	-1	-1	0	1	0
ENSG00000128011	10.5561	3.80962	17.3026	1.29428	3.06672	0.00562379	0.324519	-2.93977	1	3381	2	HAVANA	protein_coding	LRFN1	1	1	1	0	0
ENSG00000178852	9.45987	3.42351	15.4962	1.60755	3.07155	0.00556069	0.324519	-2.83191	13	3931	25	HAVANA	protein_coding	EFCAB13	1	1	1	0	0
ENSG00000031691	8.25073	2.93581	13.5657	1.53265	3.04259	0.00594942	0.325813	-3.03268	1	1733	9	HAVANA	protein_coding	CENPQ	1	1	1	0	0
ENSG00000065243	4.54266	1.62874	7.45659	5.65198	3.05549	0.00577323	0.325813	-2.15369	8	6121	22	HAVANA	protein_coding	PKN2	1	1	1	1	0
ENSG00000087338	3.62755	1.27505	5.98005	3.93753	3.02226	0.00623785	0.325813	-2.2458	4	4191	14	HAVANA	protein_coding	GMCL1	1	1	0	1	0
ENSG00000100023	2.80983	1.00427	4.61538	5.11419	3.05012	0.00584594	0.325813	-2.16319	15	4929	22	HAVANA	protein_coding	PPIL2	1	1	1	1	0
ENSG00000100439	-4.13208	-6.80955	-1.45461	4.21239	-3.02477	0.00620152	0.325813	-2.22808	10	2510	7	HAVANA	protein_coding	ABHD4	-1	-1	0	1	0
ENSG00000109103	2.85073	1.02642	4.67504	5.12401	3.06271	0.00567678	0.325813	-2.13915	8	4189	5	HAVANA	protein_coding	UNC119	1	0	1	1	0
ENSG00000120129	-5.09313	-8.39426	-1.79199	9.5679	-3.02391	0.00621388	0.325813	-2.2147	1	2019	4	HAVANA	protein_coding	DUSP1	-1	-1	-1	1	0
ENSG00000124574	2.75407	0.962536	4.5456	4.94337	3.01299	0.00637367	0.325813	-2.23421	10	5088	22	HAVANA	protein_coding	ABCC10	1	1	1	1	0
ENSG00000126756	-3.56965	-5.89013	-1.24917	4.67176	-3.01506	0.00634311	0.325813	-2.23027	5	894	7	HAVANA	protein_coding	UXT	-1	-1	-1	1	0
ENSG00000131242	7.6289	2.67315	12.5846	4.43256	3.01718	0.00631198	0.325813	-2.22826	11	8629	15	HAVANA	protein_coding	RAB11FIP4	1	1	0	1	0
ENSG00000132359	3.4813	1.21941	5.7432	4.84324	3.0166	0.00632046	0.325813	-2.22744	8	6661	26	HAVANA	protein_coding	RAP1GAP2	1	1	0	1	0
ENSG00000135093	8.37357	2.94009	13.807	2.66621	3.02051	0.0062632	0.325813	-2.68739	10	3742	16	HAVANA	protein_coding	USP30	1	1	1	1	0
ENSG00000136003	-2.99148	-4.93849	-1.04448	6.21238	-3.01139	0.00639739	0.325813	-2.24832	14	3685	7	HAVANA	protein_coding	ISCU	-1	-1	0	1	0
ENSG00000136840	-5.05799	-8.316	-1.79998	4.14796	-3.0428	0.0059465	0.325813	-2.18194	8	1691	6	HAVANA	protein_coding	ST6GALNAC4	-1	-1	0	1	0
ENSG00000142303	6.17105	2.20147	10.1406	3.64263	3.04693	0.00588964	0.325813	-2.24705	14	4230	26	HAVANA	protein_coding	ADAMTS10	1	1	1	1	1
ENSG00000143149	-2.51962	-4.15202	-0.887222	5.43088	-3.02522	0.00619501	0.325813	-2.21363	6	2696	11	HAVANA	protein_coding	ALDH9A1	-1	-1	-1	1	0
ENSG00000146859	-7.14467	-11.7383	-2.55104	4.63726	-3.04842	0.00586922	0.325813	-2.17683	2	1997	2	HAVANA	protein_coding	TMEM140	-1	-1	0	1	0
ENSG00000147119	-7.04292	-11.5874	-2.49847	3.19627	-3.03752	0.00602012	0.325813	-2.32331	1	2289	2	HAVANA	protein_coding	CHST7	-1	-1	0	1	0
ENSG00000151247	-3.129	-5.13496	-1.12304	4.90122	-3.05725	0.0057495	0.325813	-2.14993	11	11523	8	HAVANA	protein_coding	EIF4E	-1	-1	0	1	1
ENSG00000155962	-8.04965	-13.2587	-2.84056	4.39004	-3.02875	0.00614433	0.325813	-2.24231	4	2655	7	HAVANA	protein_coding	CLIC2	-1	-1	0	1	0
ENSG00000157570	7.13217	2.52494	11.7394	1.48235	3.0341	0.00606829	0.325813	-2.50787	13	4229	10	HAVANA	protein_coding	TSPAN18	1	1	0	1	0
ENSG00000160360	4.49247	1.59843	7.38652	3.35135	3.04248	0.00595093	0.325813	-2.26228	6	3633	14	HAVANA	protein_coding	GPSM1	1	1	0	1	0
ENSG00000163751	-10.6035	-17.4393	-3.7676	1.59416	-3.0402	0.00598266	0.325813	-2.42688	2	1795	11	HAVANA	protein_coding	CPA3	-1	-1	0	1	1
ENSG00000164949	-7.93371	-13.0853	-2.78212	5.00519	-3.01845	0.0062934	0.325813	-2.28236	5	2208	5	HAVANA	protein_coding	GEM	-1	-1	0	1	0
ENSG00000167595	6.71533	2.34472	11.0859	3.81087	3.01144	0.00639676	0.325813	-2.29472	17	3607	12	HAVANA	protein_coding	C19orf55	1	1	0	1	0
ENSG00000171448	8.87631	3.18853	14.5641	2.27866	3.0587	0.00573007	0.325813	-2.75244	2	4443	2	HAVANA	protein_coding	ZBTB26	1	1	1	0	0
ENSG00000198556	5.30573	1.85214	8.75932	3.28867	3.01108	0.00640199	0.325813	-2.36984	12	4253	7	HAVANA	protein_coding	ZNF789	1	1	0	1	0
ENSG00000204959	10.8334	3.86307	17.8037	-0.118097	3.04621	0.00589946	0.325813	-3.06398	2	5045	12	HAVANA	pseudogene	ARHGEF34P	1	1	0	1	-1
ENSG00000206530	4.8321	1.71141	7.95278	3.35484	3.03483	0.00605803	0.325813	-2.32185	15	10259	35	HAVANA	protein_coding	WDR52	1	1	1	1	0
ENSG00000242247	-3.63445	-5.9834	-1.2855	6.29479	-3.03259	0.00608971	0.325813	-2.20553	7	2857	16	HAVANA	protein_coding	ARFGAP3	-1	-1	0	1	1
ENSG00000248866	11.4451	3.9985	18.8917	-0.194224	3.01237	0.00638284	0.325813	-3.19307	1	1048	2	HAVANA	lincRNA	USP46-AS1	1	1	0	0	0
ENSG00000255398	-9.90116	-16.3068	-3.49552	3.52237	-3.0295	0.00613355	0.325813	-2.56234	1	2137	1	HAVANA	protein_coding	HCAR3	-1	-1	-1	1	0
ENSG00000260563	8.90585	3.19005	14.6216	1.15495	3.05384	0.00579539	0.325813	-3.04052	2	1195	1	HAVANA	lincRNA	RP13-516M14.1	1	0	1	0	0
ENSG00000272005	9.57257	3.41599	15.7291	0.701511	3.04746	0.00588238	0.325813	-2.98917	1	3512	1	HAVANA	lincRNA	RP11-91J19.4	1	1	1	0	0
ENSG00000005436	5.14106	1.76893	8.51319	3.29295	2.98811	0.00675266	0.328419	-2.4494	11	4440	17	HAVANA	protein_coding	GCFC2	1	1	0	1	0
ENSG00000008869	2.87735	0.987974	4.76672	5.37444	2.98485	0.00680387	0.328419	-2.28905	6	6905	36	HAVANA	protein_coding	HEATR5B	1	1	1	1	0
ENSG00000011566	2.83331	0.977971	4.68865	4.79668	2.99308	0.00667522	0.328419	-2.27261	14	4362	34	HAVANA	protein_coding	MAP4K3	1	1	1	1	0
ENSG00000024526	11.3183	3.89445	18.7421	0.862168	2.98814	0.00675224	0.328419	-3.18945	5	5331	13	HAVANA	protein_coding	DEPDC1	1	1	1	0	0
ENSG00000100302	-9.68633	-16.0268	-3.3459	1.53373	-2.99426	0.0066571	0.328419	-2.6617	1	3412	3	HAVANA	protein_coding	RASD2	-1	-1	-1	1	0
ENSG00000131174	-3.40112	-5.63411	-1.16813	5.51416	-2.98527	0.00679723	0.328419	-2.29529	3	2471	4	HAVANA	protein_coding	COX7B	-1	-1	-1	1	0
ENSG00000132017	3.08546	1.06006	5.11085	5.08412	2.98578	0.00678921	0.328419	-2.28826	6	2271	13	HAVANA	protein_coding	DCAF15	1	1	0	1	-1
ENSG00000137992	4.59709	1.57845	7.61572	3.88116	2.98483	0.00680417	0.328419	-2.31863	2	10799	11	HAVANA	protein_coding	DBT	1	1	0	1	0
ENSG00000140105	-4.38834	-7.26195	-1.51472	8.02146	-2.99309	0.00667513	0.328419	-2.2719	43	3092	12	HAVANA	protein_coding	WARS	-1	-1	0	1	0
ENSG00000145736	-11.8511	-19.5881	-4.11417	-0.343941	-3.00218	0.00653575	0.328419	-3.50365	14	2077	17	HAVANA	protein_coding	GTF2H2	-1	-1	-1	-1	0
ENSG00000158089	-15.1284	-25.0639	-5.19287	0.431402	-2.98435	0.00681173	0.328419	-3.34923	17	2733	17	HAVANA	protein_coding	GALNT14	-1	-1	-1	0	0
ENSG00000160961	4.19117	1.44706	6.93528	4.10899	2.99352	0.00666843	0.328419	-2.30675	11	4672	13	HAVANA	protein_coding	ZNF333	1	1	1	1	0
ENSG00000165813	4.1406	1.43469	6.84652	5.53962	2.99914	0.00658199	0.328419	-2.26271	7	7245	16	ENSEMBL	protein_coding	C10orf118	1	1	1	1	0
ENSG00000172216	-4.41437	-7.31073	-1.518	8.96741	-2.9872	0.006767	0.328419	-2.28288	1	1837	1	HAVANA	protein_coding	CEBPB	-1	-1	0	1	0
ENSG00000181392	12.4912	4.29194	20.6904	0.72927	2.98592	0.00678703	0.328419	-2.98966	7	2339	8	HAVANA	protein_coding	SYNE4	1	1	1	1	0
ENSG00000255422	-13.9134	-23.0356	-4.79114	-0.14964	-2.98937	0.00673303	0.328419	-3.47092	1	425	3	HAVANA	antisense	AP002954.4	-1	-1	-1	-1	0
ENSG00000120727	-2.74348	-4.54653	-0.940437	6.13065	-2.98225	0.00684509	0.328946	-2.30467	8	2294	4	HAVANA	protein_coding	PAIP2	-1	-1	0	1	0
ENSG00000015532	4.33261	1.48308	7.18214	3.88487	2.98006	0.00687984	0.329535	-2.31045	7	3507	11	HAVANA	protein_coding	XYLT2	1	1	1	1	0
ENSG00000075702	5.08165	1.7244	8.43891	2.72419	2.96667	0.00709653	0.331567	-2.45405	8	5971	32	ENSEMBL	protein_coding	WDR62	1	1	1	1	0
ENSG00000100380	-2.78558	-4.62499	-0.946173	6.86669	-2.96815	0.00707221	0.331567	-2.33111	6	3595	12	HAVANA	protein_coding	ST13	-1	-1	0	1	0
ENSG00000110455	4.99316	1.70165	8.28467	3.95879	2.97323	0.00698951	0.331567	-2.35878	14	3373	15	HAVANA	protein_coding	ACCS	1	1	1	1	0
ENSG00000157212	4.23119	1.43785	7.02453	3.86431	2.96884	0.00706087	0.331567	-2.36361	9	5515	22	HAVANA	protein_coding	PAXIP1	1	1	0	1	0
ENSG00000180155	-6.97877	-11.5784	-2.37911	3.79432	-2.97373	0.00698144	0.331567	-2.3769	10	4706	5	HAVANA	protein_coding	LYNX1	-1	-1	-1	1	0
ENSG00000186529	-17.0402	-28.2895	-5.79095	1.67996	-2.96893	0.00705953	0.331567	-3.19541	9	5050	13	HAVANA	protein_coding	CYP4F3	-1	0	-1	0	0
ENSG00000197647	11.4715	3.89681	19.0463	0.532932	2.96827	0.00707031	0.331567	-3.13435	10	2322	6	HAVANA	protein_coding	ZNF433	1	1	0	0	-1
ENSG00000261061	8.06703	2.73672	13.3973	0.378191	2.96626	0.00710322	0.331567	-3.23147	1	716	1	HAVANA	sense_intronic	RP11-303E16.2	1	1	1	0	0
ENSG00000157193	5.29075	1.79289	8.78861	3.51274	2.96458	0.00713089	0.331802	-2.40803	12	4467	20	HAVANA	protein_coding	LRP8	1	1	0	1	0
ENSG00000135622	10.5565	3.57118	17.5417	1.56394	2.96198	0.00717382	0.332237	-3.03897	9	4312	14	HAVANA	protein_coding	SEMA4F	1	1	0	0	0
ENSG00000163257	4.0336	1.3639	6.7033	4.62243	2.96128	0.00718558	0.332237	-2.33187	4	4548	4	HAVANA	protein_coding	DCAF16	1	1	1	1	0
ENSG00000155636	5.39081	1.82025	8.96137	2.51984	2.95914	0.00722117	0.33225	-2.6197	6	2964	10	HAVANA	protein_coding	RBM45	1	1	1	0	0
ENSG00000171649	9.3745	3.16237	15.5866	1.66344	2.95771	0.00724507	0.33225	-2.95914	8	4181	4	HAVANA	protein_coding	ZIK1	1	0	1	0	0
ENSG00000205702	9.99592	3.36779	16.624	0.449119	2.95584	0.00727655	0.33225	-3.18685	5	1738	9	HAVANA	polymorphic_pseudogene	CYP2D7P1	1	1	1	0	0
ENSG00000269688	7.97324	2.68793	13.2585	1.9224	2.95674	0.00726142	0.33225	-2.83992	1	493	2	HAVANA	sense_intronic	AC008982.2	1	1	1	1	0
ENSG00000106809	-13.7069	-22.803	-4.61084	0.593801	-2.95348	0.00731629	0.333027	-3.00441	4	2971	7	HAVANA	protein_coding	OGN	-1	0	-1	0	1
ENSG00000106853	-4.29632	-7.15456	-1.43808	3.987	-2.94609	0.00744221	0.333579	-2.40527	10	2298	10	HAVANA	protein_coding	PTGR1	-1	-1	-1	1	0
ENSG00000130669	6.54848	2.19252	10.9044	4.52818	2.94649	0.0074354	0.333579	-2.35947	13	5735	11	HAVANA	protein_coding	PAK4	1	1	0	1	0
ENSG00000131477	-9.85915	-16.4124	-3.30592	0.371754	-2.94871	0.00739735	0.333579	-3.05254	6	858	4	HAVANA	protein_coding	RAMP2	-1	0	-1	1	0
ENSG00000166266	3.65752	1.22573	6.08932	5.03956	2.94787	0.00741174	0.333579	-2.35713	6	6351	20	HAVANA	protein_coding	CUL5	1	1	0	1	0
ENSG00000263753	3.26247	1.09316	5.43178	4.49906	2.94763	0.00741586	0.333579	-2.35846	7	3979	3	HAVANA	lincRNA	LINC00667	1	1	1	1	0
ENSG00000189266	7.79385	2.60487	12.9828	1.73479	2.94387	0.00748053	0.334275	-3.06779	4	2416	3	HAVANA	protein_coding	PNRC2	1	1	1	0	0
ENSG00000099991	2.68732	0.897104	4.47754	6.11633	2.94213	0.00751062	0.334599	-2.3774	13	7480	37	HAVANA	protein_coding	CABIN1	1	1	1	1	0
ENSG00000139055	8.63163	2.873	14.3903	2.11357	2.9378	0.00758609	0.335919	-2.71632	3	2096	7	HAVANA	protein_coding	ERP27	1	1	0	1	0
ENSG00000162236	-3.09114	-5.15339	-1.02888	5.59242	-2.93781	0.00758578	0.335919	-2.389	9	1794	11	HAVANA	protein_coding	STX5	-1	-1	0	1	0
ENSG00000040275	4.56528	1.51656	7.614	2.99452	2.93493	0.00763636	0.33677	-2.51417	15	2668	12	HAVANA	protein_coding	SPDL1	1	1	0	1	0
ENSG00000069275	2.84556	0.873071	4.81804	7.32151	2.82749	0.00977089	0.33677	-2.59457	2	6496	7	HAVANA	protein_coding	NUCKS1	1	1	0	1	-1
ENSG00000076513	2.45192	0.757305	4.14654	6.10844	2.83585	0.00958631	0.33677	-2.58348	10	4148	15	HAVANA	protein_coding	ANKRD13A	1	1	0	1	0
ENSG00000077157	3.98654	1.30033	6.67275	4.77116	2.90874	0.0081114	0.33677	-2.43033	18	15248	24	HAVANA	protein_coding	PPP1R12B	1	1	0	1	0
ENSG00000080824	-4.26771	-7.25795	-1.27746	10.5529	-2.79728	0.0104667	0.33677	-2.63801	11	3510	12	HAVANA	protein_coding	HSP90AA1	-1	-1	0	1	0
ENSG00000081803	-10.833	-18.3933	-3.2728	1.67294	-2.80843	0.0102047	0.33677	-3.08207	7	6045	30	ENSEMBL	protein_coding	CADPS2	-1	0	-1	1	0
ENSG00000085231	-2.66173	-4.4577	-0.865769	5.41213	-2.90479	0.00818539	0.33677	-2.45156	12	1648	5	HAVANA	protein_coding	TAF9	-1	-1	-1	1	0
ENSG00000088451	4.06548	1.24602	6.88494	2.59791	2.82615	0.00980095	0.33677	-2.76502	3	1902	12	HAVANA	protein_coding	TGDS	1	0	1	1	0
ENSG00000088986	-4.19997	-7.01467	-1.38527	6.64633	-2.92457	0.00782104	0.33677	-2.41644	11	1376	6	HAVANA	protein_coding	DYNLL1	-1	0	-1	1	0
ENSG00000096384	-3.21657	-5.42752	-1.00562	10.2226	-2.85143	0.00925099	0.33677	-2.53752	3	2674	12	HAVANA	protein_coding	HSP90AB1	-1	-1	0	1	0
ENSG00000099998	-7.8788	-13.3767	-2.38089	1.29602	-2.80873	0.0101976	0.33677	-2.9686	6	2494	12	ENSEMBL	protein_coding	GGT5	-1	0	-1	1	0
ENSG00000100138	-3.00914	-5.08137	-0.936917	5.64845	-2.84612	0.00936392	0.33677	-2.56542	8	1670	4	HAVANA	protein_coding	NHP2L1	-1	0	-1	1	0
ENSG00000100151	4.45355	1.46029	7.44681	4.40701	2.91615	0.00797413	0.33677	-2.41851	15	2531	13	HAVANA	protein_coding	PICK1	1	1	0	1	0
ENSG00000100354	4.29578	1.34935	7.2422	6.20355	2.85756	0.00912228	0.33677	-2.53675	9	18279	24	HAVANA	protein_coding	TNRC6B	1	1	1	1	0
ENSG00000100401	-2.32758	-3.95193	-0.703233	6.44662	-2.8085	0.0102031	0.33677	-2.64094	8	4222	17	HAVANA	protein_coding	RANGAP1	-1	-1	0	1	0
ENSG00000100441	2.80131	0.905118	4.69749	6.56532	2.89552	0.00836162	0.33677	-2.46688	6	6225	8	HAVANA	protein_coding	KHNYN	1	1	1	1	0
ENSG00000100528	-3.47326	-5.90736	-1.03917	5.65644	-2.79671	0.0104803	0.33677	-2.65826	7	1417	6	HAVANA	protein_coding	CNIH1	-1	-1	-1	1	0
ENSG00000101412	5.28645	1.63265	8.94026	2.73542	2.83575	0.00958853	0.33677	-2.72547	1	2503	7	HAVANA	protein_coding	E2F1	1	1	0	1	0
ENSG00000101574	4.41954	1.41802	7.42105	3.18086	2.88592	0.00854815	0.33677	-2.54348	7	5190	9	HAVANA	protein_coding	METTL4	1	1	0	1	0
ENSG00000102977	-3.41502	-5.75816	-1.07188	3.69593	-2.85656	0.00914301	0.33677	-2.54286	13	2526	12	HAVANA	protein_coding	ACD	-1	-1	-1	1	0
ENSG00000104976	-3.19209	-5.39038	-0.993797	3.68256	-2.84602	0.0093662	0.33677	-2.56429	6	1542	5	HAVANA	protein_coding	SNAPC2	-1	0	-1	1	0
ENSG00000105204	5.22109	1.66884	8.77335	3.96126	2.88075	0.0086501	0.33677	-2.48253	8	2724	12	HAVANA	protein_coding	DYRK1B	1	1	0	1	0
ENSG00000105429	3.83776	1.21197	6.46355	5.06552	2.86461	0.00897611	0.33677	-2.5144	7	10966	42	HAVANA	protein_coding	MEGF8	1	1	0	1	0
ENSG00000105576	3.24844	1.02785	5.46902	6.23412	2.86718	0.00892348	0.33677	-2.52186	19	5122	26	HAVANA	protein_coding	TNPO2	1	1	1	1	0
ENSG00000105953	-3.45187	-5.81262	-1.09112	7.08747	-2.86585	0.00895076	0.33677	-2.52552	10	4181	24	HAVANA	protein_coding	OGDH	-1	-1	0	1	0
ENSG00000106211	-5.93918	-9.92918	-1.94918	8.13337	-2.91744	0.00795054	0.33677	-2.41722	3	1455	3	HAVANA	protein_coding	HSPB1	-1	-1	0	1	0
ENSG00000107223	-2.89735	-4.90245	-0.892254	6.5314	-2.83213	0.00966795	0.33677	-2.59467	3	809	5	HAVANA	protein_coding	EDF1	-1	-1	-1	1	0
ENSG00000107890	4.20337	1.35198	7.05476	3.37869	2.88927	0.00848255	0.33677	-2.53138	7	6591	34	HAVANA	protein_coding	ANKRD26	1	1	0	1	0
ENSG00000108187	10.3305	3.09995	17.5611	1.3776	2.80025	0.0103962	0.33677	-3.31246	8	2587	10	HAVANA	protein_coding	PBLD	1	1	0	0	0
ENSG00000114098	2.50167	0.770751	4.23259	5.40355	2.8327	0.00965538	0.33677	-2.58204	24	4790	23	HAVANA	protein_coding	ARMC8	1	1	1	1	0
ENSG00000114841	4.9423	1.62758	8.25701	5.37061	2.92234	0.00786131	0.33677	-2.40566	8	13300	78	HAVANA	protein_coding	DNAH1	1	1	1	1	0
ENSG00000116649	-2.98199	-4.99514	-0.968834	4.72119	-2.9032	0.0082154	0.33677	-2.44414	6	1266	8	HAVANA	protein_coding	SRM	-1	-1	-1	1	0
ENSG00000116741	-6.79443	-11.499	-2.08983	8.23406	-2.8306	0.00970189	0.33677	-2.58366	4	1344	5	HAVANA	protein_coding	RGS2	-1	-1	-1	1	0
ENSG00000116962	-5.01323	-8.50697	-1.5195	3.87946	-2.8124	0.0101129	0.33677	-2.60975	2	5864	20	HAVANA	protein_coding	NID1	-1	0	-1	1	0
ENSG00000119508	-5.26033	-8.79485	-1.7258	7.38489	-2.91696	0.00795943	0.33677	-2.41734	3	4982	8	HAVANA	protein_coding	NR4A3	-1	0	-1	1	0
ENSG00000119720	3.29583	1.02345	5.56822	3.73722	2.8427	0.0094374	0.33677	-2.57216	9	5828	14	HAVANA	protein_coding	NRDE2	1	1	0	1	0
ENSG00000122033	-2.95927	-5.01254	-0.906002	4.12631	-2.8248	0.00983116	0.33677	-2.58497	13	1104	7	HAVANA	protein_coding	MTIF3	-1	-1	-1	1	0
ENSG00000122254	-14.4013	-24.3955	-4.40714	1.09373	-2.82425	0.00984338	0.33677	-3.23443	2	2314	4	HAVANA	protein_coding	HS3ST2	-1	-1	0	1	0
ENSG00000125863	-3.84881	-6.50043	-1.19718	4.0091	-2.84487	0.00939084	0.33677	-2.5538	3	6714	6	HAVANA	protein_coding	MKKS	-1	0	-1	1	0
ENSG00000126216	3.07535	0.972883	5.17783	4.64702	2.8669	0.00892908	0.33677	-2.50712	6	3893	22	HAVANA	protein_coding	TUBGCP3	1	0	1	1	0
ENSG00000127666	-3.27065	-5.53968	-1.00163	5.24524	-2.82516	0.00982298	0.33677	-2.59424	1	2676	2	HAVANA	protein_coding	TICAM1	-1	-1	0	1	0
ENSG00000130734	2.87352	0.877745	4.8693	4.18424	2.82196	0.00989497	0.33677	-2.58961	13	1949	10	ENSEMBL	protein_coding	ATG4D	1	1	0	1	0
ENSG00000132953	2.97513	0.911543	5.03871	4.98347	2.82574	0.0098101	0.33677	-2.59147	4	9884	23	HAVANA	protein_coding	XPO4	1	1	1	1	0
ENSG00000134108	-3.94348	-6.6482	-1.23875	6.98708	-2.85762	0.00912099	0.33677	-2.5433	7	3005	7	HAVANA	protein_coding	ARL8B	-1	-1	0	1	0
ENSG00000136826	-6.16922	-10.3841	-1.95432	8.62254	-2.86874	0.00889162	0.33677	-2.50855	5	2813	5	HAVANA	protein_coding	KLF4	-1	-1	-1	1	0
ENSG00000136908	-2.7679	-4.67017	-0.865626	4.43479	-2.85184	0.00924228	0.33677	-2.53726	5	1662	4	HAVANA	protein_coding	DPM2	-1	-1	-1	1	0
ENSG00000136982	10.4439	3.16688	17.721	0.81619	2.81291	0.010101	0.33677	-3.26915	2	2314	9	HAVANA	protein_coding	DSCC1	1	1	1	0	0
ENSG00000137812	8.20988	2.47238	13.9474	2.22295	2.80454	0.0102953	0.33677	-3.06436	12	9573	27	HAVANA	protein_coding	CASC5	1	1	1	1	0
ENSG00000138658	4.2889	1.38103	7.19678	2.96401	2.8908	0.00845279	0.33677	-2.57338	11	6652	28	HAVANA	protein_coding	C4orf21	1	1	1	1	0
ENSG00000139350	2.60454	0.825091	4.38399	4.0098	2.86876	0.00889128	0.33677	-2.51256	13	3620	16	HAVANA	protein_coding	NEDD1	1	1	0	1	0
ENSG00000140941	-3.87432	-6.57482	-1.17382	6.89527	-2.8119	0.0101244	0.33677	-2.63082	10	3085	5	HAVANA	protein_coding	MAP1LC3B	-1	-1	0	1	0
ENSG00000143036	10.7067	3.47122	17.9422	-0.0290522	2.90026	0.0082712	0.33677	-3.23643	10	2388	15	HAVANA	protein_coding	SLC44A3	1	1	0	0	0
ENSG00000144655	-2.97797	-5.04353	-0.912408	8.13635	-2.82573	0.00981029	0.33677	-2.59297	2	3148	5	HAVANA	protein_coding	CSRNP1	-1	0	-1	1	0
ENSG00000144824	7.70137	2.43763	12.9651	3.5127	2.86762	0.00891444	0.33677	-2.56135	15	6127	18	HAVANA	protein_coding	PHLDB2	1	1	0	1	0
ENSG00000145349	2.58197	0.771964	4.39198	5.05471	2.79588	0.0105001	0.33677	-2.64893	18	5947	21	HAVANA	protein_coding	CAMK2D	1	1	1	1	0
ENSG00000146021	6.86355	2.08699	11.6401	2.4999	2.81632	0.0100229	0.33677	-2.79478	16	6981	15	HAVANA	protein_coding	KLHL3	1	1	0	1	0
ENSG00000146243	11.2745	3.5631	18.9859	0.313919	2.86558	0.00895623	0.33677	-3.29434	4	5656	5	HAVANA	protein_coding	IRAK1BP1	1	1	0	0	0
ENSG00000148090	-3.0337	-5.08739	-0.980013	3.4838	-2.89525	0.00836684	0.33677	-2.49719	6	1577	10	HAVANA	protein_coding	AUH	-1	-1	0	1	0
ENSG00000148300	-3.06495	-5.2117	-0.91819	4.08537	-2.79826	0.0104434	0.33677	-2.63195	6	2360	8	HAVANA	protein_coding	REXO4	-1	-1	0	1	0
ENSG00000148481	3.14728	0.959388	5.33518	3.7299	2.8194	0.00995275	0.33677	-2.62189	6	2452	15	HAVANA	protein_coding	FAM188A	1	1	1	1	0
ENSG00000149679	3.74856	1.12095	6.37616	3.51398	2.7961	0.0104949	0.33677	-2.67683	2	3785	10	HAVANA	protein_coding	CABLES2	1	1	0	1	0
ENSG00000149798	-5.8085	-9.69873	-1.91828	3.16207	-2.92643	0.00778761	0.33677	-2.51357	3	2128	2	HAVANA	protein_coding	CDC42EP2	-1	-1	-1	1	0
ENSG00000151014	-4.21474	-7.14871	-1.28077	4.12263	-2.81555	0.0100406	0.33677	-2.60939	2	1767	3	HAVANA	protein_coding	CCRN4L	-1	-1	-1	1	0
ENSG00000151882	12.8738	4.18993	21.5578	1.83128	2.90563	0.00816954	0.33677	-2.9804	5	3126	4	HAVANA	protein_coding	CCL28	1	1	0	0	0
ENSG00000155561	3.52538	1.16651	5.88424	6.09208	2.92921	0.00773785	0.33677	-2.40141	11	6266	43	HAVANA	protein_coding	NUP205	1	1	1	1	0
ENSG00000157833	10.586	3.50163	17.6704	0.839033	2.92872	0.00774651	0.33677	-3.06128	3	5138	6	HAVANA	protein_coding	GAREML	1	1	0	1	0
ENSG00000158406	8.21584	2.6938	13.7379	0.695091	2.91609	0.00797535	0.33677	-2.83605	2	1034	2	HAVANA	protein_coding	HIST1H4H	1	0	1	1	0
ENSG00000159147	4.34606	1.36248	7.32963	3.10807	2.855	0.00917572	0.33677	-2.65769	13	2332	11	HAVANA	protein_coding	DONSON	1	0	1	1	0
ENSG00000160712	-4.48498	-7.54124	-1.42872	7.05916	-2.87619	0.00874097	0.33677	-2.50777	7	5914	10	HAVANA	protein_coding	IL6R	-1	-1	0	1	0
ENSG00000162613	2.61181	0.790256	4.43336	6.62506	2.81027	0.010162	0.33677	-2.63065	14	2524	21	HAVANA	protein_coding	FUBP1	1	1	1	1	0
ENSG00000162946	5.74062	1.83401	9.64722	3.66146	2.8801	0.00866308	0.33677	-2.57453	20	7059	13	HAVANA	protein_coding	DISC1	1	1	1	1	0
ENSG00000163608	2.7921	0.846061	4.73814	5.17105	2.81208	0.0101202	0.33677	-2.62112	25	4992	9	HAVANA	protein_coding	C3orf17	1	1	0	1	0
ENSG00000165030	-3.77223	-6.31212	-1.23234	6.95653	-2.91092	0.0080707	0.33677	-2.44216	1	2085	2	HAVANA	protein_coding	NFIL3	-1	-1	0	1	0
ENSG00000165775	-2.58503	-4.37589	-0.794165	4.92681	-2.82912	0.00973471	0.33677	-2.5868	7	6455	5	HAVANA	protein_coding	FUNDC2	-1	-1	-1	1	0
ENSG00000166900	-3.25891	-5.47766	-1.04016	6.00623	-2.87881	0.00868878	0.33677	-2.5024	9	6363	12	ENSEMBL	protein_coding	STX3	-1	-1	0	1	0
ENSG00000167785	3.32848	1.04759	5.60938	4.26078	2.86016	0.00906812	0.33677	-2.51956	8	3498	10	HAVANA	protein_coding	ZNF558	1	1	0	1	0
ENSG00000168389	-4.53466	-7.70779	-1.36153	4.62589	-2.80094	0.0103799	0.33677	-2.62716	10	2432	14	HAVANA	protein_coding	MFSD2A	-1	-1	0	1	0
ENSG00000168876	3.80525	1.17673	6.43378	3.29935	2.83739	0.00955261	0.33677	-2.59089	11	3002	4	HAVANA	protein_coding	ANKRD49	1	0	1	1	0
ENSG00000169032	-4.39027	-7.45317	-1.32737	7.16665	-2.80935	0.0101832	0.33677	-2.63516	3	3410	11	HAVANA	protein_coding	MAP2K1	-1	-1	0	1	0
ENSG00000169679	5.40984	1.65461	9.16507	2.81695	2.82355	0.00985902	0.33677	-2.748	12	3532	25	HAVANA	protein_coding	BUB1	1	1	0	1	0
ENSG00000170260	3.78858	1.23117	6.34598	3.61776	2.90352	0.00820939	0.33677	-2.46027	5	2810	5	HAVANA	protein_coding	ZNF212	1	0	1	1	0
ENSG00000170291	-3.50547	-5.87628	-1.13466	4.05145	-2.89799	0.00831437	0.33677	-2.45121	15	2209	9	HAVANA	protein_coding	ELP5	-1	0	-1	1	0
ENSG00000171316	4.41355	1.36868	7.45842	5.56145	2.84097	0.00947479	0.33677	-2.5637	11	10446	38	HAVANA	protein_coding	CHD7	1	1	0	1	0
ENSG00000171492	3.21028	0.985236	5.43532	4.70009	2.82782	0.00976348	0.33677	-2.5787	7	3950	4	HAVANA	protein_coding	LRRC8D	1	1	0	1	0
ENSG00000173545	-3.28887	-5.58729	-0.99046	5.107	-2.80458	0.0102946	0.33677	-2.63567	1	1699	6	HAVANA	protein_coding	ZNF622	-1	-1	0	1	0
ENSG00000173889	4.12118	1.32488	6.91749	6.14989	2.88859	0.00849585	0.33677	-2.47874	17	12666	15	HAVANA	protein_coding	PHC3	1	1	1	1	0
ENSG00000175592	-5.79031	-9.83067	-1.74994	4.82638	-2.80885	0.0101948	0.33677	-2.6146	5	1669	4	HAVANA	protein_coding	FOSL1	-1	-1	0	1	0
ENSG00000176225	3.99084	1.20355	6.77814	3.29625	2.80627	0.0102549	0.33677	-2.6693	13	7326	49	HAVANA	protein_coding	RTTN	1	1	0	1	0
ENSG00000176946	-2.58166	-4.32329	-0.840021	4.64697	-2.90529	0.00817601	0.33677	-2.43794	5	2367	6	HAVANA	protein_coding	THAP4	-1	0	-1	1	0
ENSG00000178573	-6.44564	-10.9425	-1.94883	7.00723	-2.80937	0.0101827	0.33677	-2.63458	3	6384	2	HAVANA	protein_coding	MAF	-1	-1	0	1	0
ENSG00000178913	-2.46627	-4.18014	-0.7524	5.8945	-2.8204	0.00993018	0.33677	-2.61936	1	2274	1	HAVANA	protein_coding	TAF7	-1	-1	0	1	0
ENSG00000179532	4.46519	1.36322	7.56716	4.52066	2.82131	0.00990965	0.33677	-2.59038	20	14862	43	HAVANA	protein_coding	DNHD1	1	0	1	1	0
ENSG00000179776	-7.87168	-13.2561	-2.48722	1.97425	-2.86532	0.00896151	0.33677	-2.65643	7	4117	12	HAVANA	protein_coding	CDH5	-1	0	-1	1	0
ENSG00000179913	18.379	6.06783	30.6902	0.848758	2.92597	0.00779576	0.33677	-3.04007	4	2226	3	HAVANA	protein_coding	B3GNT3	1	1	1	0	0
ENSG00000180764	-10.3239	-17.4995	-3.14838	-0.154017	-2.81993	0.00994091	0.33677	-3.55352	3	3350	1	ENSEMBL	pseudogene	PIPSL	-1	-1	-1	0	0
ENSG00000181404	6.94844	2.11782	11.7791	1.67887	2.81924	0.00995637	0.33677	-2.97487	4	1837	11	HAVANA	pseudogene	XXyac-YRM2039.2	1	1	1	0	0
ENSG00000181666	5.46127	1.75123	9.17131	4.01665	2.88512	0.00856386	0.33677	-2.48037	27	3472	9	HAVANA	protein_coding	HKR1	1	1	0	1	0
ENSG00000181904	3.0828	1.011	5.1546	4.81472	2.91639	0.00796975	0.33677	-2.41585	6	5065	3	HAVANA	protein_coding	C5orf24	1	1	0	1	0
ENSG00000183098	9.62595	3.01375	16.2381	1.89566	2.85329	0.00921172	0.33677	-2.82356	1	6467	9	HAVANA	protein_coding	GPC6	1	1	0	1	0
ENSG00000183508	-5.53131	-9.40371	-1.6589	5.57825	-2.7996	0.0104118	0.33677	-2.63796	1	5751	2	HAVANA	protein_coding	FAM46C	-1	0	-1	1	0
ENSG00000185278	6.37135	2.08603	10.6567	4.45451	2.91404	0.00801295	0.33677	-2.43579	5	19128	5	HAVANA	protein_coding	ZBTB37	1	1	1	1	0
ENSG00000186352	-5.15031	-8.6667	-1.63391	4.44111	-2.87067	0.00885232	0.33677	-2.50529	6	1444	5	HAVANA	protein_coding	ANKRD37	-1	-1	0	1	0
ENSG00000186908	2.61655	0.830289	4.40281	5.3584	2.87099	0.00884581	0.33677	-2.50791	18	5259	17	HAVANA	protein_coding	ZDHHC17	1	0	1	1	0
ENSG00000187260	8.50482	2.58738	14.4223	1.98007	2.81695	0.0100085	0.33677	-2.96383	6	2023	6	HAVANA	protein_coding	WDR86	1	1	1	1	0
ENSG00000188283	4.80555	1.52857	8.08253	2.50588	2.87421	0.0087809	0.33677	-2.6376	8	2268	8	HAVANA	protein_coding	ZNF383	1	1	0	1	0
ENSG00000196154	-4.99515	-8.41631	-1.574	7.41099	-2.8617	0.00903612	0.33677	-2.52827	6	755	4	HAVANA	protein_coding	S100A4	-1	-1	-1	1	0
ENSG00000196233	3.46555	1.03613	5.89498	5.38909	2.79587	0.0105004	0.33677	-2.64519	8	7777	9	HAVANA	protein_coding	LCOR	1	0	1	1	0
ENSG00000196235	3.44522	1.13132	5.75912	7.70947	2.91824	0.00793592	0.33677	-2.41367	19	3902	31	ENSEMBL	protein_coding	SUPT5H	1	1	1	1	0
ENSG00000197496	11.1723	3.36023	18.9844	1.81135	2.80301	0.0103313	0.33677	-3.02525	2	4368	5	HAVANA	protein_coding	SLC2A10	1	1	0	1	0
ENSG00000197632	8.38618	2.76363	14.0087	4.71731	2.92334	0.00784326	0.33677	-2.40295	6	2155	9	HAVANA	protein_coding	SERPINB2	1	0	1	1	0
ENSG00000198728	3.6783	1.15458	6.20203	6.02126	2.85663	0.0091416	0.33677	-2.54036	4	2285	11	ENSEMBL	protein_coding	LDB1	1	1	0	1	0
ENSG00000198742	4.32852	1.37226	7.28478	5.61672	2.86975	0.00887098	0.33677	-2.50844	4	5737	19	HAVANA	protein_coding	SMURF1	1	0	1	1	0
ENSG00000198783	-2.73896	-4.61502	-0.862894	3.47393	-2.86145	0.00904137	0.33677	-2.54454	2	1657	2	HAVANA	protein_coding	ZNF830	-1	0	-1	1	0
ENSG00000198799	3.96495	1.26397	6.66593	4.29378	2.87716	0.00872155	0.33677	-2.48828	5	11555	18	HAVANA	protein_coding	LRIG2	1	1	1	1	0
ENSG00000198945	3.61235	1.09774	6.12696	3.62431	2.81557	0.01004	0.33677	-2.6127	10	4518	25	HAVANA	protein_coding	L3MBTL3	1	0	1	1	0
ENSG00000203875	-2.74614	-4.66531	-0.826977	5.86064	-2.80452	0.0102958	0.33677	-2.6437	14	1029	7	HAVANA	processed_transcript	SNHG5	-1	0	-1	1	0
ENSG00000204314	11.6127	3.56141	19.6639	-0.285399	2.82694	0.00978322	0.33677	-3.34434	13	2782	6	HAVANA	protein_coding	PRRT1	1	1	0	0	0
ENSG00000215190	5.88687	1.76563	10.0081	1.68169	2.79966	0.0104103	0.33677	-3.02355	5	2622	6	HAVANA	processed_transcript	LINC00680	1	1	0	0	0
ENSG00000222041	-3.80855	-6.42387	-1.19323	3.62329	-2.85419	0.00919277	0.33677	-2.53206	12	1096	4	HAVANA	lincRNA	LINC00152	-1	-1	-1	1	0
ENSG00000232629	-5.82786	-9.87066	-1.78505	3.09293	-2.82536	0.00981846	0.33677	-2.6229	4	2026	6	HAVANA	protein_coding	HLA-DQB2	-1	-1	0	1	0
ENSG00000233006	11.7366	3.5805	19.8927	0.438995	2.82038	0.00993053	0.33677	-3.33458	4	1792	8	HAVANA	processed_transcript	AC034220.3	1	1	0	0	0
ENSG00000234444	4.92756	1.54705	8.30806	4.39693	2.85692	0.00913552	0.33677	-2.52698	8	7119	5	HAVANA	protein_coding	ZNF736	1	1	0	1	0
ENSG00000237541	-6.03826	-10.1921	-1.88436	4.27707	-2.84908	0.0093009	0.33677	-2.54719	1	1524	5	HAVANA	protein_coding	HLA-DQA2	-1	-1	0	1	0
ENSG00000257800	11.0346	3.3261	18.743	0.188958	2.80566	0.0102692	0.33677	-3.37768	1	1994	2	HAVANA	pseudogene	FNBP1P1	1	0	1	0	0
ENSG00000272666	10.49	3.43897	17.541	-0.357102	2.91589	0.00797898	0.33677	-3.30981	1	602	1	HAVANA	lincRNA	CTA-384D8.35	1	0	1	0	0
ENSG00000272941	-5.96728	-10.1084	-1.82616	2.39086	-2.82427	0.00984292	0.33677	-2.78061	1	1145	1	HAVANA	antisense	RP11-134L10.1	-1	-1	0	1	0
ENSG00000101439	-5.66187	-9.64066	-1.68309	9.15095	-2.78906	0.0106641	0.336882	-2.64999	3	2095	4	HAVANA	protein_coding	CST3	-1	-1	0	1	0
ENSG00000108551	-5.85226	-9.96737	-1.73716	2.73282	-2.78735	0.0107057	0.336882	-2.72325	2	1746	2	HAVANA	protein_coding	RASD1	-1	-1	0	1	0
ENSG00000115368	3.58927	1.06542	6.11312	4.89995	2.78735	0.0107057	0.336882	-2.65856	6	4297	22	HAVANA	protein_coding	WDR75	1	1	0	1	0
ENSG00000135119	7.24978	2.16372	12.3358	0.933816	2.79377	0.0105505	0.336882	-3.26924	7	3882	12	HAVANA	protein_coding	RNFT2	1	1	0	0	0
ENSG00000140945	-7.91995	-13.487	-2.35288	0.442678	-2.78833	0.0106819	0.336882	-3.04624	15	4001	15	HAVANA	protein_coding	CDH13	-1	0	-1	1	0
ENSG00000181027	3.24984	0.964497	5.53518	3.84157	2.78714	0.0107107	0.336882	-2.65712	27	3332	5	HAVANA	protein_coding	FKRP	1	1	0	1	0
ENSG00000198793	2.87924	0.857153	4.90133	5.98919	2.79078	0.0106225	0.336882	-2.66608	7	8677	58	HAVANA	protein_coding	MTOR	1	1	0	1	0
ENSG00000239779	5.6364	1.67441	9.59839	2.53593	2.78828	0.010683	0.336882	-2.77434	14	2047	5	HAVANA	protein_coding	WBP1	1	1	0	1	0
ENSG00000256087	3.44022	1.02658	5.85387	3.674	2.79358	0.0105551	0.336882	-2.64564	7	4513	5	HAVANA	protein_coding	ZNF432	1	1	0	1	0
ENSG00000108021	4.21101	1.24696	7.17506	5.8759	2.78451	0.0107748	0.338173	-2.67391	13	8626	21	HAVANA	protein_coding	FAM208B	1	1	0	1	0
ENSG00000233137	3.37435	0.998	5.75069	5.56233	2.7831	0.0108095	0.338536	-2.67526	7	4375	3	HAVANA	lincRNA	RP11-220I1.1	1	0	1	1	0
ENSG00000259374	-10.0341	-17.1059	-2.96241	-0.047755	-2.78101	0.0108608	0.339417	-3.29252	2	2079	1	HAVANA	pseudogene	RP11-736N17.4	-1	0	-1	1	0
ENSG00000106546	4.20308	1.2349	7.17126	7.60424	2.7754	0.0109999	0.340137	-2.68622	5	6276	12	HAVANA	protein_coding	AHR	1	0	1	1	0
ENSG00000124215	10.327	3.0374	17.6165	-0.343259	2.77664	0.010969	0.340137	-3.48099	8	3182	18	HAVANA	protein_coding	CDH26	1	0	1	0	0
ENSG00000143374	3.09003	0.909361	5.2707	4.31532	2.77729	0.0109529	0.340137	-2.66984	14	2729	18	HAVANA	protein_coding	TARS2	1	1	0	1	0
ENSG00000170619	-2.79043	-4.76047	-0.820392	3.75685	-2.77616	0.0109809	0.340137	-2.67577	6	1573	2	HAVANA	protein_coding	COMMD5	-1	0	-1	1	0
ENSG00000171346	13.32	3.91587	22.7241	0.396425	2.77609	0.0109827	0.340137	-3.19335	10	5237	10	HAVANA	protein_coding	KRT15	1	1	0	1	-1
ENSG00000138018	3.29211	0.962857	5.62136	5.02167	2.77017	0.0111312	0.340686	-2.6906	4	8101	10	HAVANA	protein_coding	EPT1	1	0	1	1	0
ENSG00000138092	4.86503	1.42473	8.30534	2.77163	2.77164	0.0110941	0.340686	-2.81572	9	4386	8	HAVANA	protein_coding	CENPO	1	1	0	1	0
ENSG00000144161	3.64016	1.06782	6.2125	2.90619	2.77358	0.0110454	0.340686	-2.7242	7	5965	9	HAVANA	protein_coding	ZC3H8	1	1	0	1	0
ENSG00000158109	-2.82607	-4.82633	-0.825812	4.91627	-2.76914	0.0111571	0.340686	-2.69915	2	2414	5	HAVANA	protein_coding	TPRG1L	-1	0	-1	1	0
ENSG00000186470	-3.31583	-5.66243	-0.969233	5.2841	-2.7695	0.0111479	0.340686	-2.70642	19	3017	11	HAVANA	protein_coding	BTN3A2	-1	-1	0	1	0
ENSG00000261324	6.82715	1.99524	11.6591	2.2475	2.76929	0.0111532	0.340686	-2.98505	1	5428	1	HAVANA	sense_overlapping	RP11-174G6.5	1	0	1	1	0
ENSG00000105197	5.00571	1.46054	8.55088	5.18004	2.76743	0.0112003	0.341295	-2.70178	20	2576	11	HAVANA	protein_coding	TIMM50	1	1	0	1	0
ENSG00000000938	-6.9391	-11.8565	-2.02174	6.99347	-2.76579	0.0112422	0.341714	-2.7127	8	2729	13	HAVANA	protein_coding	FGR	-1	-1	0	1	0
ENSG00000051108	-4.59097	-7.85045	-1.33149	7.90508	-2.76061	0.0113748	0.341714	-2.71214	19	2199	8	HAVANA	protein_coding	HERPUD1	-1	-1	0	1	0
ENSG00000099338	4.83848	1.40549	8.27147	2.08982	2.76239	0.0113291	0.341714	-2.85348	17	3785	29	HAVANA	protein_coding	CATSPERG	1	1	1	1	0
ENSG00000146433	3.011	0.87341	5.1486	5.62332	2.7608	0.01137	0.341714	-2.71935	1	5390	17	HAVANA	protein_coding	TMEM181	1	0	1	1	0
ENSG00000148019	3.27103	0.950491	5.59158	3.9258	2.76276	0.0113194	0.341714	-2.69968	11	11198	17	HAVANA	protein_coding	CEP78	1	1	0	1	0
ENSG00000162618	-6.33556	-10.8293	-1.84177	0.106782	-2.76325	0.0113069	0.341714	-2.98404	2	3527	15	HAVANA	protein_coding	ELTD1	-1	0	-1	1	0
ENSG00000162734	-3.16697	-5.41552	-0.918421	7.94513	-2.76051	0.0113773	0.341714	-2.71447	4	2694	6	HAVANA	protein_coding	PEA15	-1	-1	0	1	0
ENSG00000120008	2.70983	0.785159	4.6345	6.4238	2.75952	0.0114028	0.34178	-2.72299	17	4954	29	HAVANA	protein_coding	WDR11	1	0	1	1	0
ENSG00000167555	6.65724	1.92572	11.3888	3.46454	2.75767	0.0114508	0.342518	-2.80354	12	4809	8	HAVANA	protein_coding	ZNF528	1	1	0	1	0
ENSG00000068308	-2.65454	-4.54621	-0.762876	6.07402	-2.75038	0.0116409	0.343028	-2.75165	7	2740	10	HAVANA	protein_coding	OTUD5	-1	-1	0	1	0
ENSG00000078043	3.10838	0.893516	5.32324	4.67619	2.75065	0.0116339	0.343028	-2.72312	16	5909	14	HAVANA	protein_coding	PIAS2	1	1	0	1	0
ENSG00000111341	-9.75203	-16.7054	-2.7987	3.36096	-2.74885	0.0116815	0.343028	-2.73468	4	1405	5	HAVANA	protein_coding	MGP	-1	0	-1	1	0
ENSG00000118873	2.82644	0.810585	4.84229	5.39619	2.74808	0.0117018	0.343028	-2.74193	10	7257	35	HAVANA	protein_coding	RAB3GAP2	1	1	1	1	0
ENSG00000132330	6.82009	1.96903	11.6711	0.894224	2.75551	0.0115068	0.343028	-3.24502	24	5668	12	HAVANA	protein_coding	SCLY	1	1	0	0	0
ENSG00000135094	-9.62825	-16.4916	-2.76495	7.52166	-2.74955	0.0116628	0.343028	-2.73401	6	1606	8	HAVANA	protein_coding	SDS	-1	-1	0	1	1
ENSG00000136518	3.55694	1.02096	6.09293	4.65421	2.74902	0.0116768	0.343028	-2.72143	14	1901	14	HAVANA	protein_coding	ACTL6A	1	1	0	1	0
ENSG00000151689	-3.89867	-6.67654	-1.12081	4.05116	-2.75077	0.0116309	0.343028	-2.71715	16	2162	8	HAVANA	protein_coding	INPP1	-1	-1	-1	1	0
ENSG00000173486	-3.37812	-5.78652	-0.969723	5.18682	-2.74913	0.011674	0.343028	-2.74813	6	1002	6	HAVANA	protein_coding	FKBP2	-1	-1	0	1	0
ENSG00000198431	-3.28864	-5.63316	-0.94412	7.05005	-2.74923	0.0116715	0.343028	-2.74809	28	3974	17	HAVANA	protein_coding	TXNRD1	-1	-1	0	1	0
ENSG00000155755	5.43882	1.55807	9.31957	2.75382	2.74686	0.0117339	0.343282	-2.84342	12	5592	13	HAVANA	protein_coding	TMEM237	1	1	0	1	0
ENSG00000126785	-8.66146	-14.8554	-2.46749	-0.557261	-2.74076	0.011897	0.345295	-3.06066	4	3302	5	HAVANA	protein_coding	RHOJ	-1	-1	0	1	1
ENSG00000150990	3.05899	0.871808	5.24617	4.59628	2.7412	0.011885	0.345295	-2.73751	6	4550	27	HAVANA	protein_coding	DHX37	1	0	1	1	0
ENSG00000214026	-3.83666	-6.57992	-1.09339	4.04923	-2.74115	0.0118863	0.345295	-2.73425	10	919	6	HAVANA	protein_coding	MRPL23	-1	-1	0	1	0
ENSG00000222937	10.2014	2.91294	17.4898	0.566955	2.7433	0.0118289	0.345295	-3.44023	1	70	1	ENSEMBL	snoRNA	SNORD63	1	1	0	0	0
ENSG00000104131	-2.46392	-4.22786	-0.69999	5.65147	-2.73775	0.0119781	0.346861	-2.77398	7	2569	8	HAVANA	protein_coding	EIF3J	-1	0	-1	1	0
ENSG00000134323	9.78548	2.77811	16.7928	0.0633568	2.737	0.0119982	0.346861	-3.17212	1	2602	3	HAVANA	protein_coding	MYCN	1	0	1	1	0
ENSG00000008323	15.5409	4.3504	26.7314	-0.404916	2.72192	0.0124135	0.347326	-3.38826	9	3111	16	HAVANA	protein_coding	PLEKHG6	1	1	0	1	0
ENSG00000012963	-2.76448	-4.75691	-0.77204	4.51446	-2.71942	0.0124835	0.347326	-2.77914	8	3694	11	HAVANA	protein_coding	UBR7	-1	-1	0	1	0
ENSG00000024862	-4.03955	-6.98469	-1.09442	3.8194	-2.68829	0.0133884	0.347326	-2.83054	1	1496	6	HAVANA	protein_coding	CCDC28A	-1	-1	0	1	0
ENSG00000034152	-3.23427	-5.5583	-0.910244	7.24565	-2.72762	0.012255	0.347326	-2.78414	13	2401	13	HAVANA	protein_coding	MAP2K3	-1	-1	-1	1	0
ENSG00000060971	-2.41712	-4.17504	-0.659208	6.06343	-2.69494	0.0131902	0.347326	-2.8561	20	4720	12	HAVANA	protein_coding	ACAA1	-1	0	-1	1	0
ENSG00000067900	3.56704	0.978438	6.15563	6.94737	2.70079	0.0130179	0.347326	-2.83271	6	9484	33	HAVANA	protein_coding	ROCK1	1	0	1	1	0
ENSG00000076067	3.51196	0.928346	6.09558	4.00313	2.66422	0.0141304	0.347326	-2.86985	8	3147	14	HAVANA	protein_coding	RBMS2	1	1	0	1	0
ENSG00000095564	3.35766	0.888923	5.8264	6.82388	2.66569	0.0140839	0.347326	-2.8986	4	7250	38	HAVANA	protein_coding	BTAF1	1	0	1	1	0
ENSG00000097021	-3.87989	-6.69292	-1.06685	3.4538	-2.70329	0.012945	0.347326	-2.83225	11	2429	10	HAVANA	protein_coding	ACOT7	-1	0	-1	1	0
ENSG00000099910	2.98943	0.805102	5.17376	3.48148	2.68237	0.0135675	0.347326	-2.85562	14	2616	7	HAVANA	protein_coding	KLHL22	1	1	0	1	0
ENSG00000100105	3.82629	1.0238	6.62877	4.55134	2.67598	0.0137632	0.347326	-2.85531	6	3781	5	HAVANA	protein_coding	PATZ1	1	1	0	1	0
ENSG00000101190	7.48897	2.00402	12.9739	2.91957	2.67607	0.0137604	0.347326	-3.05551	2	2456	6	HAVANA	protein_coding	TCFL5	1	1	0	1	0
ENSG00000101670	11.6929	3.1595	20.2264	1.07316	2.68564	0.0134684	0.347326	-3.15925	6	4161	10	HAVANA	protein_coding	LIPG	1	0	1	1	0
ENSG00000102384	9.29774	2.52189	16.0736	0.62927	2.68944	0.013354	0.347326	-3.44507	6	3262	22	HAVANA	protein_coding	CENPI	1	0	1	0	0
ENSG00000102390	-3.33016	-5.74227	-0.918044	4.00878	-2.70592	0.0128686	0.347326	-2.79628	2	1201	6	HAVANA	protein_coding	PBDC1	-1	-1	0	1	0
ENSG00000104833	-8.46798	-14.6322	-2.30375	0.00760356	-2.69246	0.0132638	0.347326	-3.20989	14	2552	5	ENSEMBL	protein_coding	TUBB4A	-1	0	-1	1	0
ENSG00000107262	-2.90198	-5.00409	-0.799869	5.98983	-2.70575	0.0128737	0.347326	-2.83618	10	3865	8	HAVANA	protein_coding	BAG1	-1	0	-1	1	0
ENSG00000107560	3.05793	0.864053	5.2518	4.59266	2.73189	0.0121374	0.347326	-2.7523	4	6061	6	HAVANA	protein_coding	RAB11FIP2	1	0	1	1	0
ENSG00000107614	5.44016	1.44047	9.43984	2.71604	2.66584	0.0140793	0.347326	-3.03117	17	8230	12	ENSEMBL	protein_coding	TRDMT1	1	1	0	1	0
ENSG00000107968	-5.35594	-9.29595	-1.41594	8.2957	-2.66433	0.014127	0.347326	-2.89016	7	3096	9	HAVANA	protein_coding	MAP3K8	-1	-1	0	1	1
ENSG00000108474	7.15697	1.92034	12.3936	2.67989	2.67871	0.0136793	0.347326	-3.00642	16	1345	7	HAVANA	protein_coding	PIGL	1	0	1	0	0
ENSG00000111731	2.49191	0.66595	4.31788	5.47867	2.67479	0.0138	0.347326	-2.87847	20	4436	28	HAVANA	protein_coding	C2CD5	1	1	0	1	0
ENSG00000113318	5.33237	1.42854	9.2362	3.65182	2.67718	0.0137262	0.347326	-2.92887	3	4092	24	HAVANA	protein_coding	MSH3	1	1	0	1	0
ENSG00000113971	3.24274	0.885933	5.59955	4.75806	2.69672	0.0131374	0.347326	-2.81766	14	7784	45	HAVANA	protein_coding	NPHP3	1	0	1	1	0
ENSG00000115902	-4.7452	-8.21709	-1.2733	4.90162	-2.67877	0.0136774	0.347326	-2.87261	5	5789	8	HAVANA	protein_coding	SLC1A4	-1	-1	0	1	0
ENSG00000115977	3.74986	1.00643	6.49329	4.58777	2.67898	0.013671	0.347326	-2.8474	10	11345	22	HAVANA	protein_coding	AAK1	1	0	1	1	0
ENSG00000116396	-5.90645	-10.2402	-1.57267	2.43097	-2.67121	0.0139111	0.347326	-3.14971	7	7597	5	HAVANA	protein_coding	KCNC4	-1	-1	0	1	0
ENSG00000116830	3.62795	0.994256	6.26165	4.18282	2.69988	0.0130447	0.347326	-2.80776	7	9462	23	HAVANA	protein_coding	TTF2	1	1	0	1	0
ENSG00000118495	4.98022	1.36245	8.59798	5.01256	2.69809	0.0130973	0.347326	-2.82011	12	4430	8	HAVANA	protein_coding	PLAGL1	1	0	1	1	0
ENSG00000119772	3.179	0.871525	5.48648	5.43184	2.70023	0.0130342	0.347326	-2.8304	15	4477	24	HAVANA	protein_coding	DNMT3A	1	1	0	1	0
ENSG00000121067	-2.31239	-4.00879	-0.615986	5.09008	-2.67165	0.0138972	0.347326	-2.88393	23	3088	12	ENSEMBL	protein_coding	SPOP	-1	0	-1	1	0
ENSG00000121413	5.74638	1.52142	9.97133	4.45259	2.66575	0.014082	0.347326	-2.86732	17	5729	7	HAVANA	protein_coding	ZSCAN18	1	1	0	1	0
ENSG00000123600	3.43514	0.944408	5.92587	3.42184	2.70312	0.0129499	0.347326	-2.81706	16	8203	10	HAVANA	protein_coding	METTL8	1	0	1	1	0
ENSG00000131398	5.43356	1.53511	9.33201	4.49943	2.73175	0.0121414	0.347326	-2.75102	4	5447	5	HAVANA	protein_coding	KCNC3	1	1	0	1	0
ENSG00000132170	-5.46003	-9.44023	-1.47983	3.83965	-2.68867	0.013377	0.347326	-2.82643	15	2029	9	ENSEMBL	protein_coding	PPARG	-1	-1	0	1	0
ENSG00000134107	-3.23795	-5.58238	-0.893517	8.41542	-2.70695	0.0128388	0.347326	-2.81327	3	3473	5	HAVANA	protein_coding	BHLHE40	-1	-1	0	1	1
ENSG00000134444	3.21839	0.856885	5.57989	5.43055	2.67115	0.0139129	0.347326	-2.88082	12	5579	30	HAVANA	protein_coding	KIAA1468	1	0	1	1	0
ENSG00000135709	-4.03709	-6.96438	-1.1098	5.07281	-2.70303	0.0129526	0.347326	-2.82064	7	7772	13	ENSEMBL	protein_coding	KIAA0513	-1	-1	0	1	0
ENSG00000136098	4.1067	1.1094	7.104	2.71776	2.68541	0.0134752	0.347326	-2.93104	11	3255	16	HAVANA	protein_coding	NEK3	1	0	1	0	0
ENSG00000140406	-4.62061	-7.9631	-1.27812	6.39782	-2.70942	0.0127676	0.347326	-2.82582	1	3048	1	HAVANA	protein_coding	MESDC1	-1	-1	0	1	0
ENSG00000141380	2.70451	0.717896	4.69113	5.96192	2.66823	0.0140041	0.347326	-2.89833	29	3053	11	HAVANA	protein_coding	SS18	1	1	0	1	0
ENSG00000141994	3.40531	0.931788	5.87883	4.3117	2.69829	0.0130912	0.347326	-2.81058	15	2301	13	HAVANA	protein_coding	DUS3L	1	0	1	1	0
ENSG00000143420	-2.53256	-4.39769	-0.667433	6.73508	-2.66133	0.0142219	0.347326	-2.91771	15	2818	5	HAVANA	protein_coding	ENSA	-1	0	-1	1	0
ENSG00000145012	3.01143	0.832727	5.19013	6.64226	2.70909	0.0127773	0.347326	-2.81949	21	18278	11	HAVANA	protein_coding	LPP	1	0	1	1	0
ENSG00000146247	2.91449	0.788899	5.04008	6.70847	2.68739	0.0134155	0.347326	-2.86078	2	10460	40	HAVANA	protein_coding	PHIP	1	0	1	1	0
ENSG00000147647	-15.3402	-26.6114	-4.06906	0.186835	-2.66754	0.0140258	0.347326	-3.56847	8	2127	10	HAVANA	protein_coding	DPYS	-1	0	-1	0	0
ENSG00000148841	-3.99016	-6.85633	-1.124	6.92659	-2.72858	0.0122284	0.347326	-2.7881	4	4362	3	HAVANA	protein_coding	ITPRIP	-1	-1	0	1	0
ENSG00000153294	10.6046	2.79645	18.4127	-0.284992	2.66191	0.0142034	0.347326	-3.53295	3	3162	11	HAVANA	protein_coding	GPR115	1	1	0	0	0
ENSG00000154133	-10.4595	-18.0264	-2.89274	0.508436	-2.70924	0.0127728	0.347326	-3.28398	10	4710	18	HAVANA	protein_coding	ROBO4	-1	0	-1	1	0
ENSG00000154319	-10.6542	-18.4953	-2.813	0.646095	-2.6631	0.0141659	0.347326	-3.54601	7	4094	4	HAVANA	protein_coding	FAM167A	-1	-1	0	0	0
ENSG00000156504	3.33477	0.923366	5.74617	4.81354	2.71047	0.0127377	0.347326	-2.79863	8	4246	11	HAVANA	protein_coding	FAM122B	1	1	0	1	0
ENSG00000156675	3.63775	1.02627	6.24924	6.6495	2.7302	0.0121839	0.347326	-2.77961	6	7811	6	HAVANA	protein_coding	RAB11FIP1	1	1	0	1	0
ENSG00000157036	4.42592	1.2148	7.63705	2.83669	2.70144	0.012999	0.347326	-2.92012	17	2792	9	HAVANA	protein_coding	EXOG	1	0	1	0	0
ENSG00000159202	-2.08203	-3.58731	-0.576754	6.90984	-2.71093	0.0127243	0.347326	-2.82074	8	4250	7	HAVANA	protein_coding	UBE2Z	-1	-1	0	1	0
ENSG00000160208	3.04665	0.802364	5.29094	5.01818	2.66068	0.0142427	0.347326	-2.88734	2	5088	16	HAVANA	protein_coding	RRP1B	1	1	0	1	0
ENSG00000163617	7.29223	1.95718	12.6273	2.724	2.67898	0.0136709	0.347326	-3.05845	9	3976	17	HAVANA	protein_coding	KIAA1407	1	0	1	0	0
ENSG00000163900	4.11382	1.12151	7.10612	4.53357	2.69456	0.0132015	0.347326	-2.81915	7	4921	6	HAVANA	protein_coding	TMEM41A	1	1	0	1	0
ENSG00000164327	3.18686	0.851889	5.52182	6.15283	2.67504	0.0137923	0.347326	-2.88301	10	9543	39	HAVANA	protein_coding	RICTOR	1	0	1	1	0
ENSG00000168439	-3.19273	-5.49798	-0.887474	7.18263	-2.71451	0.0126223	0.347326	-2.81208	12	2743	14	HAVANA	protein_coding	STIP1	-1	-1	0	1	0
ENSG00000169217	-1.93288	-3.34813	-0.517633	5.99412	-2.67683	0.0137371	0.347326	-2.89177	3	3421	7	HAVANA	protein_coding	CD2BP2	-1	0	-1	1	0
ENSG00000169495	-7.91096	-13.6326	-2.18931	2.86357	-2.70992	0.0127535	0.347326	-2.90484	1	2095	9	HAVANA	protein_coding	HTRA4	-1	-1	0	1	0
ENSG00000169750	10.854	3.0339	18.6741	1.05429	2.72035	0.0124573	0.347326	-3.24399	4	1090	6	HAVANA	protein_coding	RAC3	1	1	0	1	0
ENSG00000169813	-2.61847	-4.54261	-0.694322	7.69267	-2.66721	0.0140361	0.347326	-2.89345	7	2755	4	HAVANA	protein_coding	HNRNPF	-1	-1	0	1	0
ENSG00000169814	-4.34272	-7.50235	-1.18309	3.34814	-2.69385	0.0132224	0.347326	-2.88865	12	2138	6	HAVANA	protein_coding	BTD	-1	0	-1	1	0
ENSG00000170074	12.7685	3.36017	22.1769	-0.451122	2.65996	0.0142656	0.347326	-3.50137	22	4499	27	HAVANA	protein_coding	FAM153A	1	0	1	0	0
ENSG00000170191	7.36018	1.98753	12.7328	2.33037	2.68502	0.0134871	0.347326	-3.22203	1	3964	2	HAVANA	protein_coding	NANP	1	0	1	0	0
ENSG00000170889	-2.93184	-5.03325	-0.830428	8.64531	-2.7345	0.0120663	0.347326	-2.75303	12	2384	6	HAVANA	protein_coding	RPS9	-1	0	-1	1	0
ENSG00000171497	-3.10783	-5.33576	-0.879901	4.74537	-2.73403	0.0120789	0.347326	-2.75388	3	1823	10	HAVANA	protein_coding	PPID	-1	-1	0	1	0
ENSG00000172922	-3.24357	-5.58662	-0.900525	4.46553	-2.71325	0.012658	0.347326	-2.79043	7	2794	5	HAVANA	protein_coding	RNASEH2C	-1	-1	0	1	0
ENSG00000173273	3.57879	0.951612	6.20597	5.30787	2.6699	0.0139519	0.347326	-2.8864	13	9620	27	HAVANA	protein_coding	TNKS	1	0	1	1	0
ENSG00000174749	-4.5338	-7.82759	-1.24	3.38742	-2.69782	0.0131049	0.347326	-2.8217	1	8901	2	HAVANA	protein_coding	C4orf32	-1	-1	0	1	1
ENSG00000179914	-15.0412	-25.8349	-4.24746	-0.0294714	-2.73124	0.0121554	0.347326	-3.24214	3	1183	8	HAVANA	protein_coding	ITLN1	-1	0	-1	-1	0
ENSG00000182117	-5.02567	-8.67424	-1.37709	5.41037	-2.69972	0.0130493	0.347326	-2.83355	2	551	2	HAVANA	protein_coding	NOP10	-1	0	-1	1	0
ENSG00000182208	-3.16536	-5.43774	-0.892973	4.34576	-2.73017	0.0121848	0.347326	-2.75836	6	3174	5	HAVANA	protein_coding	MOB2	-1	-1	0	1	0
ENSG00000185112	-4.13086	-7.12126	-1.14047	3.60465	-2.70745	0.0128244	0.347326	-2.79482	1	3141	1	HAVANA	protein_coding	FAM43A	-1	0	-1	1	0
ENSG00000185527	-9.87577	-17.0695	-2.68199	1.34457	-2.69068	0.0133169	0.347326	-3.48965	6	1505	4	HAVANA	protein_coding	PDE6G	-1	-1	0	0	0
ENSG00000186891	-7.48411	-12.9792	-1.98903	2.77623	-2.6694	0.0139674	0.347326	-2.89355	4	1179	5	HAVANA	protein_coding	TNFRSF18	-1	-1	0	1	0
ENSG00000187605	3.99962	1.0626	6.93664	6.57465	2.66907	0.0139777	0.347326	-2.89106	3	10983	9	HAVANA	protein_coding	TET3	1	0	1	1	0
ENSG00000187792	9.37659	2.62209	16.1311	1.46896	2.72082	0.0124442	0.347326	-3.30675	1	4020	2	HAVANA	protein_coding	ZNF70	1	0	1	0	0
ENSG00000196182	-2.73037	-4.69132	-0.769429	6.98914	-2.72901	0.0122166	0.347326	-2.78662	8	4837	12	HAVANA	protein_coding	STK40	-1	-1	-1	1	1
ENSG00000196950	3.79744	1.02539	6.56949	5.05308	2.68496	0.0134889	0.347326	-2.85067	10	5432	11	HAVANA	protein_coding	SLC39A10	1	1	0	1	0
ENSG00000197808	4.67619	1.23408	8.11831	2.47603	2.66266	0.0141797	0.347326	-2.94608	12	3326	6	HAVANA	protein_coding	ZNF461	1	1	0	1	0
ENSG00000197928	8.33796	2.24082	14.4351	2.42339	2.68029	0.0136309	0.347326	-3.11441	11	8731	7	HAVANA	protein_coding	ZNF677	1	1	0	1	0
ENSG00000198502	-5.65434	-9.73164	-1.57705	7.51759	-2.71806	0.0125219	0.347326	-2.79743	1	1260	6	HAVANA	protein_coding	HLA-DRB5	-1	-1	0	1	0
ENSG00000198700	2.59547	0.698552	4.49238	6.02619	2.68173	0.0135868	0.347326	-2.87374	4	11435	24	HAVANA	protein_coding	IPO9	1	1	0	1	0
ENSG00000198959	-4.6473	-8.02021	-1.27438	7.38855	-2.70049	0.0130265	0.347326	-2.83356	8	3996	13	ENSEMBL	protein_coding	TGM2	-1	-1	0	1	0
ENSG00000204351	2.72843	0.751927	4.70493	5.68856	2.7056	0.0128779	0.347326	-2.82501	16	4507	28	HAVANA	protein_coding	SKIV2L	1	1	0	1	0
ENSG00000214783	11.3336	3.10331	19.5638	0.638229	2.69899	0.0130707	0.347326	-3.30788	2	6466	16	HAVANA	processed_transcript	POLR2J4	1	1	0	0	0
ENSG00000223799	-10.5781	-18.3484	-2.80785	0.526764	-2.66821	0.0140046	0.347326	-3.55493	1	2228	2	HAVANA	antisense	IL10RB-AS1	-1	-1	0	-1	0
ENSG00000229689	11.4621	3.09434	19.8298	0.0343052	2.68475	0.0134953	0.347326	-3.40735	3	3541	3	HAVANA	pseudogene	AC009237.8	1	1	0	1	0
ENSG00000240053	7.40321	1.95809	12.8483	2.07107	2.66478	0.0141127	0.347326	-3.21634	3	2654	3	HAVANA	protein_coding	LY6G5B	1	0	1	0	0
ENSG00000251247	6.24097	1.73477	10.7472	1.80815	2.7145	0.0126226	0.347326	-3.06337	13	3527	5	HAVANA	protein_coding	ZNF345	1	1	0	1	0
ENSG00000254004	7.48631	2.07854	12.8941	3.39871	2.7133	0.0126568	0.347326	-2.86252	5	5666	4	HAVANA	protein_coding	ZNF260	1	1	0	1	0
ENSG00000257017	-24.1681	-41.698	-6.6382	2.2337	-2.70216	0.0129779	0.347326	-3.38406	16	3024	8	HAVANA	protein_coding	HP	-1	0	-1	0	0
ENSG00000258867	9.7654	2.59747	16.9333	-0.190552	2.67021	0.0139423	0.347326	-3.51151	8	833	4	HAVANA	lincRNA	RP11-300J18.3	1	0	1	-1	0
ENSG00000101040	3.84766	1.00801	6.68731	5.23812	2.6557	0.014402	0.347809	-2.89757	18	5362	24	HAVANA	protein_coding	ZMYND8	1	0	1	1	0
ENSG00000139083	4.31332	1.13196	7.49468	6.80851	2.65734	0.0143494	0.347809	-2.91168	5	5989	8	HAVANA	protein_coding	ETV6	1	0	1	1	0
ENSG00000146858	11.5055	3.01502	19.9959	1.12727	2.65596	0.0143937	0.347809	-3.33663	1	1753	5	HAVANA	protein_coding	ZC3HAV1L	1	1	0	0	0
ENSG00000167695	-5.21777	-9.06868	-1.36685	2.5897	-2.65564	0.0144041	0.347809	-2.96606	7	2406	5	HAVANA	protein_coding	FAM57A	-1	-1	0	1	0
ENSG00000270069	-5.42208	-9.42197	-1.42219	4.29588	-2.65685	0.0143653	0.347809	-2.88281	2	1758	2	HAVANA	lincRNA	RP6-99M1.2	-1	0	-1	1	0
ENSG00000132698	12.3416	3.23028	21.4529	0.758908	2.65484	0.0144298	0.347857	-3.13572	5	1100	5	HAVANA	protein_coding	RAB25	1	1	0	1	0
ENSG00000198513	8.22939	2.14508	14.3137	0.774681	2.65097	0.0145551	0.350302	-3.44593	12	2853	14	HAVANA	protein_coding	ATL1	1	1	0	0	0
ENSG00000103496	-4.62057	-8.03925	-1.2019	7.23652	-2.64902	0.0146185	0.350675	-2.93151	16	1588	12	HAVANA	protein_coding	STX4	-1	-1	0	1	1
ENSG00000155368	-4.24645	-7.38788	-1.10501	6.2773	-2.64939	0.0146066	0.350675	-2.94136	10	842	5	HAVANA	protein_coding	DBI	-1	-1	0	1	0
ENSG00000011426	5.5637	1.44249	9.68491	3.6918	2.64598	0.0147181	0.351446	-2.93015	13	4787	24	HAVANA	protein_coding	ANLN	1	1	0	1	0
ENSG00000076344	-11.4008	-19.8438	-2.95792	-0.214406	-2.64662	0.014697	0.351446	-3.65267	10	4294	17	HAVANA	protein_coding	RGS11	-1	0	-1	0	0
ENSG00000104343	2.75425	0.713981	4.79452	4.998	2.64584	0.0147226	0.351446	-2.9162	9	8426	7	ENSEMBL	protein_coding	UBE2W	1	0	1	1	0
ENSG00000160111	12.9294	3.34903	22.5097	1.72202	2.64512	0.0147465	0.351446	-3.2814	20	5992	42	HAVANA	protein_coding	CPAMD8	1	1	0	1	0
ENSG00000120306	-2.99809	-5.2207	-0.775476	5.11591	-2.6438	0.0147898	0.351876	-2.93535	4	1334	4	HAVANA	protein_coding	CYSTM1	-1	-1	0	1	0
ENSG00000156030	4.61318	1.19234	8.03402	6.80988	2.64311	0.0148126	0.351876	-2.93764	11	8091	12	HAVANA	protein_coding	ELMSAN1	1	0	0	1	0
ENSG00000128917	-7.43729	-12.956	-1.91862	0.182325	-2.64136	0.0148705	0.352681	-3.14168	3	3339	11	HAVANA	protein_coding	DLL4	-1	-1	0	1	0
ENSG00000224660	3.53906	0.9118	6.16632	4.34132	2.64018	0.0149099	0.353044	-2.91815	3	5570	3	HAVANA	antisense	SH3BP5-AS1	1	0	1	1	0
ENSG00000067182	-2.73425	-4.76496	-0.703549	7.35926	-2.639	0.0149489	0.353397	-2.95098	16	2223	10	HAVANA	protein_coding	TNFRSF1A	-1	-1	0	1	0
ENSG00000109854	-4.35802	-7.59831	-1.11773	5.10926	-2.63605	0.0150477	0.35402	-2.94459	9	1748	6	HAVANA	protein_coding	HTATIP2	-1	-1	0	1	0
ENSG00000185651	-2.72399	-4.74862	-0.699355	5.46359	-2.63698	0.0150165	0.35402	-2.95602	4	3451	4	HAVANA	protein_coding	UBE2L3	-1	-1	0	1	0
ENSG00000198919	4.63691	1.18999	8.08383	3.97208	2.63661	0.015029	0.35402	-2.92416	6	5350	33	HAVANA	protein_coding	DZIP3	1	1	0	1	0
ENSG00000141446	2.86751	0.734259	5.00075	4.3848	2.63458	0.0150971	0.354044	-2.92176	3	4773	13	HAVANA	protein_coding	ESCO1	1	0	0	1	0
ENSG00000244687	6.39931	1.63877	11.1599	2.644	2.63466	0.0150943	0.354044	-3.13089	21	2536	5	HAVANA	protein_coding	UBE2V1	1	0	0	1	0
ENSG00000060138	-3.01419	-5.26199	-0.766398	7.61594	-2.62822	0.0153123	0.354962	-2.96708	18	6393	10	HAVANA	protein_coding	YBX3	-1	0	-1	1	0
ENSG00000064270	-16.7812	-29.2974	-4.26504	-0.592163	-2.62784	0.0153253	0.354962	-3.70156	14	3600	28	HAVANA	protein_coding	ATP2C2	-1	-1	0	0	0
ENSG00000074855	4.43487	1.12664	7.74309	4.54016	2.62745	0.0153389	0.354962	-2.93284	3	4618	18	HAVANA	protein_coding	ANO8	1	1	0	1	0
ENSG00000101187	-6.28214	-10.9696	-1.59467	4.94487	-2.62674	0.015363	0.354962	-2.93851	9	3092	12	HAVANA	protein_coding	SLCO4A1	-1	-1	0	1	0
ENSG00000115317	-2.46672	-4.3073	-0.62613	4.12259	-2.6267	0.0153642	0.354962	-2.93789	10	2367	9	HAVANA	protein_coding	HTRA2	-1	0	-1	1	0
ENSG00000134070	-5.82999	-10.1723	-1.48772	5.13192	-2.63147	0.0152019	0.354962	-2.92782	1	3483	13	HAVANA	protein_coding	IRAK2	-1	-1	0	1	0
ENSG00000136874	3.26358	0.828016	5.69915	4.03038	2.62629	0.0153784	0.354962	-2.94216	12	2708	8	HAVANA	protein_coding	STX17	1	0	1	1	0
ENSG00000152454	7.83034	1.99381	13.6669	1.89645	2.6295	0.0152688	0.354962	-3.24986	2	2172	3	HAVANA	protein_coding	ZNF256	1	0	1	1	0
ENSG00000152620	3.51005	0.894764	6.12533	4.26421	2.63052	0.0152341	0.354962	-2.92711	10	3614	13	HAVANA	protein_coding	NADK2	1	0	1	1	0
ENSG00000178921	4.37679	1.11792	7.63565	4.06762	2.63231	0.0151735	0.354962	-2.93783	12	5371	28	HAVANA	protein_coding	PFAS	1	1	0	1	0
ENSG00000067715	12.3615	3.10902	21.614	-0.19533	2.61855	0.0156455	0.355427	-3.5205	12	4808	12	HAVANA	protein_coding	SYT1	1	0	0	0	0
ENSG00000081041	-8.3054	-14.5231	-2.08773	7.31708	-2.61807	0.0156623	0.355427	-2.97138	3	1218	4	HAVANA	protein_coding	CXCL2	-1	-1	0	1	0
ENSG00000095261	5.25515	1.32775	9.18255	4.63733	2.62258	0.0155059	0.355427	-2.94539	8	3443	10	HAVANA	protein_coding	PSMD5	1	0	1	1	0
ENSG00000103479	3.41178	0.858445	5.96512	6.31622	2.61891	0.0156328	0.355427	-2.98324	9	4906	22	HAVANA	protein_coding	RBL2	1	0	0	1	0
ENSG00000104714	2.76491	0.698859	4.83096	4.65106	2.62294	0.0154936	0.355427	-2.94645	11	3630	6	HAVANA	protein_coding	ERICH1	1	0	1	1	0
ENSG00000106080	3.69523	0.928045	6.46242	3.82457	2.61729	0.0156895	0.355427	-2.94972	4	4960	5	HAVANA	protein_coding	FKBP14	1	0	1	1	0
ENSG00000114126	4.82623	1.22268	8.42978	4.27929	2.62497	0.0154235	0.355427	-2.93725	27	9911	14	HAVANA	protein_coding	TFDP2	1	1	0	1	0
ENSG00000122565	2.3955	0.602689	4.18831	6.50337	2.61884	0.0156352	0.355427	-2.99012	8	2128	6	HAVANA	protein_coding	CBX3	1	1	0	1	0
ENSG00000136231	10.1543	2.55623	17.7524	1.86711	2.61936	0.0156175	0.355427	-3.13044	17	4250	15	HAVANA	protein_coding	IGF2BP3	1	1	0	1	0
ENSG00000142494	-12.9411	-22.611	-3.27124	1.45536	-2.623	0.0154913	0.355427	-3.51709	16	3280	19	HAVANA	protein_coding	SLC47A1	-1	-1	0	0	0
ENSG00000189056	15.7502	3.95586	27.5446	-0.619645	2.61734	0.0156876	0.355427	-3.41606	7	11571	65	HAVANA	protein_coding	RELN	1	1	0	0	0
ENSG00000198554	4.45038	1.12077	7.77998	2.85926	2.6197	0.0156055	0.355427	-3.06313	7	5996	26	ENSEMBL	protein_coding	WDHD1	1	0	0	1	0
ENSG00000011485	3.13863	0.7685	5.50876	4.98204	2.59547	0.016468	0.35617	-3.0047	15	4675	14	HAVANA	protein_coding	PPP5C	1	1	0	1	-1
ENSG00000043039	15.1831	3.74293	26.6232	-0.221495	2.60122	0.0162596	0.35617	-3.46112	4	2148	4	HAVANA	protein_coding	BARX2	1	0	0	0	0
ENSG00000059588	4.05409	0.996521	7.11165	5.26115	2.59875	0.0163486	0.35617	-3.01376	9	5130	30	HAVANA	protein_coding	TARBP1	1	1	0	1	-1
ENSG00000073737	-5.21404	-9.14295	-1.28513	2.41036	-2.60106	0.0162651	0.35617	-3.01292	9	2864	8	ENSEMBL	protein_coding	DHRS9	-1	0	-1	1	0
ENSG00000075785	-2.72794	-4.78677	-0.669113	8.16913	-2.59695	0.0164143	0.35617	-3.01369	8	2244	6	HAVANA	protein_coding	RAB7A	-1	-1	0	1	0
ENSG00000078142	2.18998	0.543623	3.83634	5.22024	2.60714	0.0160472	0.35617	-3.00236	17	9443	25	HAVANA	protein_coding	PIK3C3	1	0	0	1	0
ENSG00000085063	-4.4237	-7.75523	-1.09217	7.35438	-2.6025	0.0162135	0.35617	-3.01859	14	3716	6	HAVANA	protein_coding	CD59	-1	-1	0	1	0
ENSG00000101350	4.92192	1.23222	8.61162	5.28796	2.61452	0.0157863	0.35617	-2.98266	2	6103	9	HAVANA	protein_coding	KIF3B	1	1	0	1	0
ENSG00000101421	-2.65396	-4.65438	-0.653534	7.15603	-2.60028	0.0162934	0.35617	-3.02229	1	1646	5	HAVANA	protein_coding	CHMP4B	-1	-1	0	1	0
ENSG00000104835	9.55961	2.34854	16.7707	0.60099	2.59829	0.0163653	0.35617	-3.4538	15	2057	20	HAVANA	protein_coding	SARS2	1	1	0	0	0
ENSG00000112319	12.4934	3.06681	21.92	-0.0611143	2.59761	0.0163901	0.35617	-3.39871	14	5699	20	ENSEMBL	protein_coding	EYA4	1	1	0	1	0
ENSG00000116954	-3.76219	-6.60267	-0.921696	5.92509	-2.59594	0.0164508	0.35617	-3.03826	4	2732	7	HAVANA	protein_coding	RRAGC	-1	-1	0	1	0
ENSG00000121741	2.87554	0.708329	5.04276	6.92053	2.60056	0.0162834	0.35617	-3.01667	10	10199	26	HAVANA	protein_coding	ZMYM2	1	0	1	1	0
ENSG00000122512	9.24575	2.27036	16.2211	2.26408	2.59789	0.0163798	0.35617	-3.27594	7	2855	15	HAVANA	protein_coding	PMS2	1	1	0	0	0
ENSG00000128596	7.13107	1.75084	12.5113	1.04092	2.59778	0.016384	0.35617	-3.30902	15	4169	18	HAVANA	protein_coding	CCDC136	1	1	0	0	0
ENSG00000132640	3.96174	0.974093	6.94938	4.38715	2.59899	0.01634	0.35617	-2.98303	13	5137	6	HAVANA	protein_coding	BTBD3	1	0	1	1	0
ENSG00000141540	-4.78239	-8.37052	-1.19426	4.84646	-2.61231	0.0158639	0.35617	-2.97339	9	3661	14	HAVANA	protein_coding	TTYH2	-1	-1	0	1	0
ENSG00000144840	3.06759	0.75985	5.37532	3.83715	2.60531	0.0161127	0.35617	-2.97116	8	3883	9	HAVANA	protein_coding	RABL3	1	0	0	1	0
ENSG00000154783	-7.5543	-13.2545	-1.85409	3.74851	-2.59747	0.0163951	0.35617	-3.06336	6	5720	20	HAVANA	protein_coding	FGD5	-1	-1	0	1	0
ENSG00000156011	5.22415	1.28325	9.16506	4.82992	2.59817	0.0163696	0.35617	-2.98379	18	11693	16	HAVANA	protein_coding	PSD3	1	0	1	1	0
ENSG00000158863	2.57025	0.630027	4.51047	4.69689	2.5964	0.0164341	0.35617	-3.00535	12	4245	18	HAVANA	protein_coding	FAM160B2	1	0	0	1	0
ENSG00000159335	-3.92479	-6.87045	-0.979119	6.70589	-2.61144	0.0158946	0.35617	-3.00779	6	1139	5	HAVANA	protein_coding	PTMS	-1	0	-1	1	0
ENSG00000166839	5.78711	1.42502	10.1492	3.74106	2.60025	0.0162944	0.35617	-3.00417	12	3113	15	HAVANA	protein_coding	ANKDD1A	1	0	1	1	0
ENSG00000168538	3.47568	0.852881	6.09849	4.9485	2.5973	0.0164013	0.35617	-2.99299	10	4552	31	HAVANA	protein_coding	TRAPPC11	1	0	1	1	0
ENSG00000168653	-4.03697	-7.07088	-1.00307	5.56328	-2.60797	0.0160177	0.35617	-3.01181	2	548	3	HAVANA	protein_coding	NDUFS5	-1	0	-1	1	0
ENSG00000169508	-7.12908	-12.5035	-1.75469	8.22283	-2.59988	0.016308	0.35617	-3.01046	1	1700	2	HAVANA	protein_coding	GPR183	-1	-1	0	1	1
ENSG00000171867	-4.06936	-7.12119	-1.01753	7.90436	-2.61345	0.015824	0.35617	-2.98592	4	2657	2	HAVANA	protein_coding	PRNP	-1	-1	0	1	0
ENSG00000172954	4.62415	1.13642	8.11187	2.98044	2.59859	0.0163545	0.35617	-3.04596	14	5060	8	HAVANA	protein_coding	LCLAT1	1	1	0	1	0
ENSG00000186020	4.47021	1.09427	7.84615	3.79685	2.59526	0.0164756	0.35617	-2.98732	9	5238	6	HAVANA	protein_coding	ZNF529	1	0	0	1	0
ENSG00000228427	-11.9537	-20.9543	-2.95319	-0.4942	-2.60305	0.0161935	0.35617	-3.69674	1	726	2	HAVANA	antisense	RP5-1091N2.9	-1	-1	0	-1	0
ENSG00000261490	6.9962	1.73213	12.2603	2.70132	2.60488	0.0161278	0.35617	-3.0671	1	3510	2	HAVANA	sense_overlapping	RP11-448G15.3	1	0	0	0	0
ENSG00000198625	3.68175	0.897425	6.46607	6.23551	2.59169	0.0166067	0.358475	-3.03403	13	10073	11	HAVANA	protein_coding	MDM4	1	0	1	1	0
ENSG00000165312	-4.96429	-8.72106	-1.20752	7.35728	-2.58995	0.0166709	0.359331	-3.0459	1	3111	1	HAVANA	protein_coding	OTUD1	-1	-1	0	1	0
ENSG00000100099	2.30245	0.559515	4.04538	5.17667	2.58915	0.0167003	0.359436	-3.02698	19	6136	14	HAVANA	protein_coding	HPS4	1	0	1	1	0
ENSG00000158859	-7.49045	-13.1643	-1.81656	3.28545	-2.58747	0.0167626	0.359721	-3.01274	3	9773	9	HAVANA	protein_coding	ADAMTS4	-1	0	-1	1	0
ENSG00000163312	3.4847	0.845734	6.12366	3.24958	2.58809	0.0167394	0.359721	-3.00871	6	3579	18	HAVANA	protein_coding	HELQ	1	0	1	1	0
ENSG00000070669	5.86411	1.4041	10.3241	4.12906	2.577	0.0171554	0.360411	-3.02497	17	2356	14	HAVANA	protein_coding	ASNS	1	1	0	1	0
ENSG00000105855	6.95126	1.66946	12.2331	5.68813	2.57947	0.0170621	0.360411	-3.03499	5	8751	15	HAVANA	protein_coding	ITGB8	1	1	0	1	0
ENSG00000106123	-3.64633	-6.41203	-0.880631	3.75324	-2.58404	0.0168903	0.360411	-3.0061	10	4406	20	HAVANA	protein_coding	EPHB6	-1	0	-1	1	0
ENSG00000106692	3.80206	0.915708	6.6884	3.63099	2.58177	0.0169753	0.360411	-3.02547	10	7364	12	HAVANA	protein_coding	FKTN	1	0	1	1	0
ENSG00000125449	-3.2812	-5.77695	-0.785439	2.98034	-2.57678	0.0171636	0.360411	-3.06067	5	2126	3	HAVANA	protein_coding	ARMC7	-1	0	-1	1	0
ENSG00000139192	-3.39962	-5.98536	-0.813891	4.8509	-2.57689	0.0171597	0.360411	-3.0536	8	2344	9	HAVANA	protein_coding	TAPBPL	-1	-1	0	1	0
ENSG00000139618	6.48887	1.56675	11.411	3.2686	2.58384	0.0168978	0.360411	-3.05696	6	10984	28	HAVANA	protein_coding	BRCA2	1	0	0	1	0
ENSG00000161551	4.31665	1.04058	7.59273	3.05353	2.58251	0.0169476	0.360411	-3.04826	17	3148	7	HAVANA	protein_coding	ZNF577	1	1	0	1	0
ENSG00000163785	3.2032	0.770222	5.63618	4.92505	2.58044	0.0170253	0.360411	-3.04031	10	5270	16	HAVANA	protein_coding	RYK	1	1	0	1	0
ENSG00000177464	-8.92124	-15.6832	-2.15932	-0.956058	-2.58585	0.0168227	0.360411	-3.43852	2	3048	2	HAVANA	protein_coding	GPR4	-1	0	0	1	0
ENSG00000184371	-4.23473	-7.45501	-1.01445	5.56364	-2.57739	0.0171406	0.360411	-3.05105	10	4210	10	HAVANA	protein_coding	CSF1	-1	0	0	1	0
ENSG00000188185	4.76003	1.14959	8.37047	2.33802	2.58403	0.0168907	0.360411	-3.12401	2	3049	12	HAVANA	lincRNA	LINC00265	1	0	0	1	0
ENSG00000196865	4.67593	1.12207	8.2298	3.93867	2.57879	0.0170878	0.360411	-3.02985	2	11051	11	HAVANA	protein_coding	NHLRC2	1	0	0	1	0
ENSG00000197582	7.49621	1.79503	13.1974	0.37655	2.57707	0.0171529	0.360411	-3.44045	1	606	1	HAVANA	pseudogene	GPX1P1	1	0	1	0	0
ENSG00000203965	9.05842	2.1828	15.934	1.30682	2.58219	0.0169594	0.360411	-3.46165	6	3795	14	HAVANA	protein_coding	EFCAB7	1	1	0	0	0
ENSG00000070081	-2.74263	-4.83159	-0.653669	4.88152	-2.57327	0.0172975	0.361085	-3.05729	18	3402	19	HAVANA	protein_coding	NUCB2	-1	-1	0	1	0
ENSG00000124356	2.79037	0.665698	4.91504	4.56581	2.57406	0.0172674	0.361085	-3.03406	11	6691	11	HAVANA	protein_coding	STAMBP	1	1	0	1	0
ENSG00000152457	3.14265	0.748487	5.53681	3.21727	2.57271	0.0173189	0.361085	-3.04612	17	3674	16	HAVANA	protein_coding	DCLRE1C	1	0	1	1	0
ENSG00000198034	-2.91288	-5.1316	-0.694167	9.01337	-2.57318	0.017301	0.361085	-3.03942	5	1820	7	HAVANA	protein_coding	RPS4X	-1	0	-1	1	0
ENSG00000213064	2.97182	0.709792	5.23386	7.10128	2.57497	0.0172325	0.361085	-3.06301	4	11040	8	HAVANA	protein_coding	SFT2D2	1	0	0	1	0
ENSG00000104957	2.59147	0.616526	4.56642	4.8752	2.57181	0.0173532	0.361287	-3.05989	12	1922	11	HAVANA	protein_coding	CCDC130	1	0	1	1	0
ENSG00000111275	-5.32458	-9.38428	-1.26487	6.04678	-2.57063	0.0173988	0.361722	-3.08204	4	2018	14	HAVANA	protein_coding	ALDH2	-1	-1	0	1	0
ENSG00000004776	9.76322	2.31353	17.2129	0.954477	2.56864	0.0174753	0.361725	-3.19375	3	1634	4	HAVANA	protein_coding	HSPB6	1	1	0	1	0
ENSG00000043591	9.37592	2.19752	16.5543	0.165987	2.55997	0.017813	0.361725	-3.49966	1	2862	1	HAVANA	protein_coding	ADRB1	1	0	1	0	0
ENSG00000105254	3.72996	0.879295	6.58062	5.70153	2.56452	0.0176349	0.361725	-3.08415	13	1473	6	HAVANA	protein_coding	TBCB	1	1	0	1	0
ENSG00000106665	-4.02202	-7.0988	-0.945246	4.85338	-2.5621	0.0177292	0.361725	-3.05722	9	5563	17	HAVANA	protein_coding	CLIP2	-1	-1	0	1	0
ENSG00000119866	5.39525	1.2646	9.5259	3.22834	2.56001	0.0178114	0.361725	-3.09525	12	5942	7	HAVANA	protein_coding	BCL11A	1	1	0	1	0
ENSG00000127334	4.57701	1.08217	8.07185	5.52005	2.56687	0.0175439	0.361725	-3.07165	6	8912	3	HAVANA	protein_coding	DYRK2	1	0	0	1	0
ENSG00000133121	-7.1597	-12.6361	-1.68328	4.13039	-2.56239	0.0177179	0.361725	-3.08422	9	5917	14	HAVANA	protein_coding	STARD13	-1	-1	0	1	0
ENSG00000134258	16.6786	3.93066	29.4266	2.62747	2.56429	0.0176438	0.361725	-3.26404	6	2612	6	HAVANA	protein_coding	VTCN1	1	0	0	1	0
ENSG00000135362	-5.04259	-8.89393	-1.19126	3.98564	-2.5662	0.0175695	0.361725	-3.0385	21	3930	10	HAVANA	protein_coding	PRR5L	-1	0	-1	1	0
ENSG00000170312	4.86038	1.1445	8.57627	3.47423	2.56364	0.0176694	0.361725	-3.07906	8	1948	8	HAVANA	protein_coding	CDK1	1	0	0	1	0
ENSG00000172403	-6.0522	-10.6835	-1.42093	2.3429	-2.5613	0.0177605	0.361725	-3.08809	5	7295	5	HAVANA	protein_coding	SYNPO2	-1	0	-1	1	1
ENSG00000178718	-4.41686	-7.79442	-1.0393	2.68081	-2.56306	0.0176919	0.361725	-3.15725	2	3049	2	ENSEMBL	protein_coding	RPP25	-1	0	-1	1	0
ENSG00000197405	-7.84656	-13.8332	-1.85996	8.98778	-2.5689	0.0174653	0.361725	-3.05286	3	2311	4	HAVANA	protein_coding	C5AR1	-1	-1	0	1	0
ENSG00000205707	6.39615	1.50433	11.288	3.02109	2.56269	0.0177062	0.361725	-3.24469	11	1259	4	HAVANA	protein_coding	LYRM5	1	0	0	1	0
ENSG00000232160	9.34746	2.19046	16.5045	-0.359308	2.55983	0.0178185	0.361725	-3.61235	2	3473	3	HAVANA	antisense	RAP2C-AS1	1	0	1	0	0
ENSG00000237298	4.34776	1.03136	7.66416	3.99688	2.56949	0.0174424	0.361725	-3.03322	52	4592	17	HAVANA	antisense	TTN-AS1	1	0	1	1	0
ENSG00000266962	-3.93288	-6.93699	-0.928773	2.42738	-2.56592	0.0175805	0.361725	-3.14723	1	2311	1	HAVANA	antisense	RP11-400F19.6	-1	0	-1	0	0
ENSG00000174721	8.91113	2.08638	15.7359	0.0156503	2.55914	0.0178455	0.361772	-3.59694	1	2545	2	HAVANA	protein_coding	FGFBP3	1	0	1	0	0
ENSG00000162601	3.32654	0.77587	5.8772	5.82202	2.55615	0.0179635	0.362311	-3.09823	7	7793	20	HAVANA	protein_coding	MYSM1	1	0	1	1	0
ENSG00000163220	-6.64612	-11.7396	-1.55268	7.88846	-2.55744	0.0179127	0.362311	-3.08519	1	577	3	HAVANA	protein_coding	S100A9	-1	-1	0	1	0
ENSG00000178404	8.8769	2.06992	15.6839	0.963825	2.55596	0.0179709	0.362311	-3.54982	4	2090	5	HAVANA	protein_coding	DDC8	1	0	1	0	0
ENSG00000232545	9.36398	2.18596	16.542	0.371262	2.55684	0.0179362	0.362311	-3.5045	1	558	3	HAVANA	sense_intronic	KB-318B8.7	1	0	1	0	0
ENSG00000115365	4.48957	1.04387	7.93527	4.41714	2.55373	0.0180596	0.3631	-3.06581	8	4781	10	HAVANA	protein_coding	LANCL1	1	1	0	1	0
ENSG00000169245	-6.86433	-12.1317	-1.59691	5.50643	-2.55416	0.0180425	0.3631	-3.08352	1	1173	4	HAVANA	protein_coding	CXCL10	-1	-1	0	1	0
ENSG00000025434	-7.17195	-12.6866	-1.65726	6.21073	-2.54897	0.0182501	0.363781	-3.11532	34	2731	10	HAVANA	protein_coding	NR1H3	-1	-1	0	1	0
ENSG00000100201	3.025	0.701273	5.34873	9.11149	2.55146	0.0181503	0.363781	-3.06836	12	6441	14	ENSEMBL	protein_coding	DDX17	1	0	1	1	0
ENSG00000113924	9.60332	2.21597	16.9907	-0.179975	2.54789	0.0182935	0.363781	-3.57733	10	2005	14	HAVANA	protein_coding	HGD	1	0	1	1	0
ENSG00000118193	6.57986	1.51715	11.6426	2.13975	2.54731	0.0183169	0.363781	-3.22796	1	7274	30	HAVANA	protein_coding	KIF14	1	1	0	1	0
ENSG00000121236	11.2249	2.59102	19.8589	0.326942	2.54814	0.0182832	0.363781	-3.57035	11	3403	9	HAVANA	protein_coding	TRIM6	1	0	1	0	0
ENSG00000123689	-7.33303	-12.9722	-1.69391	7.20238	-2.54871	0.0182606	0.363781	-3.10539	1	866	2	HAVANA	protein_coding	G0S2	-1	0	0	1	0
ENSG00000168970	7.55848	1.74644	13.3705	2.26179	2.54891	0.0182525	0.363781	-3.30847	6	7227	25	HAVANA	protein_coding	JMJD7-PLA2G4B	1	0	1	0	0
ENSG00000169169	8.02049	1.85515	14.1858	0.495404	2.54972	0.01822	0.363781	-3.37176	25	2950	20	HAVANA	protein_coding	CPT1C	1	1	0	1	0
ENSG00000185201	-3.64219	-6.43949	-0.844881	6.94906	-2.55194	0.018131	0.363781	-3.11524	5	659	3	HAVANA	protein_coding	IFITM2	-1	0	0	1	0
ENSG00000064012	4.41679	1.01342	7.82017	5.40704	2.54358	0.0184679	0.364124	-3.10939	21	2930	10	ENSEMBL	protein_coding	CASP8	1	0	0	1	0
ENSG00000071564	3.23937	0.744393	5.73435	5.58517	2.54473	0.0184211	0.364124	-3.11664	18	4723	19	HAVANA	protein_coding	TCF3	1	1	0	1	0
ENSG00000095794	-5.68869	-10.0768	-1.30059	7.13178	-2.54088	0.0185779	0.364124	-3.12288	50	2658	10	HAVANA	protein_coding	CREM	-1	0	0	1	0
ENSG00000115041	12.9479	2.96183	22.934	0.189316	2.54128	0.0185615	0.364124	-3.52347	7	3658	9	HAVANA	protein_coding	KCNIP3	1	1	0	0	0
ENSG00000116161	-2.64204	-4.68034	-0.603744	5.81924	-2.5405	0.0185932	0.364124	-3.14262	9	2834	6	HAVANA	protein_coding	CACYBP	-1	-1	0	1	0
ENSG00000135749	5.44202	1.24309	9.64096	4.59284	2.54021	0.0186053	0.364124	-3.09164	23	7518	34	HAVANA	protein_coding	PCNXL2	1	1	0	1	0
ENSG00000136942	-2.82076	-4.99566	-0.645859	7.28644	-2.542	0.0185323	0.364124	-3.12478	5	785	5	HAVANA	protein_coding	RPL35	-1	0	-1	1	0
ENSG00000137200	2.63043	0.601774	4.65909	5.81479	2.54136	0.0185582	0.364124	-3.12269	6	4033	24	HAVANA	protein_coding	CMTR1	1	0	1	1	0
ENSG00000181873	4.6021	1.05714	8.14706	3.33452	2.54444	0.0184328	0.364124	-3.10917	3	9815	3	HAVANA	protein_coding	IBA57	1	1	0	1	0
ENSG00000182022	-4.14329	-7.34059	-0.945982	6.91208	-2.53986	0.0186198	0.364124	-3.13478	5	4810	8	ENSEMBL	protein_coding	CHST15	-1	-1	0	1	0
ENSG00000182141	6.89709	1.57486	12.2193	2.90853	2.53992	0.018617	0.364124	-3.20916	4	4004	4	HAVANA	protein_coding	ZNF708	1	0	0	0	0
ENSG00000272325	2.8252	0.64478	5.00563	6.53674	2.53955	0.0186323	0.364124	-3.12856	1	9905	5	HAVANA	protein_coding	NUDT3	1	0	0	1	0
ENSG00000154839	7.96136	1.80694	14.1158	0.496255	2.53541	0.0188026	0.365419	-3.56474	5	2905	7	HAVANA	protein_coding	SKA1	1	0	0	1	0
ENSG00000159267	5.19838	1.17985	9.21691	3.37763	2.53541	0.0188025	0.365419	-3.11237	6	6466	12	HAVANA	protein_coding	HLCS	1	1	0	1	0
ENSG00000167996	-5.38979	-9.55448	-1.22509	11.9049	-2.53651	0.0187573	0.365419	-3.08816	11	1229	4	HAVANA	protein_coding	FTH1	-1	-1	0	1	0
ENSG00000169248	-7.81053	-13.8495	-1.77153	2.72154	-2.53491	0.0188232	0.365419	-3.21286	2	1606	5	HAVANA	protein_coding	CXCL11	-1	-1	0	1	0
ENSG00000204386	-4.64188	-8.22806	-1.05571	6.73257	-2.53695	0.0187393	0.365419	-3.14773	4	4616	6	HAVANA	protein_coding	NEU1	-1	-1	0	1	0
ENSG00000179632	-2.3562	-4.17869	-0.533702	6.32305	-2.53392	0.0188642	0.365731	-3.1551	6	1754	8	HAVANA	protein_coding	MAF1	-1	0	-1	1	0
ENSG00000114859	4.68562	1.05862	8.31262	2.7446	2.53202	0.0189431	0.366776	-3.15461	10	3290	24	HAVANA	protein_coding	CLCN2	1	1	0	1	0
ENSG00000005206	2.77152	0.613216	4.92983	5.37466	2.51683	0.0195855	0.366814	-3.1673	16	3811	16	HAVANA	processed_transcript	SPPL2B	1	0	0	1	0
ENSG00000054965	2.54118	0.561692	4.52067	5.62079	2.51612	0.0196161	0.366814	-3.16973	4	7296	9	HAVANA	protein_coding	FAM168A	1	0	0	1	0
ENSG00000063601	2.84569	0.628302	5.06308	5.16281	2.51532	0.0196501	0.366814	-3.16311	18	4516	17	ENSEMBL	protein_coding	MTMR1	1	0	0	1	0
ENSG00000068097	4.2762	0.959966	7.59244	3.9127	2.52732	0.0191396	0.366814	-3.10593	11	3932	20	HAVANA	protein_coding	HEATR6	1	0	1	1	0
ENSG00000068323	-3.04917	-5.41863	-0.679702	6.56484	-2.5222	0.0193562	0.366814	-3.17415	5	3415	10	HAVANA	protein_coding	TFE3	-1	-1	0	1	1
ENSG00000079313	2.79884	0.625164	4.97252	5.71521	2.52366	0.019294	0.366814	-3.15922	7	4578	16	HAVANA	protein_coding	REXO1	1	0	0	1	0
ENSG00000080947	5.74233	1.25479	10.2299	1.34665	2.508	0.0199677	0.366814	-3.41398	6	5368	15	HAVANA	pseudogene	CROCCP3	1	0	1	0	0
ENSG00000100139	3.11693	0.686723	5.54713	5.18024	2.51381	0.0197155	0.366814	-3.16999	6	4710	16	HAVANA	protein_coding	MICALL1	1	0	0	1	0
ENSG00000102910	2.65557	0.594264	4.71688	6.10916	2.52501	0.0192371	0.366814	-3.15841	9	8199	15	HAVANA	protein_coding	LONP2	1	0	1	1	0
ENSG00000106392	2.92502	0.643266	5.20678	5.18838	2.51251	0.0197716	0.366814	-3.16949	7	6208	4	HAVANA	protein_coding	C1GALT1	1	1	0	1	0
ENSG00000106526	9.42889	2.04795	16.8098	0.275504	2.50379	0.0201529	0.366814	-3.67289	5	5697	8	HAVANA	protein_coding	ACTR3C	1	1	0	0	0
ENSG00000110799	-6.17127	-10.9972	-1.34531	3.96609	-2.50634	0.0200408	0.366814	-3.13655	8	8838	52	HAVANA	protein_coding	VWF	-1	0	0	1	0
ENSG00000112419	2.71836	0.608312	4.8284	5.37408	2.52501	0.0192371	0.366814	-3.14493	12	9531	13	HAVANA	protein_coding	PHACTR2	1	1	0	1	0
ENSG00000114631	10.689	2.33779	19.0403	1.61995	2.50862	0.0199407	0.366814	-3.43316	1	2186	8	HAVANA	protein_coding	PODXL2	1	0	1	1	0
ENSG00000117625	2.94235	0.652124	5.23258	5.17865	2.51805	0.0195331	0.366814	-3.15848	16	4246	13	HAVANA	protein_coding	RCOR3	1	0	1	1	0
ENSG00000119638	2.20427	0.489898	3.91864	6.08284	2.52004	0.0194479	0.366814	-3.16777	11	5544	22	HAVANA	protein_coding	NEK9	1	1	0	1	0
ENSG00000121577	7.86195	1.7194	14.0045	0.489618	2.50859	0.0199421	0.366814	-3.60877	10	1958	6	ENSEMBL	protein_coding	POPDC2	1	0	0	0	0
ENSG00000122641	-5.37633	-9.55285	-1.1998	4.27789	-2.52301	0.0193218	0.366814	-3.10956	3	6064	3	HAVANA	protein_coding	INHBA	-1	0	0	1	0
ENSG00000122779	3.21592	0.699321	5.73252	4.74724	2.50461	0.0201168	0.366814	-3.16285	6	8410	19	HAVANA	protein_coding	TRIM24	1	1	0	1	0
ENSG00000125375	4.85095	1.06955	8.63234	2.72103	2.51433	0.0196928	0.366814	-3.22062	11	2008	6	HAVANA	protein_coding	ATP5S	1	0	0	1	0
ENSG00000125967	4.67278	1.02977	8.31579	3.23175	2.51399	0.0197077	0.366814	-3.14602	22	2142	13	HAVANA	protein_coding	NECAB3	1	1	0	1	0
ENSG00000126759	-6.37754	-11.3674	-1.38763	4.67049	-2.50501	0.0200992	0.366814	-3.14585	7	4040	10	HAVANA	protein_coding	CFP	-1	0	0	0	0
ENSG00000131089	3.1236	0.677695	5.5695	3.31881	2.50302	0.0201868	0.366814	-3.14933	9	5413	12	HAVANA	protein_coding	ARHGEF9	1	0	1	1	0
ENSG00000135341	1.89686	0.413445	3.38028	5.37027	2.50623	0.0200455	0.366814	-3.18231	6	4911	17	HAVANA	protein_coding	MAP3K7	1	0	0	1	0
ENSG00000137094	-5.37237	-9.54568	-1.19907	3.61276	-2.5231	0.019318	0.366814	-3.12092	12	5228	5	HAVANA	protein_coding	DNAJB5	-1	-1	0	1	0
ENSG00000137807	5.70597	1.23758	10.1744	3.09208	2.5028	0.0201964	0.366814	-3.24457	14	3610	23	HAVANA	protein_coding	KIF23	1	0	0	1	0
ENSG00000144589	2.83148	0.621511	5.04145	4.75458	2.51117	0.0198299	0.366814	-3.14937	15	3615	25	HAVANA	protein_coding	STK11IP	1	0	0	1	0
ENSG00000146066	-2.45484	-4.37614	-0.533544	5.42079	-2.50425	0.0201326	0.366814	-3.20107	1	668	2	HAVANA	protein_coding	HIGD2A	-1	0	-1	1	0
ENSG00000147123	-2.54052	-4.51651	-0.564526	5.2545	-2.51991	0.0194535	0.366814	-3.16578	2	1388	3	HAVANA	protein_coding	NDUFB11	-1	0	0	1	0
ENSG00000150477	3.87277	0.862717	6.88281	2.96481	2.52171	0.0193767	0.366814	-3.12196	14	5881	11	HAVANA	protein_coding	KIAA1328	1	1	0	1	0
ENSG00000154310	4.91895	1.09364	8.74425	4.55781	2.52031	0.0194366	0.366814	-3.12641	17	6970	33	HAVANA	protein_coding	TNIK	1	0	1	1	0
ENSG00000155111	2.66173	0.581182	4.74228	5.07357	2.50746	0.0199914	0.366814	-3.16201	8	6246	14	HAVANA	protein_coding	CDK19	1	0	1	1	0
ENSG00000160213	-4.70909	-8.39466	-1.02352	7.77107	-2.50426	0.0201318	0.366814	-3.19085	2	2163	3	HAVANA	protein_coding	CSTB	-1	-1	0	1	0
ENSG00000164346	-2.70711	-4.8142	-0.600022	5.33615	-2.51809	0.0195313	0.366814	-3.17462	4	1393	6	HAVANA	protein_coding	NSA2	-1	0	-1	1	0
ENSG00000169436	-13.7083	-24.3637	-3.05279	0.487132	-2.52149	0.0193861	0.366814	-3.71623	7	6346	65	HAVANA	protein_coding	COL22A1	-1	0	0	0	1
ENSG00000172232	8.15661	1.77433	14.5389	0.282109	2.50485	0.0201059	0.366814	-3.5327	2	1713	5	HAVANA	protein_coding	AZU1	1	0	1	0	1
ENSG00000172965	-3.05161	-5.42022	-0.682995	3.73005	-2.52512	0.0192323	0.366814	-3.10655	20	2044	6	HAVANA	lincRNA	MIR4435-1HG	-1	0	-1	1	0
ENSG00000180879	-4.27228	-7.59135	-0.953204	6.54017	-2.52285	0.0193287	0.366814	-3.1605	12	2482	7	HAVANA	protein_coding	SSR4	-1	-1	0	1	0
ENSG00000182095	3.23672	0.715051	5.75839	7.16903	2.51574	0.0196323	0.366814	-3.16991	10	10572	30	HAVANA	protein_coding	TNRC18	1	1	0	1	0
ENSG00000182541	3.95926	0.875127	7.04339	6.24309	2.51611	0.0196164	0.366814	-3.16852	10	3670	16	HAVANA	protein_coding	LIMK2	1	0	1	1	0
ENSG00000188229	-3.22644	-5.72695	-0.725928	7.74211	-2.52896	0.0190708	0.366814	-3.14115	2	2035	4	HAVANA	protein_coding	TUBB4B	-1	0	0	1	0
ENSG00000197766	-7.95866	-14.185	-1.73237	5.76232	-2.50529	0.0200866	0.366814	-3.17974	2	1214	5	HAVANA	protein_coding	CFD	-1	-1	0	1	0
ENSG00000198089	3.80809	0.847955	6.76823	4.8358	2.52141	0.0193896	0.366814	-3.13901	31	5250	33	HAVANA	protein_coding	SFI1	1	0	1	1	0
ENSG00000204977	2.92399	0.642751	5.20524	3.93877	2.51219	0.0197854	0.366814	-3.1293	9	7249	4	HAVANA	protein_coding	TRIM13	1	0	1	1	0
ENSG00000204991	10.911	2.37699	19.445	1.5358	2.50588	0.0200609	0.366814	-3.43368	10	3235	15	HAVANA	protein_coding	SPIRE2	1	1	0	1	0
ENSG00000231389	-6.73278	-11.965	-1.50058	9.8363	-2.52208	0.0193612	0.366814	-3.11689	8	5025	6	HAVANA	protein_coding	HLA-DPA1	-1	-1	0	1	1
ENSG00000234028	9.67487	2.1524	17.1973	-0.215935	2.52077	0.019417	0.366814	-3.61146	2	3651	2	HAVANA	antisense	AC062029.1	1	0	1	0	0
ENSG00000239665	4.82967	1.06389	8.59544	3.34838	2.51369	0.0197207	0.366814	-3.13357	22	5918	7	HAVANA	protein_coding	RP11-295P9.3	1	0	1	1	0
ENSG00000244560	9.04067	2.00585	16.0755	0.33723	2.51881	0.0195004	0.366814	-3.57766	6	2804	10	HAVANA	pseudogene	RP4-800G7.2	1	0	0	0	0
ENSG00000257103	2.61012	0.569989	4.65025	6.73117	2.50756	0.0199873	0.366814	-3.1896	8	3601	11	HAVANA	protein_coding	LSM14A	1	1	0	1	0
ENSG00000107140	-4.23723	-7.55705	-0.917411	6.13307	-2.50159	0.02025	0.366878	-3.20517	5	2421	10	HAVANA	protein_coding	TESK1	-1	-1	0	1	0
ENSG00000172578	-5.06005	-9.02366	-1.09644	5.76559	-2.50214	0.0202253	0.366878	-3.20382	4	6298	8	HAVANA	protein_coding	KLHL6	-1	-1	0	1	0
ENSG00000172432	2.63643	0.57025	4.70262	5.90221	2.5009	0.0202806	0.366978	-3.19277	10	2933	12	HAVANA	protein_coding	GTPBP2	1	0	1	1	0
ENSG00000163611	4.4905	0.968632	8.01238	3.74694	2.49902	0.0203641	0.368034	-3.14789	7	5417	18	HAVANA	protein_coding	SPICE1	1	1	0	1	0
ENSG00000028528	-2.21352	-3.95222	-0.474813	6.905	-2.4952	0.0205348	0.368161	-3.21974	14	8119	15	HAVANA	protein_coding	SNX1	0	-1	0	1	0
ENSG00000067334	-3.26685	-5.84032	-0.693393	6.80868	-2.48806	0.0208576	0.368161	-3.23033	7	4363	7	HAVANA	protein_coding	DNTTIP2	0	0	0	1	0
ENSG00000089335	5.16492	1.1021	9.22775	3.52679	2.49163	0.0206954	0.368161	-3.16352	13	3839	6	HAVANA	protein_coding	ZNF302	0	0	0	1	0
ENSG00000095585	-5.19275	-9.28129	-1.1042	3.77666	-2.4893	0.0208012	0.368161	-3.17056	9	1784	17	HAVANA	protein_coding	BLNK	0	-1	0	1	0
ENSG00000103502	-2.21132	-3.95443	-0.468202	5.53352	-2.48641	0.0209326	0.368161	-3.23302	10	2353	7	HAVANA	protein_coding	CDIPT	0	0	-1	1	0
ENSG00000112992	2.85891	0.604192	5.11363	5.35813	2.48517	0.0209894	0.368161	-3.21708	10	6483	22	HAVANA	protein_coding	NNT	0	1	0	1	0
ENSG00000114933	3.449	0.727263	6.17074	5.67903	2.48368	0.0210579	0.368161	-3.22962	3	14136	11	HAVANA	protein_coding	INO80D	0	0	1	1	0
ENSG00000124608	3.23473	0.682045	5.78742	3.95011	2.48364	0.0210596	0.368161	-3.18003	2	3854	22	HAVANA	protein_coding	AARS2	0	0	1	1	0
ENSG00000125910	-4.40021	-7.86567	-0.934761	3.14661	-2.48864	0.0208311	0.368161	-3.16444	2	1594	2	HAVANA	protein_coding	S1PR4	0	0	-1	1	0
ENSG00000128266	10.8973	2.30134	19.4934	0.316569	2.48469	0.0210115	0.368161	-3.56402	3	3340	3	HAVANA	protein_coding	GNAZ	0	1	0	1	0
ENSG00000130066	-4.40544	-7.87852	-0.93236	10.7859	-2.48612	0.0209458	0.368161	-3.17006	9	1135	7	HAVANA	protein_coding	SAT1	0	-1	0	1	0
ENSG00000130958	-3.33494	-5.95509	-0.714785	4.02803	-2.49465	0.0205596	0.368161	-3.16024	5	1613	12	ENSEMBL	protein_coding	SLC35D2	0	0	0	1	0
ENSG00000135720	2.50621	0.528179	4.48425	6.71564	2.48332	0.0210744	0.368161	-3.2338	16	4515	13	ENSEMBL	protein_coding	DYNC1LI2	0	0	1	1	0
ENSG00000136155	12.0672	2.59325	21.5411	0.916192	2.49646	0.0204785	0.368161	-3.29218	5	3096	33	HAVANA	protein_coding	SCEL	0	1	0	1	-1
ENSG00000140718	3.57082	0.767542	6.37409	3.9225	2.49661	0.0204717	0.368161	-3.15814	9	11766	9	HAVANA	protein_coding	FTO	0	0	0	1	0
ENSG00000142227	-6.99429	-12.5054	-1.48314	7.14749	-2.48742	0.0208865	0.368161	-3.21988	9	876	6	HAVANA	protein_coding	EMP3	0	-1	0	1	0
ENSG00000155893	4.83315	1.02683	8.63947	2.60061	2.48871	0.0208281	0.368161	-3.21846	15	4158	8	HAVANA	protein_coding	ACPL2	0	1	0	1	0
ENSG00000158604	2.48081	0.531093	4.43053	6.25674	2.49385	0.0205955	0.368161	-3.21868	5	2322	5	HAVANA	protein_coding	TMED4	0	0	1	1	0
ENSG00000163132	5.8419	1.23507	10.4487	0.883024	2.48542	0.0209778	0.368161	-3.26087	2	1939	2	HAVANA	protein_coding	MSX1	0	0	1	1	0
ENSG00000164828	4.76149	1.02084	8.50215	6.33688	2.49485	0.0205506	0.368161	-3.20825	37	4514	25	HAVANA	protein_coding	SUN1	0	0	0	1	0
ENSG00000172081	-3.75049	-6.70399	-0.796999	6.3571	-2.48886	0.0208211	0.368161	-3.234	9	3391	5	HAVANA	protein_coding	MOB3A	0	-1	0	1	0
ENSG00000175538	-5.58463	-9.97881	-1.19045	3.69423	-2.49095	0.0207263	0.368161	-3.19757	6	3143	5	HAVANA	protein_coding	KCNE3	0	-1	0	0	0
ENSG00000183856	4.77766	1.02337	8.53194	3.44854	2.49423	0.0205785	0.368161	-3.20573	4	5988	38	HAVANA	protein_coding	IQGAP3	0	0	0	1	0
ENSG00000185115	-2.61235	-4.67292	-0.551771	4.1744	-2.48479	0.0210067	0.368161	-3.19255	1	1681	1	HAVANA	protein_coding	NDNL2	0	0	0	1	0
ENSG00000185761	11.3823	2.41794	20.3466	-0.631397	2.48862	0.0208318	0.368161	-3.65475	13	2851	13	HAVANA	protein_coding	ADAMTSL5	0	1	0	0	0
ENSG00000205047	7.12937	1.50461	12.7541	1.39892	2.48425	0.0210316	0.368161	-3.47175	1	6938	2	ENSEMBL	protein_coding	FLJ00104	0	0	0	0	0
ENSG00000234608	8.28226	1.75388	14.8106	1.09192	2.48652	0.0209277	0.368161	-3.53018	7	2285	4	HAVANA	lincRNA	MAPKAPK5-AS1	0	0	0	0	0
ENSG00000272288	-9.90687	-17.7066	-2.10712	-0.294676	-2.48945	0.0207942	0.368161	-3.79627	2	718	2	HAVANA	antisense	RP11-140K17.3	0	0	-1	0	0
ENSG00000104884	3.86251	0.812842	6.91217	3.69636	2.48236	0.0211183	0.36849	-3.17763	14	4153	23	ENSEMBL	protein_coding	ERCC2	0	1	0	1	0
ENSG00000183864	-2.64208	-4.72888	-0.555283	6.76092	-2.4815	0.0211582	0.368747	-3.22931	2	4561	2	HAVANA	protein_coding	TOB2	0	0	-1	1	0
ENSG00000023572	-4.93703	-8.83883	-1.03523	2.40623	-2.47998	0.0212282	0.369088	-3.32317	3	1131	4	HAVANA	protein_coding	GLRX2	0	0	0	1	0
ENSG00000163931	-2.54089	-4.54893	-0.532851	7.33049	-2.48006	0.0212247	0.369088	-3.2423	14	7286	15	HAVANA	protein_coding	TKT	0	-1	0	1	0
ENSG00000155034	6.88219	1.43875	12.3256	2.26959	2.478	0.0213201	0.370247	-3.3807	4	3498	7	ENSEMBL	protein_coding	FBXL18	0	0	0	1	0
ENSG00000156162	4.3208	0.900827	7.74078	4.47591	2.47622	0.021403	0.371246	-3.19173	8	6197	19	HAVANA	protein_coding	DPY19L4	0	1	0	1	0
ENSG00000049618	2.60248	0.539808	4.66516	6.24019	2.47289	0.0215587	0.372039	-3.25334	11	9639	20	HAVANA	protein_coding	ARID1B	0	0	0	1	0
ENSG00000093167	-2.24563	-4.0258	-0.465467	5.68881	-2.47244	0.0215798	0.372039	-3.26013	21	3814	29	HAVANA	protein_coding	LRRFIP2	0	-1	0	1	0
ENSG00000095380	-3.85321	-6.91296	-0.793465	5.57165	-2.46823	0.0217787	0.372039	-3.26787	6	3027	6	HAVANA	protein_coding	NANS	0	0	0	1	0
ENSG00000100321	5.49612	1.13806	9.85418	2.36934	2.47179	0.0216107	0.372039	-3.25353	7	4391	4	HAVANA	protein_coding	SYNGR1	0	1	0	1	0
ENSG00000109099	-6.56281	-11.7742	-1.35146	6.4235	-2.46824	0.0217782	0.372039	-3.26034	8	1817	6	HAVANA	protein_coding	PMP22	0	-1	0	1	0
ENSG00000132613	4.86566	1.00595	8.72536	4.20304	2.47079	0.0216577	0.372039	-3.19535	3	4992	15	HAVANA	protein_coding	MTSS1L	0	1	0	1	0
ENSG00000134317	9.38714	1.94706	16.8272	2.04294	2.47288	0.0215592	0.372039	-3.38036	9	5400	17	HAVANA	protein_coding	GRHL1	0	1	0	1	0
ENSG00000141013	4.54626	0.939683	8.15284	3.15431	2.47063	0.0216653	0.372039	-3.21374	20	3856	11	HAVANA	protein_coding	GAS8	0	0	0	1	-1
ENSG00000149932	-2.64151	-4.73445	-0.548583	5.91244	-2.47369	0.0215211	0.372039	-3.26147	9	1292	6	HAVANA	protein_coding	TMEM219	0	0	0	1	0
ENSG00000166592	-5.16934	-9.26857	-1.0701	4.09015	-2.47161	0.0216189	0.372039	-3.1921	5	1569	5	HAVANA	protein_coding	RRAD	0	0	-1	1	0
ENSG00000231025	3.84205	0.793451	6.89066	3.00876	2.47008	0.0216912	0.372039	-3.21593	1	3510	1	HAVANA	antisense	RP11-175O19.4	0	0	1	1	0
ENSG00000241370	8.8368	1.82024	15.8534	0.871965	2.46842	0.0217697	0.372039	-3.58899	9	1492	5	HAVANA	protein_coding	RPP21	0	0	0	0	0
ENSG00000259529	7.41809	1.52867	13.3075	1.40473	2.4687	0.0217565	0.372039	-3.46783	1	4798	21	HAVANA	protein_coding	RP11-468E2.4	0	0	1	0	0
ENSG00000115155	8.56641	1.75369	15.3791	0.141804	2.46449	0.0219567	0.374208	-3.6474	7	7156	47	HAVANA	protein_coding	OTOF	0	0	1	0	0
ENSG00000155363	2.37883	0.487208	4.27044	6.27638	2.46478	0.0219429	0.374208	-3.26763	18	4689	22	HAVANA	protein_coding	MOV10	0	0	1	1	0
ENSG00000004799	-5.84877	-10.5036	-1.19395	6.32064	-2.46269	0.0220427	0.374295	-3.27458	5	3576	11	HAVANA	protein_coding	PDK4	0	-1	0	1	0
ENSG00000134463	9.2544	1.88782	16.621	1.69314	2.46224	0.0220642	0.374295	-3.48621	5	1767	6	HAVANA	protein_coding	ECHDC3	0	0	0	0	0
ENSG00000166887	2.08591	0.426468	3.74535	6.28844	2.46366	0.021996	0.374295	-3.27133	13	4844	26	HAVANA	protein_coding	VPS39	0	0	1	1	0
ENSG00000233527	8.87184	1.80827	15.9354	0.30539	2.46171	0.0220894	0.374295	-3.62413	4	1033	5	HAVANA	antisense	AC092295.7	0	0	1	0	0
ENSG00000242588	4.67859	0.955374	8.40182	2.6209	2.46289	0.0220331	0.374295	-3.28636	2	1894	16	HAVANA	pseudogene	RP11-274B21.1	0	0	1	1	0
ENSG00000171466	3.71143	0.755338	6.66753	4.30553	2.46077	0.0221347	0.374629	-3.2188	12	5706	6	HAVANA	protein_coding	ZNF562	0	0	0	1	0
ENSG00000105472	-3.97417	-7.14022	-0.808117	4.15606	-2.46023	0.0221606	0.374635	-3.21123	2	1419	4	HAVANA	protein_coding	CLEC11A	0	0	-1	1	0
ENSG00000089123	5.78679	1.17527	10.3983	2.60134	2.45947	0.0221974	0.374824	-3.295	9	2352	14	HAVANA	protein_coding	TASP1	0	0	0	1	0
ENSG00000088325	5.42781	1.09994	9.75568	3.74881	2.4581	0.0222638	0.374937	-3.21556	2	3605	19	HAVANA	protein_coding	TPX2	0	0	0	1	0
ENSG00000125730	-6.85858	-12.3311	-1.38607	9.13369	-2.45638	0.022347	0.374937	-3.24187	18	5263	41	HAVANA	protein_coding	C3	0	0	-1	1	0
ENSG00000143878	-5.27411	-9.4815	-1.06672	8.57819	-2.45688	0.0223225	0.374937	-3.2615	1	2366	1	HAVANA	protein_coding	RHOB	0	0	0	1	0
ENSG00000185950	-3.59929	-6.4684	-0.73018	6.22419	-2.45877	0.0222313	0.374937	-3.2651	1	6999	2	HAVANA	protein_coding	IRS2	0	0	-1	1	0
ENSG00000196247	5.28786	1.06845	9.50728	3.27037	2.45627	0.0223523	0.374937	-3.22125	4	6094	7	HAVANA	protein_coding	ZNF107	0	0	0	1	0
ENSG00000229391	-5.09547	-9.16154	-1.02939	4.45123	-2.45616	0.0223576	0.374937	-3.26726	4	1235	6	HAVANA	pseudogene	HLA-DRB6	0	0	0	1	0
ENSG00000090924	4.21204	0.847943	7.57613	6.74967	2.45399	0.0224635	0.375853	-3.27202	18	7519	20	HAVANA	protein_coding	PLEKHG2	0	0	1	1	1
ENSG00000213096	4.47666	0.901461	8.05186	2.92101	2.45415	0.0224553	0.375853	-3.26874	6	3967	6	HAVANA	protein_coding	ZNF254	0	0	0	1	0
ENSG00000156802	4.66709	0.938268	8.39592	4.72398	2.45314	0.0225047	0.376113	-3.24576	8	5565	29	HAVANA	protein_coding	ATAD2	0	1	0	1	0
ENSG00000123124	2.72929	0.548193	4.91039	5.41025	2.45258	0.0225322	0.376145	-3.27895	13	4686	25	HAVANA	protein_coding	WWP1	0	1	0	1	0
ENSG00000129173	6.38445	1.27944	11.4895	1.21368	2.45118	0.0226007	0.376859	-3.56673	4	3432	13	HAVANA	protein_coding	E2F8	0	0	1	1	0
ENSG00000038358	3.42898	0.684172	6.17379	5.4089	2.44851	0.0227323	0.378622	-3.27354	14	5267	29	HAVANA	protein_coding	EDC4	0	0	1	1	0
ENSG00000214837	9.30545	1.85495	16.756	0.950105	2.44794	0.0227604	0.37866	-3.59551	8	774	5	HAVANA	lincRNA	RP11-261C10.3	0	0	0	0	0
ENSG00000150594	-10.9881	-19.7955	-2.18081	0.369366	-2.44528	0.022892	0.379987	-3.56614	1	3869	1	HAVANA	protein_coding	ADRA2A	0	0	-1	1	0
ENSG00000211896	-13.2944	-23.9485	-2.64037	6.93828	-2.4457	0.0228712	0.379987	-3.2425	3	2619	6	HAVANA	IG_C_gene	IGHG1	0	0	-1	1	0
ENSG00000116127	4.55568	0.900476	8.21088	4.34905	2.44281	0.0230147	0.381592	-3.24095	8	12922	23	HAVANA	protein_coding	ALMS1	0	0	0	1	0
ENSG00000033011	-3.35862	-6.05832	-0.658916	3.81609	-2.43833	0.0232391	0.382557	-3.24734	9	2671	14	HAVANA	protein_coding	ALG1	0	0	-1	1	0
ENSG00000068078	9.87311	1.9359	17.8103	2.15563	2.438	0.0232557	0.382557	-3.30685	9	4293	18	HAVANA	protein_coding	FGFR3	0	1	0	1	0
ENSG00000106009	2.14475	0.421742	3.86775	4.96232	2.43971	0.0231701	0.382557	-3.29706	6	5360	14	HAVANA	protein_coding	BRAT1	0	0	0	1	0
ENSG00000132141	8.99486	1.76463	16.2251	0.0091912	2.43832	0.0232398	0.382557	-3.63282	5	3353	14	HAVANA	protein_coding	CCT6B	0	0	1	0	0
ENSG00000160305	3.04055	0.596603	5.48449	6.17007	2.43842	0.0232347	0.382557	-3.31436	14	7293	38	HAVANA	protein_coding	DIP2A	0	0	1	1	0
ENSG00000164597	2.74943	0.539988	4.95888	5.2173	2.43898	0.0232066	0.382557	-3.29235	10	5418	22	HAVANA	protein_coding	COG5	0	0	0	1	0
ENSG00000173218	5.95075	1.16712	10.7344	3.60736	2.43816	0.0232477	0.382557	-3.25178	6	8691	8	HAVANA	protein_coding	VANGL1	0	1	0	1	0
ENSG00000095383	-5.18913	-9.36802	-1.01024	6.05664	-2.43378	0.0234692	0.385204	-3.32291	6	3198	13	HAVANA	protein_coding	TBC1D2	0	-1	0	1	0
ENSG00000149218	3.9267	0.764651	7.08876	4.60976	2.43392	0.023462	0.385204	-3.262	1	4687	2	HAVANA	protein_coding	ENDOD1	0	0	0	1	0
ENSG00000122952	4.16808	0.809835	7.52633	3.30311	2.43261	0.0235291	0.385756	-3.27824	9	1961	9	HAVANA	protein_coding	ZWINT	0	1	0	1	0
ENSG00000165949	-6.1773	-11.1556	-1.19902	7.16674	-2.43202	0.0235587	0.38581	-3.3171	15	2430	6	HAVANA	protein_coding	IFI27	0	-1	0	1	0
ENSG00000143952	2.91801	0.564791	5.27122	5.0428	2.43037	0.0236431	0.386329	-3.29955	4	4337	23	HAVANA	protein_coding	VPS54	0	0	1	1	0
ENSG00000187123	10.4767	2.0284	18.925	0.139427	2.43054	0.0236343	0.386329	-3.65984	5	4071	8	HAVANA	protein_coding	LYPD6	0	0	0	1	0
ENSG00000163428	2.3794	0.458894	4.2999	5.49615	2.42829	0.0237499	0.387642	-3.31955	1	7903	4	HAVANA	protein_coding	LRRC58	0	0	1	1	0
ENSG00000051341	7.05743	1.35897	12.7559	2.19126	2.42738	0.0237968	0.387974	-3.46666	3	8775	30	HAVANA	protein_coding	POLQ	0	0	0	1	0
ENSG00000213088	-11.2446	-20.3264	-2.16276	0.517444	-2.42671	0.0238308	0.388098	-3.60217	4	1902	3	HAVANA	protein_coding	DARC	0	0	-1	0	0
ENSG00000181350	9.20081	1.76657	16.6351	0.189234	2.4257	0.023883	0.388516	-3.67397	3	3157	4	HAVANA	protein_coding	FAM211A	0	1	0	0	0
ENSG00000110876	-5.10852	-9.2396	-0.977443	5.87138	-2.42371	0.0239863	0.388879	-3.33972	3	2528	3	HAVANA	protein_coding	SELPLG	0	0	0	1	0
ENSG00000131459	-6.26415	-11.3352	-1.19312	3.61902	-2.42111	0.0241214	0.388879	-3.27457	8	3093	19	HAVANA	protein_coding	GFPT2	0	0	-1	1	1
ENSG00000142168	-2.36126	-4.27261	-0.44992	6.58527	-2.42133	0.0241098	0.388879	-3.3547	4	1746	5	HAVANA	protein_coding	SOD1	0	0	-1	1	0
ENSG00000159339	-8.53832	-15.4448	-1.63181	0.21399	-2.42305	0.0240205	0.388879	-3.64663	5	2267	16	HAVANA	protein_coding	PADI4	0	0	-1	0	0
ENSG00000164825	-8.8527	-16.0088	-1.69662	2.42317	-2.42465	0.0239375	0.388879	-3.33146	1	478	2	HAVANA	protein_coding	DEFB1	0	0	-1	0	0
ENSG00000165917	8.7637	1.66792	15.8595	0.293834	2.42067	0.0241441	0.388879	-3.55063	5	1671	8	HAVANA	protein_coding	RAPSN	0	0	0	1	0
ENSG00000184697	7.73688	1.4736	14.0002	1.65062	2.4211	0.0241218	0.388879	-3.3044	3	1739	3	HAVANA	protein_coding	CLDN6	0	0	1	1	0
ENSG00000214765	3.2884	0.629713	5.94708	3.21265	2.42418	0.0239615	0.388879	-3.26907	12	3006	14	HAVANA	pseudogene	SEPT7P2	0	0	0	1	0
ENSG00000215440	3.80571	0.724775	6.88664	3.45909	2.42104	0.0241251	0.388879	-3.27346	9	4684	13	HAVANA	protein_coding	NPEPL1	0	0	1	1	0
ENSG00000221500	10.0481	1.90729	18.1889	-0.150158	2.41916	0.0242229	0.389414	-3.74314	1	76	1	ENSEMBL	snoRNA	SNORD100	0	0	0	0	0
ENSG00000253193	10.2926	1.95321	18.632	0.197627	2.41902	0.0242305	0.389414	-3.67208	4	1122	6	HAVANA	pseudogene	FCGR1C	0	0	1	-1	0
ENSG00000119048	-2.47277	-4.48034	-0.465201	6.03713	-2.41413	0.0244873	0.389669	-3.37006	8	2515	7	HAVANA	protein_coding	UBE2B	0	0	0	1	0
ENSG00000121578	3.53151	0.668669	6.39436	4.58652	2.41775	0.0242969	0.389669	-3.30572	20	5794	9	HAVANA	protein_coding	B4GALT4	0	1	0	1	0
ENSG00000134744	3.95094	0.744124	7.15776	5.41635	2.41476	0.024454	0.389669	-3.33269	21	5858	30	HAVANA	protein_coding	ZCCHC11	0	0	1	1	0
ENSG00000139193	-6.52006	-11.8092	-1.23096	0.811255	-2.41612	0.0243827	0.389669	-3.31155	2	1338	6	HAVANA	protein_coding	CD27	0	0	0	1	0
ENSG00000168282	-3.2685	-5.9224	-0.614587	5.52641	-2.41385	0.0245023	0.389669	-3.36608	1	2710	1	HAVANA	protein_coding	MGAT2	0	-1	0	1	0
ENSG00000170961	-8.19807	-14.8455	-1.55064	1.12009	-2.41716	0.0243276	0.389669	-3.48145	1	4190	4	HAVANA	protein_coding	HAS2	0	0	-1	1	0
ENSG00000176945	9.32751	1.7533	16.9017	2.53219	2.41366	0.0245121	0.389669	-3.46742	8	6193	5	HAVANA	protein_coding	MUC20	0	0	0	1	0
ENSG00000189180	3.31598	0.626359	6.0056	5.08742	2.4164	0.0243677	0.389669	-3.32421	7	6117	6	HAVANA	protein_coding	ZNF33A	0	0	0	1	0
ENSG00000198901	3.32313	0.628025	6.01823	3.99265	2.41668	0.0243529	0.389669	-3.28207	20	4087	15	HAVANA	protein_coding	PRC1	0	0	0	1	0
ENSG00000269988	9.34261	1.75898	16.9262	-0.198389	2.41457	0.0244643	0.389669	-3.75184	1	745	1	HAVANA	antisense	RP11-395P17.11	0	0	0	0	0
ENSG00000005102	8.90935	1.67103	16.1477	0.475724	2.41244	0.024577	0.390276	-3.45904	4	2707	4	HAVANA	protein_coding	MEOX1	0	1	0	1	0
ENSG00000057935	4.12519	0.767795	7.48259	3.91002	2.40818	0.0248035	0.390947	-3.29649	19	5832	18	HAVANA	protein_coding	MTA3	0	1	0	1	0
ENSG00000106460	3.93533	0.733919	7.13674	4.73137	2.40928	0.0247447	0.390947	-3.32315	8	12539	9	HAVANA	protein_coding	TMEM106B	0	1	0	1	0
ENSG00000119865	-8.46596	-15.3509	-1.58101	3.0466	-2.41003	0.0247047	0.390947	-3.42248	4	1953	4	HAVANA	protein_coding	CNRIP1	0	0	0	1	0
ENSG00000148655	-4.35567	-7.90072	-0.810625	2.72934	-2.40814	0.024806	0.390947	-3.3381	14	3923	8	HAVANA	protein_coding	C10orf11	0	0	-1	1	0
ENSG00000198590	7.85779	1.46734	14.2482	0.55666	2.41	0.0247066	0.390947	-3.70653	8	1859	7	HAVANA	protein_coding	C3orf35	0	0	1	0	0
ENSG00000204514	4.63091	0.862574	8.39925	2.35428	2.4086	0.0247812	0.390947	-3.40238	14	3146	6	HAVANA	protein_coding	ZNF814	0	0	0	0	0
ENSG00000231890	8.59374	1.59993	15.5876	0.851214	2.40833	0.0247956	0.390947	-3.68372	23	1420	6	HAVANA	antisense	AC093391.2	0	0	0	0	0
ENSG00000137868	10.2876	1.91183	18.6633	1.78771	2.40734	0.0248486	0.391198	-3.37156	21	2887	19	HAVANA	protein_coding	STRA6	0	1	0	1	0
ENSG00000162444	-5.97217	-10.837	-1.1073	1.76876	-2.40607	0.0249165	0.391847	-3.45511	2	861	5	HAVANA	protein_coding	RBP7	0	0	-1	0	0
ENSG00000103067	12.9185	2.38137	23.4556	1.72885	2.40291	0.0250869	0.392425	-3.47118	12	3793	15	HAVANA	protein_coding	ESRP2	0	0	0	1	0
ENSG00000113593	3.70692	0.68145	6.73239	4.65196	2.40142	0.0251675	0.392425	-3.33072	15	2166	12	HAVANA	protein_coding	PPWD1	0	0	0	1	0
ENSG00000119986	-4.86113	-8.82661	-0.895644	4.788	-2.40264	0.0251014	0.392425	-3.32344	1	1457	3	HAVANA	protein_coding	AVPI1	0	0	0	1	0
ENSG00000128891	-3.32446	-6.03747	-0.61144	4.01686	-2.40169	0.0251531	0.392425	-3.32341	14	6131	5	HAVANA	protein_coding	C15orf57	0	-1	0	1	0
ENSG00000156650	3.42497	0.632791	6.21716	5.28458	2.40415	0.02502	0.392425	-3.35777	7	8287	18	HAVANA	protein_coding	KAT6B	0	1	0	1	0
ENSG00000160321	12.5246	2.30869	22.7406	-0.223928	2.40289	0.0250878	0.392425	-3.69973	6	3992	5	HAVANA	protein_coding	ZNF208	0	1	0	0	0
ENSG00000175573	-2.8201	-5.12015	-0.520047	3.75542	-2.40312	0.0250758	0.392425	-3.30639	3	1619	2	HAVANA	protein_coding	C11orf68	0	0	0	1	0
ENSG00000197353	-14.7994	-26.878	-2.7209	0.188959	-2.40148	0.0251643	0.392425	-3.80014	1	594	3	HAVANA	protein_coding	LYPD2	0	0	-1	0	0
ENSG00000146083	3.22926	0.591734	5.86678	6.15418	2.39969	0.0252617	0.393475	-3.38386	9	4155	11	HAVANA	protein_coding	RNF44	0	0	0	1	0
ENSG00000078902	-2.52504	-4.58802	-0.462061	5.3755	-2.39895	0.0253016	0.39368	-3.38652	14	3666	6	HAVANA	protein_coding	TOLLIP	0	-1	0	1	0
ENSG00000204175	11.5721	2.10938	21.0348	-0.148022	2.39687	0.0254152	0.395027	-3.65246	2	7718	3	HAVANA	protein_coding	GPRIN2	0	0	0	1	0
ENSG00000143217	8.60516	1.56621	15.6441	2.92678	2.39607	0.0254591	0.395291	-3.35889	3	3502	9	HAVANA	protein_coding	PVRL4	0	1	0	1	0
ENSG00000113555	-8.19053	-14.9006	-1.48049	2.3493	-2.39241	0.0256605	0.397156	-3.48985	3	6562	4	HAVANA	protein_coding	PCDH12	0	0	0	0	0
ENSG00000123975	-2.93926	-5.34722	-0.531287	4.69279	-2.3924	0.0256605	0.397156	-3.33978	1	613	3	HAVANA	protein_coding	CKS2	0	-1	0	1	0
ENSG00000242349	8.62257	1.55935	15.6858	1.0239	2.39267	0.0256462	0.397156	-3.68275	2	1032	4	HAVANA	antisense	NPPA-AS1	0	0	0	0	0
ENSG00000044446	1.86027	0.335407	3.38514	5.45466	2.39107	0.025734	0.397873	-3.39232	8	5559	33	HAVANA	protein_coding	PHKA2	0	0	0	1	0
ENSG00000134265	2.48337	0.447065	4.51967	5.017	2.39027	0.0257786	0.398142	-3.38318	8	3860	12	HAVANA	protein_coding	NAPG	0	1	0	1	-1
ENSG00000119969	4.69225	0.843819	8.54068	2.94977	2.38971	0.0258095	0.3982	-3.35286	12	4987	23	ENSEMBL	protein_coding	HELLS	0	0	0	1	0
ENSG00000075426	-3.46017	-6.29972	-0.620616	9.56635	-2.38834	0.0258859	0.398935	-3.35813	5	6708	4	ENSEMBL	protein_coding	FOSL2	0	0	-1	1	0
ENSG00000249437	9.25319	1.65819	16.8482	3.29208	2.38788	0.0259116	0.398935	-3.44244	10	6124	17	ENSEMBL	protein_coding	NAIP	0	0	0	0	0
ENSG00000136699	2.36148	0.421735	4.30122	5.46353	2.38609	0.0260109	0.400043	-3.40058	25	4896	20	HAVANA	protein_coding	SMPD4	0	0	0	1	0
ENSG00000100058	3.22465	0.573407	5.87589	2.99993	2.38386	0.0261358	0.400174	-3.34869	6	2819	6	HAVANA	pseudogene	CRYBB2P1	0	0	0	1	0
ENSG00000108389	3.5829	0.639054	6.52675	5.2997	2.38543	0.0260477	0.400174	-3.38056	10	5839	19	HAVANA	protein_coding	MTMR4	0	0	0	1	0
ENSG00000165280	-2.84312	-5.18115	-0.505097	8.0143	-2.38339	0.0261626	0.400174	-3.39218	7	4370	17	HAVANA	protein_coding	VCP	0	-1	0	1	0
ENSG00000166016	-4.9759	-9.06631	-0.885485	3.7561	-2.38425	0.0261139	0.400174	-3.33479	3	4902	17	ENSEMBL	protein_coding	ABTB2	0	-1	0	1	0
ENSG00000185619	2.86295	0.507687	5.21821	6.31121	2.38244	0.0262156	0.400174	-3.41312	14	5685	13	HAVANA	protein_coding	PCGF3	0	0	0	1	0
ENSG00000196517	9.11024	1.61448	16.606	1.66297	2.38211	0.0262341	0.400174	-3.49161	12	3130	14	HAVANA	protein_coding	SLC6A9	0	0	0	1	0
ENSG00000213160	9.84243	1.7527	17.9322	1.02723	2.38461	0.0260942	0.400174	-3.55417	7	4077	6	HAVANA	protein_coding	KLHL23	0	0	0	1	0
ENSG00000255198	-4.93873	-9.00234	-0.875113	1.44154	-2.38205	0.0262378	0.400174	-3.52021	3	471	2	ENSEMBL	lincRNA	SNHG9	0	0	-1	1	0
ENSG00000196290	4.25503	0.749217	7.76084	3.19037	2.37882	0.0264201	0.40226	-3.36321	9	1680	8	HAVANA	protein_coding	NIF3L1	0	0	0	1	0
ENSG00000198707	3.08968	0.543848	5.63551	4.37446	2.37866	0.0264294	0.40226	-3.35188	8	7948	54	ENSEMBL	protein_coding	CEP290	0	0	0	1	0
ENSG00000244625	8.06498	1.41768	14.7123	0.659277	2.37797	0.0264685	0.402436	-3.67813	9	1006	6	HAVANA	lincRNA	CTA-211A9.5	0	0	1	0	0
ENSG00000165502	-2.85538	-5.21072	-0.500052	6.58598	-2.37608	0.0265761	0.402819	-3.43146	1	746	2	HAVANA	protein_coding	RPL36AL	0	0	0	1	0
ENSG00000185215	-3.95852	-7.22316	-0.693873	8.75376	-2.37654	0.0265499	0.402819	-3.3935	13	4683	12	ENSEMBL	protein_coding	TNFAIP2	0	0	0	1	0
ENSG00000204592	-4.11833	-7.51467	-0.721984	10.2431	-2.37661	0.0265459	0.402819	-3.35588	3	2601	8	HAVANA	protein_coding	HLA-E	0	-1	0	1	0
ENSG00000074695	2.69538	0.468842	4.92191	7.02102	2.37267	0.0267707	0.404514	-3.42504	5	5521	13	HAVANA	protein_coding	LMAN1	0	0	0	1	0
ENSG00000112110	-3.28264	-5.99367	-0.571599	5.13077	-2.37321	0.0267402	0.404514	-3.42216	4	1075	4	HAVANA	protein_coding	MRPL18	0	0	0	1	0
ENSG00000189241	-2.20607	-4.02818	-0.383968	6.19566	-2.37298	0.026753	0.404514	-3.44299	1	3326	1	HAVANA	protein_coding	TSPYL1	0	0	0	1	0
ENSG00000067113	-5.21192	-9.5347	-0.88913	2.7529	-2.3631	0.0273253	0.405987	-3.38473	6	1597	6	HAVANA	protein_coding	PPAP2A	0	0	-1	1	0
ENSG00000111110	7.46563	1.28447	13.6468	3.16672	2.36725	0.0270835	0.405987	-3.44869	5	6353	10	HAVANA	protein_coding	PPM1H	0	1	0	1	0
ENSG00000112335	-2.67877	-4.89457	-0.462974	7.07042	-2.36948	0.0269543	0.405987	-3.44254	5	1755	5	HAVANA	protein_coding	SNX3	0	-1	0	1	0
ENSG00000114646	6.56223	1.12836	11.9961	0.550508	2.36696	0.0271006	0.405987	-3.55895	4	4161	5	HAVANA	protein_coding	CSPG5	0	0	0	1	0
ENSG00000134253	8.35366	1.43438	15.2729	0.994428	2.36627	0.0271406	0.405987	-3.62064	5	3515	7	HAVANA	protein_coding	TRIM45	0	1	0	1	0
ENSG00000135617	-4.35646	-7.96916	-0.743759	2.44256	-2.36347	0.0273037	0.405987	-3.3947	3	1083	5	HAVANA	protein_coding	PRADC1	0	0	-1	1	0
ENSG00000138138	3.42165	0.584086	6.25921	4.98007	2.36341	0.0273074	0.405987	-3.40304	5	4640	10	HAVANA	protein_coding	ATAD1	0	0	0	1	0
ENSG00000138207	-11.9076	-21.7847	-2.03039	1.30631	-2.36286	0.0273391	0.405987	-3.6618	3	1314	6	HAVANA	protein_coding	RBP4	0	0	0	0	0
ENSG00000146205	9.53309	1.63919	17.427	-0.0261828	2.36695	0.0271007	0.405987	-3.74349	9	4128	25	HAVANA	protein_coding	ANO7	0	0	0	1	0
ENSG00000154059	3.72306	0.636315	6.8098	4.33047	2.364	0.0272726	0.405987	-3.37104	6	3792	11	HAVANA	protein_coding	IMPACT	0	0	0	1	0
ENSG00000185585	8.33376	1.42703	15.2405	2.27732	2.36492	0.027219	0.405987	-3.41329	3	6425	8	HAVANA	protein_coding	OLFML2A	0	1	0	1	0
ENSG00000185658	2.49234	0.425149	4.55953	6.14034	2.36306	0.0273275	0.405987	-3.44908	16	12929	42	HAVANA	protein_coding	BRWD1	0	0	1	1	0
ENSG00000187097	2.9928	0.514525	5.47108	3.80708	2.36688	0.0271051	0.405987	-3.3583	8	5842	16	HAVANA	protein_coding	ENTPD5	0	0	0	1	0
ENSG00000197217	2.60248	0.445337	4.75963	6.0813	2.36459	0.0272381	0.405987	-3.44442	11	5861	13	HAVANA	protein_coding	ENTPD4	0	0	1	1	0
ENSG00000197323	3.00331	0.518998	5.48761	6.20659	2.36942	0.0269579	0.405987	-3.43345	7	8339	20	HAVANA	protein_coding	TRIM33	0	0	1	1	0
ENSG00000230715	3.57006	0.61756	6.52256	3.52358	2.36992	0.0269291	0.405987	-3.35347	2	507	1	HAVANA	pseudogene	RP11-274B21.4	0	0	1	1	0
ENSG00000238975	8.5359	1.46202	15.6098	0.203896	2.36505	0.0272117	0.405987	-3.74578	1	101	1	ENSEMBL	snoRNA	snoU13	0	0	1	0	0
ENSG00000168216	-2.05545	-3.7611	-0.349802	5.96148	-2.36192	0.0273942	0.406092	-3.45292	3	2209	16	HAVANA	protein_coding	LMBRD1	0	-1	0	1	0
ENSG00000169255	4.88689	0.831447	8.94233	3.41427	2.3618	0.0274016	0.406092	-3.37316	19	3606	8	HAVANA	protein_coding	B3GALNT1	0	0	1	1	0
ENSG00000168575	3.92116	0.666411	7.1759	5.04319	2.36127	0.0274325	0.40614	-3.41587	14	3657	11	HAVANA	protein_coding	SLC20A2	0	1	0	1	0
ENSG00000060762	-3.26608	-5.9785	-0.553669	4.50233	-2.36004	0.0275047	0.406433	-3.41015	5	962	6	HAVANA	protein_coding	MPC1	0	0	-1	1	0
ENSG00000095485	2.54509	0.430977	4.65921	4.41355	2.35952	0.0275355	0.406433	-3.4098	9	2694	14	ENSEMBL	protein_coding	CWF19L1	0	0	0	1	0
ENSG00000116525	3.51569	0.595447	6.43593	3.0213	2.35961	0.0275301	0.406433	-3.37064	4	3437	5	HAVANA	protein_coding	TRIM62	0	1	0	1	0
ENSG00000076662	-3.34061	-6.11621	-0.565016	4.42127	-2.35895	0.0275691	0.40652	-3.43795	10	2491	7	HAVANA	protein_coding	ICAM3	0	0	-1	1	0
ENSG00000085415	3.54379	0.597698	6.48988	5.06031	2.3576	0.0276486	0.407282	-3.42542	10	5206	9	HAVANA	protein_coding	SEH1L	0	1	0	1	0
ENSG00000101493	2.45899	0.413269	4.50471	5.60377	2.35591	0.0277487	0.407286	-3.45529	6	8619	8	HAVANA	protein_coding	ZNF516	0	0	1	1	0
ENSG00000125356	-2.49311	-4.56723	-0.418981	5.45746	-2.35588	0.0277501	0.407286	-3.46868	1	766	3	HAVANA	protein_coding	NDUFA1	0	0	-1	1	0
ENSG00000135336	3.06447	0.51453	5.6144	3.74603	2.35545	0.027776	0.407286	-3.3767	7	2512	20	HAVANA	protein_coding	ORC3	0	0	0	1	0
ENSG00000141510	2.78742	0.468374	5.10647	5.36867	2.35582	0.0277542	0.407286	-3.44007	17	2653	12	HAVANA	protein_coding	TP53	0	1	0	1	0
ENSG00000267106	8.20657	1.37732	15.0358	0.894747	2.35525	0.0277878	0.407286	-3.68133	8	2461	5	HAVANA	protein_coding	C19orf82	0	0	0	0	0
ENSG00000112282	2.92836	0.489675	5.36704	5.10949	2.35351	0.027891	0.407982	-3.44464	12	5245	31	ENSEMBL	protein_coding	MED23	0	0	1	1	0
ENSG00000148600	10.6799	1.78695	19.5729	-0.00967677	2.3538	0.0278742	0.407982	-3.75259	4	5428	17	ENSEMBL	protein_coding	CDHR1	0	0	1	0	0
ENSG00000102393	-5.7672	-10.5711	-0.963257	7.13991	-2.35296	0.0279238	0.408055	-3.46474	7	1358	8	HAVANA	protein_coding	GLA	0	-1	0	1	0
ENSG00000129195	9.42665	1.57171	17.2816	0.142961	2.35214	0.0279732	0.40837	-3.83552	9	1948	7	HAVANA	protein_coding	FAM64A	0	0	0	0	0
ENSG00000163568	-4.85567	-8.90296	-0.808375	2.42116	-2.35143	0.0280153	0.408578	-3.39069	4	1529	7	HAVANA	protein_coding	AIM2	0	-1	0	1	0
ENSG00000128805	-4.88701	-8.96124	-0.812778	3.85907	-2.35096	0.0280435	0.408581	-3.38299	15	2764	11	HAVANA	protein_coding	ARHGAP22	0	-1	0	1	0
ENSG00000197146	5.75053	0.955183	10.5459	4.05553	2.35037	0.028079	0.408693	-3.38604	1	2298	2	ENSEMBL	pseudogene	AL133458.1	0	0	1	1	0
ENSG00000146828	2.47988	0.409843	4.54991	6.0608	2.34801	0.0282205	0.410043	-3.47282	17	4462	14	HAVANA	protein_coding	SLC12A9	0	0	0	1	0
ENSG00000164663	3.44034	0.568429	6.31226	3.29996	2.34789	0.0282277	0.410043	-3.38755	8	9034	10	HAVANA	protein_coding	USP49	0	0	1	1	0
ENSG00000141524	3.36804	0.555776	6.18031	6.90206	2.3473	0.0282633	0.410154	-3.46513	25	5268	20	HAVANA	protein_coding	TMC6	0	0	0	1	0
ENSG00000059915	6.39193	1.0505	11.7334	1.42849	2.34543	0.0283764	0.410472	-3.48612	8	4183	18	HAVANA	protein_coding	PSD	0	1	0	1	0
ENSG00000109083	-2.32489	-4.26797	-0.381806	3.93376	-2.34509	0.0283972	0.410472	-3.4161	15	1485	6	HAVANA	protein_coding	IFT20	0	0	0	1	0
ENSG00000124733	-2.67536	-4.91067	-0.440056	4.83028	-2.34581	0.0283532	0.410472	-3.4458	1	1089	4	HAVANA	protein_coding	MEA1	0	0	0	1	0
ENSG00000265148	8.76189	1.44102	16.0828	1.79406	2.34576	0.0283567	0.410472	-3.61142	11	2337	5	HAVANA	antisense	BZRAP1-AS1	0	0	0	0	0
ENSG00000100281	2.90412	0.474293	5.33395	4.26206	2.34254	0.0285519	0.41149	-3.4086	9	4216	12	HAVANA	protein_coding	HMGXB4	0	0	1	1	0
ENSG00000143643	2.73504	0.446717	5.02336	4.49115	2.34258	0.0285496	0.41149	-3.42962	10	3253	23	HAVANA	protein_coding	TTC13	0	0	0	1	0
ENSG00000166676	-7.27354	-13.359	-1.18811	1.12075	-2.34262	0.0285469	0.41149	-3.61332	9	3677	9	HAVANA	protein_coding	TVP23A	0	0	0	1	0
ENSG00000005001	11.8861	1.92903	21.8431	1.66777	2.33968	0.0287266	0.412917	-3.50825	8	1386	6	HAVANA	protein_coding	PRSS22	0	1	0	1	-1
ENSG00000011007	-2.15374	-3.95989	-0.347595	5.84421	-2.33716	0.0288812	0.412917	-3.50546	3	5154	11	HAVANA	protein_coding	TCEB3	0	-1	0	1	0
ENSG00000025156	3.35679	0.543963	6.16961	3.21517	2.339	0.0287685	0.412917	-3.40118	3	2643	13	HAVANA	protein_coding	HSF2	0	0	1	1	0
ENSG00000108798	-5.2929	-9.73006	-0.855732	5.01697	-2.33795	0.0288324	0.412917	-3.43903	4	2109	8	HAVANA	protein_coding	ABI3	0	0	0	0	0
ENSG00000117713	2.51522	0.406453	4.62399	6.99242	2.33774	0.0288458	0.412917	-3.48813	9	8577	20	HAVANA	protein_coding	ARID1A	0	0	0	1	0
ENSG00000129351	2.48964	0.401059	4.57822	8.63485	2.33633	0.0289326	0.412917	-3.44627	26	6119	20	HAVANA	protein_coding	ILF3	0	0	0	1	0
ENSG00000140749	-5.56336	-10.2303	-0.896378	4.40901	-2.33641	0.0289274	0.412917	-3.42771	3	1184	6	HAVANA	protein_coding	IGSF6	0	0	-1	1	0
ENSG00000160688	2.61603	0.421825	4.81024	4.19945	2.33676	0.028906	0.412917	-3.42959	13	2656	8	HAVANA	protein_coding	FLAD1	0	1	0	1	0
ENSG00000188227	12.5329	2.02673	23.0391	1.62486	2.33806	0.028826	0.412917	-3.57895	9	6712	8	HAVANA	protein_coding	ZNF793	0	0	0	1	0
ENSG00000257151	6.454	1.04601	11.862	1.17836	2.33906	0.0287645	0.412917	-3.5609	1	4618	1	HAVANA	lincRNA	PWAR6	0	0	0	1	-1
ENSG00000132471	-2.07371	-3.8149	-0.332519	6.72378	-2.33426	0.0290601	0.413719	-3.50915	19	3718	9	HAVANA	protein_coding	WBP2	0	-1	0	1	0
ENSG00000164323	3.89569	0.624368	7.16701	4.60434	2.33404	0.0290735	0.413719	-3.42029	5	4852	5	HAVANA	protein_coding	KIAA1430	0	0	0	1	0
ENSG00000253669	10.0019	1.60557	18.3983	-0.338192	2.33475	0.0290297	0.413719	-3.80432	2	2770	2	HAVANA	lincRNA	KB-1732A1.1	0	0	0	0	0
ENSG00000010310	-6.10924	-11.2488	-0.969727	1.98039	-2.32977	0.0293391	0.415409	-3.43205	8	3289	14	HAVANA	protein_coding	GIPR	0	0	0	1	0
ENSG00000145725	2.59552	0.412822	4.77822	5.64777	2.33066	0.0292837	0.415409	-3.49422	16	15407	33	HAVANA	protein_coding	PPIP5K2	0	0	0	1	0
ENSG00000147164	-2.36769	-4.35958	-0.375814	5.13814	-2.32976	0.0293401	0.415409	-3.4893	5	2376	4	HAVANA	protein_coding	SNX12	0	0	0	1	0
ENSG00000153250	2.58377	0.409779	4.75777	6.70205	2.3294	0.0293623	0.415409	-3.50327	15	4273	16	HAVANA	protein_coding	RBMS1	0	0	0	1	0
ENSG00000165416	-2.17454	-4.00349	-0.345592	5.42055	-2.33031	0.0293054	0.415409	-3.51198	5	14131	14	ENSEMBL	protein_coding	SUGT1	0	0	0	1	0
ENSG00000205085	6.85674	1.0925	12.621	1.62992	2.33144	0.0292352	0.415409	-3.6782	7	2147	6	HAVANA	protein_coding	FAM71F2	0	0	0	1	0
ENSG00000070214	-2.48871	-4.58439	-0.393028	5.80339	-2.32754	0.0294787	0.416252	-3.51158	8	10511	17	HAVANA	protein_coding	SLC44A1	0	-1	0	1	0
ENSG00000145632	-4.77599	-8.79754	-0.754439	5.94974	-2.32765	0.0294717	0.416252	-3.4669	14	2960	14	HAVANA	protein_coding	PLK2	0	0	-1	1	0
ENSG00000179364	1.79826	0.282602	3.31392	6.04454	2.32541	0.0296126	0.41774	-3.51752	15	6332	25	HAVANA	protein_coding	PACS2	0	0	0	1	0
ENSG00000136010	7.55497	1.18562	13.9243	2.10502	2.3248	0.029651	0.41788	-3.49759	6	7547	23	ENSEMBL	protein_coding	ALDH1L2	0	0	1	1	0
ENSG00000117586	-4.68522	-8.63767	-0.732764	1.49557	-2.32333	0.0297437	0.418672	-3.51113	3	3470	3	HAVANA	protein_coding	TNFSF4	0	0	-1	1	0
ENSG00000161202	2.17605	0.340075	4.01203	6.87442	2.323	0.0297644	0.418672	-3.51449	8	5254	15	HAVANA	protein_coding	DVL3	0	0	1	1	0
ENSG00000132434	4.18038	0.652038	7.70872	3.51323	2.32217	0.0298174	0.419017	-3.42762	5	4353	10	HAVANA	protein_coding	LANCL2	0	0	0	1	-1
ENSG00000078018	8.1864	1.27472	15.0981	1.65124	2.32144	0.0298634	0.41926	-3.49235	16	9711	15	HAVANA	protein_coding	MAP2	0	0	0	1	0
ENSG00000099377	-3.99894	-7.37792	-0.619953	5.12521	-2.31956	0.0299827	0.419681	-3.49628	5	2200	7	HAVANA	protein_coding	HSD3B7	0	-1	0	1	0
ENSG00000100410	-2.49313	-4.60111	-0.385149	4.02896	-2.31807	0.030078	0.419681	-3.45902	3	1086	4	HAVANA	protein_coding	PHF5A	0	0	0	1	0
ENSG00000110583	2.628	0.406712	4.84928	4.70126	2.31883	0.0300295	0.419681	-3.48873	11	4707	8	HAVANA	protein_coding	NAA40	0	0	0	1	0
ENSG00000129347	3.15172	0.485666	5.81777	4.86317	2.317	0.0301461	0.419681	-3.51127	14	3744	19	HAVANA	protein_coding	KRI1	0	1	0	1	0
ENSG00000135503	3.22586	0.49542	5.95631	5.21186	2.31559	0.030237	0.419681	-3.48942	7	4563	10	HAVANA	protein_coding	ACVR1B	0	0	1	1	0
ENSG00000144401	3.24182	0.498227	5.98541	3.52039	2.31589	0.0302177	0.419681	-3.4369	13	4805	5	HAVANA	protein_coding	METTL21A	0	0	0	1	0
ENSG00000162688	3.41834	0.525195	6.31149	4.32318	2.31576	0.030226	0.419681	-3.45904	8	7446	34	HAVANA	protein_coding	AGL	0	0	0	1	0
ENSG00000170469	8.32874	1.28705	15.3704	-0.275762	2.3182	0.0300698	0.419681	-3.81198	7	909	6	HAVANA	protein_coding	SPATA24	0	0	1	0	0
ENSG00000176396	4.1275	0.63494	7.62005	3.32423	2.31628	0.0301924	0.419681	-3.43663	1	1981	1	HAVANA	protein_coding	EID2	0	0	0	1	0
ENSG00000181026	-4.02004	-7.41995	-0.620141	4.72578	-2.31746	0.0301169	0.419681	-3.49295	7	5039	6	ENSEMBL	protein_coding	AEN	0	0	0	1	0
ENSG00000185344	3.09185	0.477841	5.70586	4.83021	2.31824	0.0300668	0.419681	-3.49469	8	6542	20	HAVANA	protein_coding	ATP6V0A2	0	0	0	1	0
ENSG00000259943	11.5515	1.78132	21.3217	0.389485	2.31731	0.0301267	0.419681	-3.78224	1	1541	1	HAVANA	antisense	RP1-39G22.7	0	0	0	0	0
ENSG00000184719	6.16501	0.943999	11.386	1.79601	2.31434	0.030317	0.420394	-3.6824	5	3385	7	HAVANA	protein_coding	RNLS	0	0	0	0	0
ENSG00000188257	-14.1222	-26.0961	-2.1483	1.25897	-2.31161	0.0304931	0.422436	-3.6293	7	1306	6	HAVANA	protein_coding	PLA2G2A	0	0	-1	0	0
ENSG00000005379	5.25352	0.783126	9.72392	5.47381	2.30331	0.0310342	0.423842	-3.52401	12	7626	32	HAVANA	protein_coding	BZRAP1	0	0	0	1	0
ENSG00000082014	-4.25879	-7.87958	-0.637993	4.17218	-2.30531	0.0309028	0.423842	-3.47947	15	2415	14	HAVANA	protein_coding	SMARCD3	0	0	0	1	0
ENSG00000105486	3.72515	0.555371	6.89494	4.59264	2.30336	0.0310307	0.423842	-3.50085	20	4102	28	HAVANA	protein_coding	LIG1	0	0	0	1	0
ENSG00000113763	-14.4383	-26.7262	-2.15044	-0.623651	-2.30297	0.0310568	0.423842	-3.94495	4	3812	15	HAVANA	protein_coding	UNC5A	0	0	0	0	0
ENSG00000117620	3.35759	0.49987	6.21531	4.66389	2.3028	0.0310679	0.423842	-3.50317	8	5533	9	HAVANA	protein_coding	SLC35A3	0	0	0	1	0
ENSG00000140090	-6.82041	-12.6171	-1.0237	1.79314	-2.30609	0.0308518	0.423842	-3.57715	10	4747	18	HAVANA	protein_coding	SLC24A4	0	0	0	0	0
ENSG00000146842	5.01657	0.745525	9.28762	3.86208	2.30208	0.0311151	0.423842	-3.46167	8	3545	15	HAVANA	protein_coding	TMEM209	0	0	0	1	0
ENSG00000151929	-4.1361	-7.65028	-0.621918	6.64497	-2.30683	0.030804	0.423842	-3.52733	2	2571	5	HAVANA	protein_coding	BAG3	0	-1	0	1	0
ENSG00000158246	5.55403	0.82643	10.2816	1.52622	2.30258	0.031082	0.423842	-3.50039	1	2368	2	HAVANA	protein_coding	FAM46B	0	1	0	1	0
ENSG00000161888	8.41326	1.26409	15.5624	0.832985	2.30652	0.0308242	0.423842	-3.69616	7	2315	6	HAVANA	protein_coding	SPC24	0	1	0	0	0
ENSG00000169895	-2.56761	-4.74745	-0.387773	6.42887	-2.30862	0.0306869	0.423842	-3.5521	2	6129	9	HAVANA	protein_coding	SYAP1	0	0	0	1	0
ENSG00000172748	6.87948	1.03515	12.7238	0.877963	2.30711	0.0307852	0.423842	-3.71246	12	2868	6	HAVANA	protein_coding	ZNF596	0	0	0	0	0
ENSG00000183018	9.68857	1.45033	17.9268	2.11351	2.30501	0.0309226	0.423842	-3.53764	8	3447	13	HAVANA	protein_coding	SPNS2	0	1	0	1	0
ENSG00000188177	4.14376	0.617553	7.66998	3.12919	2.30322	0.0310404	0.423842	-3.46585	3	11540	12	HAVANA	protein_coding	ZC3H6	0	0	0	1	0
ENSG00000196712	2.58382	0.386268	4.78137	6.29977	2.30447	0.0309581	0.423842	-3.54626	25	12425	58	HAVANA	protein_coding	NF1	0	0	1	1	0
ENSG00000204301	-4.75765	-8.80778	-0.707521	2.8051	-2.30235	0.0310973	0.423842	-3.45722	6	6745	30	HAVANA	protein_coding	NOTCH4	0	0	0	1	0
ENSG00000228817	8.96366	1.3435	16.5838	0.309337	2.30552	0.0308892	0.423842	-3.74324	2	806	4	HAVANA	lincRNA	BACH1-IT2	0	0	0	0	0
ENSG00000264112	3.98982	0.59549	7.38415	4.63948	2.30381	0.0310012	0.423842	-3.50416	3	4722	2	HAVANA	lincRNA	RP11-159D12.2	0	0	0	1	0
ENSG00000012124	5.26511	0.77374	9.75648	3.60706	2.29761	0.0314108	0.423938	-3.47262	34	3268	14	HAVANA	protein_coding	CD22	0	1	0	1	0
ENSG00000013275	3.29012	0.487793	6.09245	6.27888	2.30113	0.0311779	0.423938	-3.55255	6	1623	11	HAVANA	protein_coding	PSMC4	0	0	0	1	0
ENSG00000060339	2.40625	0.350501	4.462	6.25148	2.29413	0.0316428	0.423938	-3.56857	18	4683	25	HAVANA	protein_coding	CCAR1	0	0	1	1	0
ENSG00000082898	2.2739	0.332292	4.2155	7.66103	2.2954	0.0315583	0.423938	-3.54739	24	6776	26	HAVANA	protein_coding	XPO1	0	0	0	1	0
ENSG00000085840	5.43481	0.793111	10.0765	1.45148	2.29486	0.0315945	0.423938	-3.61681	2	3157	17	HAVANA	protein_coding	ORC1	0	0	1	1	0
ENSG00000089486	-3.45086	-6.39611	-0.505617	4.06284	-2.29644	0.0314891	0.423938	-3.4947	14	3009	6	HAVANA	protein_coding	CDIP1	0	0	0	1	0
ENSG00000093134	-7.20453	-13.3509	-1.05813	1.67449	-2.29738	0.0314262	0.423938	-3.65056	16	1761	8	HAVANA	protein_coding	VNN3	0	0	-1	1	0
ENSG00000106603	3.22093	0.476488	5.96537	4.57797	2.30025	0.0312359	0.423938	-3.51411	20	3223	8	HAVANA	protein_coding	COA1	0	0	0	1	0
ENSG00000108395	2.99715	0.441598	5.55271	4.40182	2.29864	0.0313424	0.423938	-3.49038	14	4391	25	ENSEMBL	protein_coding	TRIM37	0	0	0	1	0
ENSG00000109066	-2.70477	-5.0116	-0.39794	4.46411	-2.29807	0.0313806	0.423938	-3.51647	7	4745	10	HAVANA	protein_coding	TMEM104	0	0	0	1	0
ENSG00000130733	3.60682	0.528926	6.68472	4.55985	2.29678	0.0314664	0.423938	-3.52765	12	1550	10	HAVANA	protein_coding	YIPF2	0	0	0	1	0
ENSG00000130772	-4.27918	-7.93344	-0.624919	3.40647	-2.29514	0.0315756	0.423938	-3.47078	5	1831	4	HAVANA	protein_coding	MED18	0	0	0	1	0
ENSG00000161671	-2.41273	-4.46969	-0.355772	6.74248	-2.29896	0.0313214	0.423938	-3.57172	8	2178	8	HAVANA	protein_coding	EMC10	0	0	0	1	0
ENSG00000184575	2.46233	0.360877	4.56379	6.08237	2.29654	0.031482	0.423938	-3.567	6	6414	25	HAVANA	protein_coding	XPOT	0	0	0	1	0
ENSG00000189067	-3.77239	-6.98785	-0.556932	8.18653	-2.29944	0.0312897	0.423938	-3.53924	19	2357	5	HAVANA	protein_coding	LITAF	0	0	0	1	0
ENSG00000204851	-10.6752	-19.785	-1.56531	-0.410722	-2.29674	0.0314692	0.423938	-3.92024	3	5308	2	HAVANA	protein_coding	PNMAL2	0	0	0	0	0
ENSG00000212123	9.34382	1.36173	17.3259	-0.23091	2.29433	0.0316297	0.423938	-3.80737	2	1640	3	HAVANA	protein_coding	PRR22	0	0	0	0	0
ENSG00000258890	3.01276	0.440391	5.58513	5.43655	2.29551	0.0315508	0.423938	-3.55867	19	3641	20	ENSEMBL	protein_coding	CEP95	0	0	1	1	0
ENSG00000099985	-5.68841	-10.5528	-0.82401	5.64042	-2.29197	0.0317876	0.424327	-3.51241	3	1854	3	HAVANA	protein_coding	OSM	0	0	0	1	0
ENSG00000121691	-2.81744	-5.22618	-0.408697	6.35945	-2.29252	0.0317512	0.424327	-3.57936	5	2302	13	HAVANA	protein_coding	CAT	0	0	0	1	0
ENSG00000137713	2.57599	0.373275	4.77871	4.84808	2.2921	0.031779	0.424327	-3.53338	13	5587	16	HAVANA	protein_coding	PPP2R1B	0	1	0	1	0
ENSG00000140612	-2.31796	-4.29975	-0.336162	6.46423	-2.29242	0.0317574	0.424327	-3.58427	10	3626	7	HAVANA	protein_coding	SEC11A	0	0	-1	1	0
ENSG00000198932	4.80031	0.687795	8.91283	2.42083	2.28776	0.0320721	0.427544	-3.48249	5	5980	6	HAVANA	protein_coding	GPRASP1	0	0	0	1	0
ENSG00000215105	-9.09602	-16.8895	-1.30254	0.387893	-2.28754	0.032087	0.427544	-3.90636	4	6081	1	ENSEMBL	pseudogene	TTC3P1	0	0	0	0	0
ENSG00000132142	3.09751	0.442677	5.75234	4.85909	2.28678	0.0321386	0.427596	-3.53777	26	9962	56	HAVANA	protein_coding	ACACA	0	0	0	1	0
ENSG00000252759	7.69364	1.09908	14.2882	0.531989	2.28662	0.0321492	0.427596	-3.76241	1	96	1	ENSEMBL	misc_RNA	Y_RNA	0	0	1	1	0
ENSG00000066557	3.19148	0.453287	5.92968	3.83094	2.28442	0.0322988	0.428586	-3.48897	1	2884	15	HAVANA	protein_coding	LRRC40	0	0	0	1	0
ENSG00000119285	3.4064	0.483223	6.32959	5.43034	2.28396	0.0323302	0.428586	-3.56594	5	8447	45	HAVANA	protein_coding	HEATR1	0	0	0	1	0
ENSG00000172236	-8.04285	-14.9465	-1.13918	0.596187	-2.28338	0.0323699	0.428586	-3.56596	4	1357	6	HAVANA	protein_coding	TPSAB1	0	0	0	1	1
ENSG00000179750	-4.42744	-8.22764	-0.627246	1.20884	-2.28347	0.0323638	0.428586	-3.58553	4	1844	8	HAVANA	protein_coding	APOBEC3B	0	0	-1	1	0
ENSG00000198860	3.61929	0.514561	6.72401	3.94029	2.2848	0.0322731	0.428586	-3.50026	7	1960	6	HAVANA	protein_coding	TSEN15	0	0	0	1	0
ENSG00000001629	3.20031	0.449452	5.95118	5.78223	2.28019	0.0325881	0.429631	-3.58192	7	6081	20	HAVANA	protein_coding	ANKIB1	0	0	0	1	0
ENSG00000004534	-2.13002	-3.97911	-0.280938	6.78917	-2.25775	0.0341647	0.429631	-3.63414	21	4324	21	HAVANA	protein_coding	RBM6	0	0	0	1	0
ENSG00000011405	2.8314	0.382805	5.28	5.9235	2.26638	0.0335505	0.429631	-3.61018	6	8227	32	HAVANA	protein_coding	PIK3C2A	0	0	1	1	0
ENSG00000033170	3.99081	0.508401	7.47321	4.64146	2.2461	0.0350099	0.429631	-3.59241	17	5166	11	HAVANA	protein_coding	FUT8	0	0	0	1	0
ENSG00000052723	3.02685	0.387646	5.66605	4.71677	2.24784	0.0348823	0.429631	-3.60388	10	5506	5	HAVANA	protein_coding	SIKE1	0	0	0	1	0
ENSG00000062038	8.75331	1.20189	16.3047	2.86803	2.27191	0.0331618	0.429631	-3.5041	11	3702	16	ENSEMBL	protein_coding	CDH3	0	1	0	1	0
ENSG00000069849	-4.33291	-8.11295	-0.552869	8.30025	-2.24663	0.0349713	0.429631	-3.61967	11	1951	9	HAVANA	protein_coding	ATP1B3	0	0	0	1	0
ENSG00000073756	-4.28521	-7.98394	-0.586474	6.67948	-2.27074	0.0332441	0.429631	-3.58254	5	4514	10	HAVANA	protein_coding	PTGS2	0	0	0	1	0
ENSG00000084693	4.01885	0.515159	7.52254	3.46909	2.24814	0.0348603	0.429631	-3.53756	10	3261	16	HAVANA	protein_coding	AGBL5	0	0	0	1	0
ENSG00000087074	-3.65278	-6.85234	-0.453217	9.14542	-2.23759	0.0356395	0.429631	-3.6137	2	2378	3	HAVANA	protein_coding	PPP1R15A	0	0	0	1	0
ENSG00000090273	-2.52059	-4.72183	-0.319351	5.8506	-2.24431	0.0351416	0.429631	-3.66908	4	1800	9	HAVANA	protein_coding	NUDC	0	0	0	1	0
ENSG00000092964	-3.64729	-6.83873	-0.455844	6.53497	-2.23991	0.0354669	0.429631	-3.66794	8	4603	14	HAVANA	protein_coding	DPYSL2	0	0	0	1	0
ENSG00000101413	1.89434	0.243236	3.54543	5.04687	2.2487	0.0348196	0.429631	-3.62911	6	3874	7	HAVANA	protein_coding	RPRD1B	0	0	0	1	0
ENSG00000102287	-11.518	-21.4792	-1.55676	3.29995	-2.26627	0.033558	0.429631	-3.58388	14	6176	9	HAVANA	protein_coding	GABRE	0	0	-1	1	0
ENSG00000102755	-4.67581	-8.76266	-0.588963	5.12585	-2.24242	0.0352812	0.429631	-3.6392	5	7084	30	ENSEMBL	protein_coding	FLT1	0	0	0	1	0
ENSG00000103966	-3.15755	-5.91354	-0.401567	6.82002	-2.24555	0.0350508	0.429631	-3.65437	2	3603	6	HAVANA	protein_coding	EHD4	0	-1	0	1	0
ENSG00000105750	6.29245	0.798647	11.7863	1.35638	2.24489	0.035099	0.429631	-3.7427	14	2652	5	HAVANA	protein_coding	ZNF85	0	0	0	0	0
ENSG00000106803	-2.99502	-5.57902	-0.411021	5.67482	-2.27172	0.0331751	0.429631	-3.61865	3	687	4	HAVANA	protein_coding	SEC61B	0	0	0	1	0
ENSG00000107443	3.49541	0.434615	6.55621	3.88688	2.23827	0.0355892	0.429631	-3.57049	4	4115	7	HAVANA	protein_coding	CCNJ	0	0	1	1	0
ENSG00000109270	-3.17484	-5.90463	-0.445056	5.21265	-2.27951	0.0326351	0.429631	-3.58714	3	4226	7	HAVANA	protein_coding	LAMTOR3	0	0	0	1	0
ENSG00000111886	-7.63503	-14.2389	-1.03117	1.21276	-2.26601	0.0335767	0.429631	-3.74421	4	1691	9	HAVANA	protein_coding	GABRR2	0	0	0	1	0
ENSG00000112679	-2.22125	-4.16343	-0.279074	5.23125	-2.24159	0.0353421	0.429631	-3.63438	16	3824	8	HAVANA	protein_coding	DUSP22	0	0	0	1	0
ENSG00000113732	-3.2208	-6.0104	-0.431192	6.93981	-2.26292	0.0337956	0.429631	-3.62595	4	1433	4	HAVANA	protein_coding	ATP6V0E1	0	0	0	1	0
ENSG00000114857	2.96251	0.389166	5.53585	7.17376	2.25637	0.0342638	0.429631	-3.61654	18	7964	19	HAVANA	protein_coding	NKTR	0	0	1	1	0
ENSG00000115207	2.71994	0.375148	5.06473	5.52031	2.27354	0.0330482	0.429631	-3.59084	13	3992	19	HAVANA	protein_coding	GTF3C2	0	0	0	1	0
ENSG00000116260	3.15729	0.392496	5.92208	7.72985	2.23821	0.0355938	0.429631	-3.64099	4	9311	13	HAVANA	protein_coding	QSOX1	0	0	1	1	0
ENSG00000118922	5.18569	0.681816	9.68955	3.67323	2.25667	0.034242	0.429631	-3.5556	3	10637	8	HAVANA	protein_coding	KLF12	0	1	0	1	0
ENSG00000119421	-3.82129	-7.14969	-0.49289	4.01328	-2.25021	0.0347098	0.429631	-3.55468	2	1000	4	HAVANA	protein_coding	NDUFA8	0	0	0	1	0
ENSG00000119927	4.69796	0.64817	8.74774	2.58001	2.27366	0.0330403	0.429631	-3.53773	5	6369	22	HAVANA	protein_coding	GPAM	0	0	0	1	0
ENSG00000123374	3.5433	0.497476	6.58913	4.98752	2.28009	0.0325956	0.429631	-3.55921	12	2598	8	HAVANA	protein_coding	CDK2	0	0	0	1	0
ENSG00000125037	-2.44111	-4.54665	-0.335572	5.3664	-2.27233	0.0331324	0.429631	-3.60451	5	2777	8	HAVANA	protein_coding	EMC3	0	0	0	1	0
ENSG00000127663	2.28879	0.317442	4.26013	5.65698	2.27557	0.0329072	0.429631	-3.59495	10	5593	23	HAVANA	protein_coding	KDM4B	0	0	1	1	0
ENSG00000128268	10.6867	1.35289	20.0206	2.41982	2.24405	0.0351608	0.429631	-3.5977	3	5062	3	HAVANA	protein_coding	MGAT3	0	1	0	1	0
ENSG00000128641	5.88536	0.759673	11.011	3.80237	2.25045	0.0346923	0.429631	-3.53758	15	5082	31	HAVANA	protein_coding	MYO1B	0	1	0	1	0
ENSG00000129538	-7.46015	-13.9256	-0.994739	9.17767	-2.26152	0.0338953	0.429631	-3.57289	5	1348	3	HAVANA	protein_coding	RNASE1	0	-1	0	1	0
ENSG00000131203	-7.51757	-14.0036	-1.03152	3.68751	-2.27167	0.0331788	0.429631	-3.5041	9	2097	12	HAVANA	protein_coding	IDO1	0	0	0	1	0
ENSG00000131374	2.23642	0.292375	4.18047	6.11341	2.25473	0.0343817	0.429631	-3.63061	30	7854	24	HAVANA	protein_coding	TBC1D5	0	0	0	1	0
ENSG00000131446	-5.01396	-9.38928	-0.638635	8.94	-2.24605	0.035014	0.429631	-3.60327	25	3175	4	HAVANA	protein_coding	MGAT1	0	-1	0	1	0
ENSG00000131504	-2.21034	-4.11555	-0.305128	7.67954	-2.27386	0.0330261	0.429631	-3.58737	18	5792	28	HAVANA	protein_coding	DIAPH1	0	0	0	1	0
ENSG00000131747	4.11128	0.532557	7.68999	4.4823	2.25163	0.0346063	0.429631	-3.55469	5	5758	35	HAVANA	protein_coding	TOP2A	0	0	0	1	0
ENSG00000132003	3.77528	0.478698	7.07186	4.25018	2.24457	0.0351224	0.429631	-3.57078	4	4339	13	HAVANA	protein_coding	ZSWIM4	0	0	0	1	0
ENSG00000133112	-2.73735	-5.13497	-0.339728	10.7236	-2.23768	0.035633	0.429631	-3.56842	13	1851	6	HAVANA	protein_coding	TPT1	0	0	-1	1	0
ENSG00000134504	11.3448	1.58684	21.1028	2.90921	2.27869	0.0326914	0.429631	-3.58373	11	4590	6	HAVANA	protein_coding	KCTD1	0	1	0	1	0
ENSG00000135424	-3.4155	-6.39623	-0.434773	3.8613	-2.24585	0.0350286	0.429631	-3.55562	23	4348	27	ENSEMBL	protein_coding	ITGA7	0	-1	0	1	1
ENSG00000135845	2.64692	0.357509	4.93634	3.70173	2.26603	0.0335753	0.429631	-3.5154	8	2630	5	HAVANA	protein_coding	PIGC	0	0	0	1	0
ENSG00000136842	-12.4122	-23.2652	-1.55918	2.85621	-2.24154	0.0353463	0.429631	-3.57129	3	3343	10	HAVANA	protein_coding	TMOD1	0	0	-1	0	0
ENSG00000137747	6.79638	0.920949	12.6718	1.77522	2.26718	0.0334939	0.429631	-3.57655	7	3269	13	HAVANA	protein_coding	TMPRSS13	0	0	0	1	0
ENSG00000138028	9.15603	1.18831	17.1237	-0.116943	2.25227	0.0345596	0.429631	-3.88805	9	1902	7	HAVANA	protein_coding	CGREF1	0	0	0	0	0
ENSG00000140319	-2.41729	-4.5115	-0.323084	6.8199	-2.26234	0.0338368	0.429631	-3.63	8	1077	6	HAVANA	protein_coding	SRP14	0	0	0	1	0
ENSG00000141965	-2.17131	-4.05674	-0.285871	4.90783	-2.25713	0.0342088	0.429631	-3.6035	1	3844	1	HAVANA	protein_coding	FEM1A	0	0	-1	1	0
ENSG00000142082	2.70268	0.352091	5.05327	3.30763	2.25354	0.0344676	0.429631	-3.53062	16	2627	7	HAVANA	protein_coding	SIRT3	0	0	0	1	0
ENSG00000142599	3.21184	0.435342	5.98834	6.82997	2.26728	0.0334871	0.429631	-3.60833	18	8026	24	HAVANA	protein_coding	RERE	0	0	0	1	0
ENSG00000143971	3.08642	0.431838	5.741	2.81854	2.2788	0.0326838	0.429631	-3.49648	2	3418	6	HAVANA	protein_coding	ETAA1	0	1	0	1	0
ENSG00000144218	6.35169	0.843112	11.8603	1.57631	2.25994	0.0340074	0.429631	-3.58638	16	9407	25	HAVANA	protein_coding	AFF3	0	1	0	0	0
ENSG00000144554	4.54439	0.603647	8.48513	3.62843	2.26019	0.0339896	0.429631	-3.51997	13	5219	44	HAVANA	protein_coding	FANCD2	0	0	0	1	0
ENSG00000145388	2.59506	0.341214	4.84891	3.88706	2.25669	0.034241	0.429631	-3.53851	4	6669	11	HAVANA	protein_coding	METTL14	0	0	0	1	0
ENSG00000148700	3.31675	0.420348	6.21315	6.45843	2.24441	0.0351343	0.429631	-3.6481	20	4337	15	HAVANA	protein_coding	ADD3	0	0	0	1	0
ENSG00000149806	-2.32267	-4.32594	-0.31939	6.82257	-2.27245	0.0331245	0.429631	-3.60924	9	1484	5	HAVANA	protein_coding	FAU	0	0	-1	1	0
ENSG00000152049	-7.17903	-13.4072	-0.950868	0.303431	-2.2592	0.0340609	0.429631	-3.66255	3	3291	4	HAVANA	protein_coding	KCNE4	0	0	0	1	0
ENSG00000152689	-5.17691	-9.6605	-0.693316	5.50825	-2.26304	0.0337868	0.429631	-3.59862	18	4807	19	HAVANA	protein_coding	RASGRP3	0	-1	0	1	1
ENSG00000153107	2.90315	0.362329	5.44396	4.29683	2.23946	0.0355003	0.429631	-3.58641	9	8259	48	HAVANA	protein_coding	ANAPC1	0	0	0	1	0
ENSG00000160613	2.87308	0.359825	5.38634	6.45511	2.24057	0.0354178	0.429631	-3.65748	15	9347	17	HAVANA	protein_coding	PCSK7	0	0	0	1	0
ENSG00000163331	-13.7847	-25.8156	-1.75374	-0.71658	-2.24567	0.0350419	0.429631	-3.89964	3	598	5	HAVANA	protein_coding	DAPL1	0	0	0	1	0
ENSG00000163714	2.6633	0.345974	4.98064	6.38359	2.25258	0.0345372	0.429631	-3.63988	18	7420	29	HAVANA	protein_coding	U2SURP	0	0	0	1	0
ENSG00000163734	-7.76371	-14.4581	-1.06929	6.38137	-2.27303	0.0330841	0.429631	-3.56322	4	1641	4	HAVANA	protein_coding	CXCL3	0	0	0	1	0
ENSG00000164283	-9.20107	-17.1735	-1.22862	0.335348	-2.26201	0.0338601	0.429631	-3.54958	4	2169	3	HAVANA	protein_coding	ESM1	0	-1	0	1	0
ENSG00000165359	3.45677	0.460146	6.4534	5.54089	2.26093	0.0339374	0.429631	-3.60305	5	6710	17	HAVANA	protein_coding	DDX26B	0	0	0	1	0
ENSG00000165392	4.19138	0.560179	7.82258	3.82126	2.26232	0.0338377	0.429631	-3.52153	3	5215	35	HAVANA	protein_coding	WRN	0	0	0	1	0
ENSG00000165861	-2.8692	-5.33788	-0.400528	4.80303	-2.27796	0.0327422	0.429631	-3.56205	9	4485	13	HAVANA	protein_coding	ZFYVE1	0	-1	0	1	0
ENSG00000166579	-2.25538	-4.23087	-0.279881	6.7176	-2.23764	0.0356356	0.429631	-3.66415	20	3927	10	HAVANA	protein_coding	NDEL1	0	0	-1	1	0
ENSG00000166816	-7.51953	-14.0165	-1.02258	1.34484	-2.26845	0.0334045	0.429631	-3.74885	4	2067	11	HAVANA	protein_coding	LDHD	0	0	0	0	0
ENSG00000167741	12.8273	1.64406	24.0105	0.370866	2.2481	0.0348635	0.429631	-3.74525	6	2534	4	HAVANA	protein_coding	GGT6	0	0	0	1	-1
ENSG00000168394	-3.74297	-6.97985	-0.506097	7.51478	-2.26641	0.0335482	0.429631	-3.60202	4	2959	11	HAVANA	protein_coding	TAP1	0	-1	0	1	0
ENSG00000168495	2.62567	0.328688	4.92265	4.26147	2.24043	0.0354287	0.429631	-3.59769	5	5494	9	HAVANA	protein_coding	POLR3D	0	1	0	1	0
ENSG00000169592	-1.86971	-3.49094	-0.248478	5.20429	-2.26036	0.0339779	0.429631	-3.61466	13	4469	11	HAVANA	protein_coding	INO80E	0	-1	0	1	0
ENSG00000170425	-6.38444	-11.9414	-0.827506	2.33444	-2.25183	0.0345918	0.429631	-3.59402	2	1875	2	HAVANA	protein_coding	ADORA2B	0	-1	0	1	0
ENSG00000172671	4.25833	0.590676	7.92598	2.99532	2.27562	0.0329041	0.429631	-3.5079	9	3265	11	ENSEMBL	protein_coding	ZFAND4	0	0	0	1	0
ENSG00000173262	-8.15741	-15.2524	-1.06244	0.24798	-2.25346	0.0344738	0.429631	-3.79924	20	4125	16	HAVANA	protein_coding	SLC2A14	0	0	0	1	1
ENSG00000173480	2.90015	0.362197	5.43811	2.87303	2.23967	0.0354845	0.429631	-3.55476	8	3597	4	HAVANA	protein_coding	ZNF417	0	0	1	1	0
ENSG00000173674	-2.04588	-3.83796	-0.253795	5.53655	-2.23753	0.0356438	0.429631	-3.67117	2	4427	7	HAVANA	protein_coding	EIF1AX	0	0	0	1	0
ENSG00000175063	3.85206	0.495606	7.20852	2.73152	2.24937	0.034771	0.429631	-3.54814	7	1446	6	HAVANA	protein_coding	UBE2C	0	0	0	1	0
ENSG00000177971	-2.83751	-5.31198	-0.363035	4.74586	-2.24751	0.0349064	0.429631	-3.60236	3	2028	3	HAVANA	protein_coding	IMP3	0	0	0	1	0
ENSG00000178307	-2.58689	-4.81722	-0.356563	3.80326	-2.2733	0.0330648	0.429631	-3.52019	6	2095	4	HAVANA	protein_coding	TMEM11	0	0	0	1	0
ENSG00000178904	3.61308	0.495038	6.73113	4.48897	2.27114	0.033216	0.429631	-3.54716	12	6015	20	HAVANA	protein_coding	DPY19L3	0	0	0	1	0
ENSG00000180543	9.39201	1.23468	17.5493	3.7116	2.25662	0.0342458	0.429631	-3.59153	1	4460	1	HAVANA	protein_coding	TSPYL5	0	0	0	1	0
ENSG00000181817	-3.76747	-7.01116	-0.52378	3.98422	-2.27645	0.0328462	0.429631	-3.52204	3	1006	4	HAVANA	protein_coding	LSM10	0	0	-1	1	0
ENSG00000182150	3.27096	0.418895	6.12302	3.64935	2.24783	0.0348831	0.429631	-3.53863	10	4564	15	HAVANA	protein_coding	ERCC6L2	0	0	0	1	0
ENSG00000183604	6.18946	0.838627	11.5403	1.47581	2.26715	0.0334963	0.429631	-3.6873	4	5504	29	ENSEMBL	pseudogene	RP11-347C12.2	0	0	0	0	0
ENSG00000184792	5.92028	0.763685	11.0769	1.5694	2.25023	0.034708	0.429631	-3.57181	20	4340	15	HAVANA	protein_coding	OSBP2	0	0	0	1	0
ENSG00000186017	5.49665	0.704505	10.2888	1.8114	2.2481	0.0348633	0.429631	-3.56652	12	5253	5	HAVANA	protein_coding	ZNF566	0	0	0	1	0
ENSG00000188783	-9.37008	-17.5672	-1.17292	0.56772	-2.24041	0.0354296	0.429631	-3.71023	1	5747	3	HAVANA	protein_coding	PRELP	0	0	-1	1	0
ENSG00000198162	2.23074	0.296591	4.1649	5.4594	2.26051	0.0339668	0.429631	-3.61745	5	8576	13	HAVANA	protein_coding	MAN1A2	0	0	0	1	0
ENSG00000198815	2.7585	0.385571	5.13142	5.98366	2.27843	0.0327093	0.429631	-3.59572	9	5352	15	ENSEMBL	protein_coding	FOXJ3	0	0	0	1	0
ENSG00000198836	1.91269	0.258125	3.56726	5.91881	2.26573	0.0335961	0.429631	-3.61952	19	6492	31	HAVANA	protein_coding	OPA1	0	0	0	1	0
ENSG00000204161	-5.35463	-9.99543	-0.713825	4.67486	-2.26144	0.033901	0.429631	-3.57316	8	2070	7	HAVANA	protein_coding	C10orf128	0	0	0	1	0
ENSG00000205746	7.58567	0.958937	14.2124	0.0303039	2.24359	0.035195	0.429631	-3.90951	7	6405	31	HAVANA	pseudogene	RP11-1212A22.1	0	0	0	0	0
ENSG00000211445	-4.23853	-7.91285	-0.564221	5.9687	-2.26093	0.0339369	0.429631	-3.60491	8	1636	5	HAVANA	protein_coding	GPX3	0	0	0	1	0
ENSG00000217801	-5.37565	-10.0713	-0.679988	2.32741	-2.24379	0.0351799	0.429631	-3.56933	6	1219	10	HAVANA	pseudogene	RP11-465B22.3	0	0	0	1	0
ENSG00000223865	-6.0612	-11.3075	-0.814932	8.95614	-2.26442	0.0336892	0.429631	-3.5675	9	1560	6	HAVANA	protein_coding	HLA-DPB1	0	-1	0	1	1
ENSG00000226287	6.05094	0.838749	11.2631	0.185656	2.27536	0.0329218	0.429631	-3.74128	11	1961	8	HAVANA	processed_transcript	TMEM191A	0	0	0	0	0
ENSG00000226380	-3.81252	-7.14694	-0.478093	3.69937	-2.24099	0.0353872	0.429631	-3.55221	5	6411	4	HAVANA	lincRNA	MIR29B1	0	0	0	1	0
ENSG00000232677	11.4628	1.58125	21.3443	3.01319	2.2736	0.0330444	0.429631	-3.54551	8	2732	6	HAVANA	lincRNA	LINC00665	0	0	0	1	0
ENSG00000243566	-8.25903	-15.4306	-1.08744	2.93771	-2.25716	0.0342073	0.429631	-3.53304	8	1608	8	HAVANA	protein_coding	UPK3B	0	0	-1	1	0
ENSG00000253729	3.49824	0.46378	6.5327	7.61977	2.25952	0.0340377	0.429631	-3.61033	13	13508	87	HAVANA	protein_coding	PRKDC	0	0	0	1	0
ENSG00000257122	-3.2731	-6.13962	-0.406584	3.28533	-2.23796	0.0356118	0.429631	-3.55245	2	3269	7	HAVANA	pseudogene	RRN3P3	0	0	0	1	0
ENSG00000261088	8.67354	1.18954	16.1575	-0.283204	2.27149	0.0331914	0.429631	-3.81917	2	1903	2	HAVANA	lincRNA	RP11-61A14.3	0	0	0	0	0
ENSG00000267041	6.21672	0.852037	11.5814	2.2494	2.27125	0.0332081	0.429631	-3.53737	2	7714	5	HAVANA	protein_coding	ZNF850	0	0	0	1	0
ENSG00000267102	-6.53521	-12.222	-0.848453	-0.282602	-2.25239	0.0345515	0.429631	-3.86308	1	627	1	HAVANA	pseudogene	RP11-686D22.7	0	0	0	-1	0
ENSG00000269893	-2.72774	-5.10913	-0.346342	4.83165	-2.24501	0.0350898	0.429631	-3.61503	6	672	4	HAVANA	lincRNA	SNHG8	0	0	0	1	0
ENSG00000140832	12.4206	1.5293	23.312	0.398531	2.23517	0.0358204	0.42964	-3.80054	6	2912	3	HAVANA	protein_coding	MARVELD3	0	0	0	1	0
ENSG00000164615	-2.19143	-4.11286	-0.270004	4.58639	-2.23538	0.0358047	0.42964	-3.61983	2	2218	4	HAVANA	protein_coding	CAMLG	0	0	-1	1	0
ENSG00000167107	3.26722	0.404018	6.13042	4.39993	2.23653	0.0357189	0.42964	-3.62543	26	2251	17	HAVANA	protein_coding	ACSF2	0	1	0	1	0
ENSG00000171792	4.23458	0.523117	7.94604	3.43533	2.23621	0.0357424	0.42964	-3.55502	8	1870	4	HAVANA	protein_coding	RHNO1	0	0	0	1	0
ENSG00000173894	9.3654	1.15416	17.5766	0.477635	2.23545	0.0357993	0.42964	-3.77287	3	4644	5	HAVANA	protein_coding	CBX2	0	0	0	1	0
ENSG00000196961	2.16737	0.267303	4.06744	6.31809	2.23569	0.0357814	0.42964	-3.66695	8	3388	24	HAVANA	protein_coding	AP2A1	0	0	0	1	0
ENSG00000100453	-5.42726	-10.1884	-0.66608	2.3669	-2.23416	0.0358964	0.429707	-3.55808	8	968	6	HAVANA	protein_coding	GZMB	0	0	-1	1	0
ENSG00000105875	2.35899	0.28924	4.42875	5.69788	2.23386	0.0359187	0.429707	-3.66672	10	4588	15	HAVANA	protein_coding	WDR91	0	0	0	1	0
ENSG00000130560	-2.4001	-4.50516	-0.295031	5.33097	-2.23466	0.0358589	0.429707	-3.65212	6	1867	10	HAVANA	protein_coding	UBAC1	0	0	0	1	0
ENSG00000187566	7.61159	0.932293	14.2909	0.276517	2.23353	0.0359433	0.429707	-3.86924	1	2134	1	HAVANA	protein_coding	NHLRC1	0	0	0	-1	-1
ENSG00000107341	-2.90301	-5.45155	-0.354461	6.49553	-2.23256	0.0360164	0.42988	-3.68513	1	4075	5	HAVANA	protein_coding	UBE2R2	0	0	0	1	0
ENSG00000244026	8.58222	1.04885	16.1156	1.13553	2.23284	0.0359953	0.42988	-3.80103	7	2425	8	HAVANA	pseudogene	FAM86DP	0	0	0	0	0
ENSG00000111300	3.35882	0.404329	6.3133	5.08598	2.22819	0.0363471	0.430323	-3.64379	8	6003	24	HAVANA	protein_coding	NAA25	0	0	0	1	0
ENSG00000115561	2.23346	0.268519	4.1984	5.24055	2.2278	0.0363765	0.430323	-3.65982	10	3171	8	HAVANA	protein_coding	CHMP3	0	0	0	1	0
ENSG00000117408	-2.40351	-4.51582	-0.291192	4.8506	-2.23015	0.0361982	0.430323	-3.65183	7	3894	20	HAVANA	protein_coding	IPO13	0	0	0	1	0
ENSG00000126698	-2.39709	-4.5035	-0.290685	5.81228	-2.23044	0.0361766	0.430323	-3.68973	6	1600	10	HAVANA	protein_coding	DNAJC8	0	0	0	1	0
ENSG00000128203	-3.66315	-6.88358	-0.442718	2.24637	-2.2294	0.036255	0.430323	-3.58185	1	3357	4	HAVANA	protein_coding	ASPHD2	0	-1	0	1	0
ENSG00000134909	5.02697	0.609203	9.44474	3.91798	2.23024	0.0361918	0.430323	-3.56513	8	10111	22	HAVANA	protein_coding	ARHGAP32	0	0	0	1	0
ENSG00000135476	3.72149	0.449062	6.99392	3.18964	2.22892	0.0362916	0.430323	-3.56568	9	6662	31	HAVANA	protein_coding	ESPL1	0	0	0	1	0
ENSG00000164331	3.35131	0.404626	6.29798	3.50473	2.2291	0.0362781	0.430323	-3.56679	8	2063	9	HAVANA	protein_coding	ANKRA2	0	0	1	1	0
ENSG00000168286	-2.47261	-4.64624	-0.298979	4.22619	-2.22955	0.0362436	0.430323	-3.62286	1	1885	1	HAVANA	protein_coding	THAP11	0	0	0	1	0
ENSG00000204282	3.06221	0.368579	5.75583	3.85223	2.22815	0.0363499	0.430323	-3.59915	3	3192	2	HAVANA	processed_transcript	TNRC6C-AS1	0	0	0	1	0
ENSG00000205885	3.96967	0.479768	7.45956	3.06834	2.22941	0.0362548	0.430323	-3.56502	6	5272	12	HAVANA	antisense	C1RL-AS1	0	0	0	1	0
ENSG00000119041	2.60197	0.312094	4.89185	4.84161	2.22709	0.0364305	0.430614	-3.64036	11	4282	18	HAVANA	protein_coding	GTF3C3	0	0	0	1	0
ENSG00000085760	2.3794	0.283829	4.47497	4.88105	2.22543	0.0365575	0.430767	-3.64481	12	2947	17	HAVANA	protein_coding	MTIF2	0	0	0	1	0
ENSG00000088756	10.5809	1.26345	19.8984	1.24776	2.22573	0.036534	0.430767	-3.78188	17	5492	18	ENSEMBL	protein_coding	ARHGAP28	0	1	0	0	0
ENSG00000114270	4.87533	0.580855	9.1698	3.7625	2.22506	0.0365853	0.430767	-3.5844	11	9276	118	HAVANA	protein_coding	COL7A1	0	1	0	1	0
ENSG00000123473	5.48774	0.652006	10.3235	2.99369	2.22423	0.0366491	0.430767	-3.62466	10	5225	18	HAVANA	protein_coding	STIL	0	0	0	1	0
ENSG00000126460	9.02168	1.07432	16.969	0.296232	2.22491	0.0365969	0.430767	-3.83962	5	1583	7	HAVANA	protein_coding	PRRG2	0	0	0	0	0
ENSG00000145423	-7.56925	-14.2387	-0.899779	0.134331	-2.22438	0.0366372	0.430767	-3.60536	1	2032	3	HAVANA	protein_coding	SFRP2	0	0	-1	1	1
ENSG00000184465	5.03105	0.60186	9.46023	3.95669	2.22629	0.0364913	0.430767	-3.56986	14	3511	26	ENSEMBL	protein_coding	WDR27	0	0	0	1	0
ENSG00000147044	3.5358	0.418472	6.65312	4.72782	2.22307	0.0367377	0.431462	-3.64023	15	8298	27	HAVANA	protein_coding	CASK	0	0	0	1	0
ENSG00000006607	2.1573	0.23696	4.07763	5.03408	2.20181	0.0384009	0.432098	-3.70629	23	6065	27	HAVANA	protein_coding	FARP2	0	0	1	1	0
ENSG00000018510	-2.61956	-4.93858	-0.300531	5.64622	-2.21396	0.0374421	0.432098	-3.70397	3	7764	20	HAVANA	protein_coding	AGPS	0	-1	0	1	0
ENSG00000026036	6.67362	0.725488	12.6218	1.37589	2.19902	0.0386246	0.432098	-3.78428	4	5751	37	HAVANA	protein_coding	RTEL1-TNFRSF6B	0	0	1	0	0
ENSG00000051825	3.52127	0.411478	6.63106	4.01396	2.2193	0.0370278	0.432098	-3.60278	26	6351	24	HAVANA	protein_coding	MPHOSPH9	0	0	0	1	0
ENSG00000052795	-5.93033	-11.2026	-0.658031	7.15082	-2.20459	0.0381802	0.432098	-3.7176	7	6925	17	HAVANA	protein_coding	FNIP2	0	-1	0	1	1
ENSG00000085788	4.281	0.493109	8.06889	5.12744	2.21511	0.0373525	0.432098	-3.67022	24	4921	18	HAVANA	protein_coding	DDHD2	0	0	0	1	0
ENSG00000089472	-8.06787	-15.2118	-0.923945	0.870574	-2.21345	0.037482	0.432098	-3.74621	10	6013	21	HAVANA	protein_coding	HEPH	0	0	-1	1	0
ENSG00000096401	-2.09457	-3.95257	-0.236565	5.32874	-2.20951	0.037791	0.432098	-3.6996	1	6423	16	HAVANA	protein_coding	CDC5L	0	0	0	1	0
ENSG00000099860	-4.34838	-8.21663	-0.48013	8.01409	-2.20324	0.0382875	0.432098	-3.70306	7	2007	4	HAVANA	protein_coding	GADD45B	0	-1	0	1	0
ENSG00000100359	1.97277	0.220169	3.72537	5.69651	2.20618	0.0380536	0.432098	-3.71455	14	4218	22	HAVANA	protein_coding	SGSM3	0	0	1	1	0
ENSG00000101126	2.05859	0.229306	3.88788	6.62472	2.20565	0.0380957	0.432098	-3.71687	5	6234	5	HAVANA	protein_coding	ADNP	0	0	0	1	0
ENSG00000102265	-6.97314	-13.1533	-0.793	8.98287	-2.21146	0.0376382	0.432098	-3.66214	6	1415	6	HAVANA	protein_coding	TIMP1	0	0	0	1	0
ENSG00000103145	-2.51562	-4.7542	-0.277044	4.14797	-2.20253	0.038344	0.432098	-3.65723	10	1365	5	HAVANA	protein_coding	HCFC1R1	0	0	0	1	0
ENSG00000105186	3.22756	0.37318	6.08193	4.979	2.21621	0.0372673	0.432098	-3.66963	9	4450	29	HAVANA	protein_coding	ANKRD27	0	0	0	1	0
ENSG00000106443	3.46976	0.399059	6.54045	4.41704	2.21468	0.0373866	0.432098	-3.62409	15	4276	17	HAVANA	protein_coding	PHF14	0	1	0	1	0
ENSG00000108387	-6.28961	-11.8819	-0.697276	1.10981	-2.20434	0.0381997	0.432098	-3.75417	29	3544	13	HAVANA	protein_coding	2004-09-01	0	0	-1	1	0
ENSG00000111358	2.66382	0.290772	5.03686	4.33203	2.20012	0.0385363	0.432098	-3.63272	13	3329	13	HAVANA	protein_coding	GTF2H3	0	0	0	1	0
ENSG00000112149	-5.96357	-11.2787	-0.648475	8.31672	-2.19909	0.0386187	0.432098	-3.70718	1	2471	5	HAVANA	protein_coding	CD83	0	0	0	1	0
ENSG00000116514	-2.39319	-4.52111	-0.265277	6.50388	-2.2043	0.0382026	0.432098	-3.73231	3	2598	9	HAVANA	protein_coding	RNF19B	0	0	0	1	0
ENSG00000116667	3.67083	0.410804	6.93085	4.02392	2.20694	0.0379933	0.432098	-3.63342	4	10265	6	HAVANA	protein_coding	C1orf21	0	1	0	1	0
ENSG00000122966	4.78454	0.532557	9.03651	3.20337	2.20545	0.0381118	0.432098	-3.60935	18	8708	48	HAVANA	protein_coding	CIT	0	0	0	1	0
ENSG00000124177	3.26819	0.37041	6.16597	5.73892	2.2105	0.0377133	0.432098	-3.6995	9	10818	37	HAVANA	protein_coding	CHD6	0	0	0	1	0
ENSG00000128052	-7.06893	-13.3195	-0.818355	2.88863	-2.21657	0.0372391	0.432098	-3.58716	3	5831	30	HAVANA	protein_coding	KDR	0	0	-1	1	1
ENSG00000132196	-2.99198	-5.63212	-0.351833	2.68775	-2.22115	0.0368849	0.432098	-3.59275	11	2541	9	ENSEMBL	protein_coding	HSD17B7	0	0	0	1	0
ENSG00000133302	4.23536	0.490124	7.9806	2.59754	2.21646	0.0372481	0.432098	-3.58572	8	5905	21	HAVANA	protein_coding	ANKRD32	0	0	0	1	0
ENSG00000134716	10.0485	1.08758	19.0093	-0.73352	2.19784	0.0387189	0.432098	-3.8866	5	2549	10	HAVANA	protein_coding	CYP2J2	0	0	0	1	0
ENSG00000134758	2.44679	0.281997	4.61158	4.9791	2.21528	0.0373396	0.432098	-3.6767	9	3570	8	HAVANA	protein_coding	RNF138	0	0	0	1	0
ENSG00000134815	-2.36555	-4.47476	-0.25635	5.50476	-2.19818	0.0386923	0.432098	-3.72256	4	4372	17	HAVANA	protein_coding	DHX34	0	0	0	1	0
ENSG00000138755	-7.17537	-13.572	-0.778772	5.49334	-2.19859	0.0386594	0.432098	-3.69166	1	2740	4	HAVANA	protein_coding	CXCL9	0	-1	0	1	0
ENSG00000139746	2.57671	0.300153	4.85327	5.55666	2.21838	0.0370994	0.432098	-3.69372	6	4132	22	HAVANA	protein_coding	RBM26	0	0	0	1	0
ENSG00000139832	-5.28957	-9.99681	-0.582324	6.22511	-2.20243	0.0383519	0.432098	-3.73374	1	1514	2	HAVANA	protein_coding	RAB20	0	0	0	1	0
ENSG00000140396	2.88133	0.317537	5.44512	6.16939	2.20271	0.0383291	0.432098	-3.72136	9	8447	23	HAVANA	protein_coding	NCOA2	0	0	0	1	0
ENSG00000141424	2.79939	0.308483	5.29029	5.62223	2.20269	0.0383307	0.432098	-3.71866	4	3543	10	HAVANA	protein_coding	SLC39A6	0	0	0	1	0
ENSG00000141543	-2.70518	-5.09768	-0.312673	7.17116	-2.21611	0.0372751	0.432098	-3.70036	8	3593	12	HAVANA	protein_coding	EIF4A3	0	0	0	1	0
ENSG00000141646	2.25221	0.254611	4.2498	5.6043	2.20978	0.0377699	0.432098	-3.70835	17	8769	12	HAVANA	protein_coding	SMAD4	0	0	0	1	0
ENSG00000144063	9.99114	1.14762	18.8347	0.0615376	2.21431	0.0374153	0.432098	-3.84108	3	3061	5	HAVANA	protein_coding	MALL	0	0	0	0	0
ENSG00000161682	10.5731	1.2038	19.9423	0.778772	2.21179	0.0376121	0.432098	-3.76886	4	3160	8	HAVANA	protein_coding	FAM171A2	0	1	0	1	0
ENSG00000163378	4.09657	0.460963	7.73218	4.50974	2.20847	0.0378729	0.432098	-3.63657	9	4731	18	HAVANA	protein_coding	EOGT	0	0	0	1	0
ENSG00000163421	-7.77218	-14.6895	-0.854856	1.92094	-2.20218	0.0383717	0.432098	-3.69309	2	1549	4	HAVANA	protein_coding	PROK2	0	0	0	1	0
ENSG00000163702	-3.04909	-5.74369	-0.354486	3.69752	-2.21781	0.0371434	0.432098	-3.59537	30	2621	19	HAVANA	protein_coding	IL17RC	0	0	0	1	0
ENSG00000164053	-3.40826	-6.44713	-0.369387	2.10423	-2.19821	0.0386899	0.432098	-3.66817	8	2721	14	HAVANA	protein_coding	ATRIP	0	0	0	1	0
ENSG00000164823	3.51457	0.40711	6.62202	4.81779	2.21674	0.037226	0.432098	-3.65431	3	4266	6	HAVANA	protein_coding	OSGIN2	0	0	0	1	0
ENSG00000166002	-3.40483	-6.42424	-0.385423	4.10922	-2.21015	0.0377406	0.432098	-3.63212	5	1104	3	HAVANA	protein_coding	SMCO4	0	0	0	1	0
ENSG00000166507	7.55843	0.833935	14.2829	0.546503	2.20303	0.0383041	0.432098	-3.86586	6	3789	16	HAVANA	protein_coding	NDST2	0	0	1	-1	0
ENSG00000167642	5.80011	0.629833	10.9704	7.12884	2.19872	0.0386483	0.432098	-3.702	11	3807	7	HAVANA	protein_coding	SPINT2	0	0	0	1	0
ENSG00000167705	-3.00964	-5.68551	-0.333763	3.35504	-2.20443	0.0381924	0.432098	-3.60169	4	1771	8	HAVANA	protein_coding	RILP	0	0	0	1	0
ENSG00000168334	-7.58329	-14.2877	-0.8789	-0.0587801	-2.2169	0.0372135	0.432098	-3.72445	3	6460	3	HAVANA	protein_coding	XIRP1	0	0	0	1	0
ENSG00000169020	-2.60525	-4.92679	-0.283712	5.09587	-2.19949	0.0385869	0.432098	-3.7075	5	496	4	HAVANA	protein_coding	ATP5I	0	0	-1	1	0
ENSG00000170606	-2.22432	-4.19513	-0.253515	6.98829	-2.21208	0.037589	0.432098	-3.71113	3	4825	19	HAVANA	protein_coding	HSPA4	0	0	0	1	0
ENSG00000171291	7.14176	0.777534	13.506	1.83985	2.19942	0.0385926	0.432098	-3.69076	5	2622	4	HAVANA	protein_coding	ZNF439	0	0	0	1	0
ENSG00000173812	-3.06352	-5.78544	-0.341596	9.45622	-2.20594	0.0380731	0.432098	-3.64799	7	2330	5	HAVANA	protein_coding	EIF1	0	0	0	1	0
ENSG00000175445	-7.89253	-14.8878	-0.897259	2.7693	-2.21136	0.0376455	0.432098	-3.63429	7	3846	10	HAVANA	protein_coding	LPL	0	0	0	1	0
ENSG00000182544	-2.54594	-4.8066	-0.285284	4.30039	-2.2073	0.037965	0.432098	-3.66398	5	2038	2	HAVANA	protein_coding	MFSD5	0	0	0	1	0
ENSG00000184602	-3.02889	-5.72031	-0.337477	6.42312	-2.20572	0.0380899	0.432098	-3.73069	1	3312	2	HAVANA	protein_coding	SNN	0	-1	0	1	0
ENSG00000185261	8.72567	0.961762	16.4896	0.590713	2.20276	0.0383257	0.432098	-3.84564	5	5751	20	HAVANA	protein_coding	KIAA0825	0	0	0	0	0
ENSG00000185437	7.41641	0.826471	14.0063	0.247124	2.20577	0.0380862	0.432098	-3.80866	9	1251	7	HAVANA	protein_coding	SH3BGR	0	0	0	0	0
ENSG00000196440	3.51702	0.397116	6.63693	2.97912	2.20944	0.0377967	0.432098	-3.60482	10	7420	16	HAVANA	protein_coding	ARMCX4	0	0	0	1	0
ENSG00000196653	8.91726	1.01616	16.8184	1.05303	2.21203	0.0375929	0.432098	-3.77572	4	3270	4	HAVANA	protein_coding	ZNF502	0	0	0	0	0
ENSG00000198286	3.79023	0.44551	7.13496	4.36748	2.22103	0.0368947	0.432098	-3.65225	4	4366	25	HAVANA	protein_coding	CARD11	0	1	0	1	0
ENSG00000214176	3.29401	0.356212	6.23181	5.42853	2.19761	0.0387376	0.432098	-3.7049	7	5014	18	HAVANA	pseudogene	PLEKHM1P	0	0	1	1	0
ENSG00000225119	8.48013	0.928115	16.0322	-0.0786365	2.20084	0.038479	0.432098	-3.9075	1	992	8	ENSEMBL	protein_coding	LINC00999	0	0	0	0	0
ENSG00000240303	6.65941	0.746444	12.5724	1.01994	2.20739	0.0379583	0.432098	-3.77353	12	4142	20	HAVANA	protein_coding	ACAD11	0	0	1	0	0
ENSG00000249115	3.79779	0.437743	7.15783	3.94378	2.21531	0.0373375	0.432098	-3.61397	10	4462	19	ENSEMBL	protein_coding	HAUS5	0	0	0	1	0
ENSG00000261094	6.0337	0.656621	11.4108	0.906846	2.1993	0.0386017	0.432098	-3.81485	2	1993	2	HAVANA	sense_overlapping	RP11-355O1.11	0	0	1	1	0
ENSG00000271553	7.83714	0.899523	14.7748	-0.0170913	2.21409	0.0374322	0.432098	-3.86265	1	1114	1	HAVANA	lincRNA	RP11-274B21.10	0	0	0	0	0
ENSG00000272168	7.55428	0.820393	14.2882	-0.562415	2.19875	0.0386464	0.432098	-3.81274	6	4461	12	HAVANA	lincRNA	CASC15	0	1	0	1	0
ENSG00000146463	2.16827	0.233689	4.10286	5.6664	2.19672	0.0388096	0.432572	-3.72882	7	6994	30	HAVANA	protein_coding	ZMYM4	0	0	1	1	0
ENSG00000139173	6.37814	0.682572	12.0737	1.45915	2.19485	0.0389603	0.433646	-3.79011	9	2758	8	HAVANA	protein_coding	TMEM117	0	0	0	0	0
ENSG00000163904	2.32373	0.248623	4.39884	4.86466	2.19479	0.0389652	0.433646	-3.70872	15	5717	17	ENSEMBL	protein_coding	SENP2	0	0	0	1	0
ENSG00000234745	-4.95442	-9.38007	-0.528768	11.2926	-2.19414	0.0390182	0.433907	-3.62887	7	1547	8	HAVANA	protein_coding	HLA-B	0	-1	0	1	1
ENSG00000110881	10.3374	1.09846	19.5763	0.338133	2.19299	0.0391107	0.433919	-3.85542	9	4072	13	HAVANA	protein_coding	ASIC1	0	0	0	0	0
ENSG00000115170	-3.28963	-6.22973	-0.349536	5.06629	-2.19298	0.0391123	0.433919	-3.71812	10	3045	12	HAVANA	protein_coding	ACVR1	0	0	0	1	0
ENSG00000124588	-3.17998	-6.02294	-0.337007	4.23966	-2.1923	0.0391672	0.433919	-3.66538	9	1515	10	HAVANA	protein_coding	NQO2	0	0	0	1	0
ENSG00000125779	-1.70713	-3.23253	-0.181733	5.50629	-2.19347	0.0390721	0.433919	-3.74929	7	4815	7	HAVANA	protein_coding	PANK2	0	0	0	1	0
ENSG00000198113	-3.39766	-6.43475	-0.360571	5.3284	-2.19266	0.0391382	0.433919	-3.72487	1	4148	2	HAVANA	protein_coding	TOR4A	0	0	0	1	0
ENSG00000172006	6.4268	0.679714	12.1739	1.42688	2.19177	0.0392102	0.434066	-3.77243	4	4029	6	HAVANA	protein_coding	ZNF554	0	0	0	0	0
ENSG00000129932	-3.34313	-6.33422	-0.352039	3.16237	-2.19064	0.039302	0.434754	-3.62115	5	2031	5	HAVANA	protein_coding	DOHH	0	0	0	1	0
ENSG00000186275	3.72941	0.392105	7.06671	2.4125	2.19024	0.0393346	0.434787	-3.63373	10	12455	82	ENSEMBL	protein_coding	NBPF12	0	0	0	1	0
ENSG00000115504	4.77744	0.500212	9.05466	3.8704	2.18918	0.0394217	0.435093	-3.62358	21	5165	25	HAVANA	protein_coding	EHBP1	0	0	0	1	0
ENSG00000119632	-3.89061	-7.37374	-0.407475	3.66269	-2.18925	0.0394157	0.435093	-3.64283	6	938	4	HAVANA	protein_coding	IFI27L2	0	0	0	1	0
ENSG00000085831	8.71292	0.887525	16.5383	0.63772	2.18226	0.0399913	0.435116	-3.82919	19	6287	18	HAVANA	protein_coding	TTC39A	0	0	0	1	0
ENSG00000085832	2.39186	0.244028	4.5397	6.5451	2.18265	0.0399588	0.435116	-3.75544	10	5225	25	HAVANA	protein_coding	EPS15	0	0	0	1	0
ENSG00000111231	-2.85387	-5.41682	-0.29092	3.69801	-2.18244	0.0399761	0.435116	-3.64562	10	1604	8	HAVANA	protein_coding	GPN3	0	0	0	1	0
ENSG00000113441	3.83371	0.400099	7.26732	5.77438	2.18835	0.0394896	0.435116	-3.732	5	12752	18	HAVANA	protein_coding	LNPEP	0	0	0	1	0
ENSG00000113810	3.03995	0.310883	5.76901	6.33339	2.18323	0.0399102	0.435116	-3.75211	28	5471	24	HAVANA	protein_coding	SMC4	0	0	0	1	0
ENSG00000114982	2.13382	0.219147	4.0485	6.02715	2.18429	0.0398228	0.435116	-3.75647	24	5253	22	ENSEMBL	protein_coding	KANSL3	0	0	1	1	0
ENSG00000128694	7.72929	0.790769	14.6678	1.19741	2.18334	0.0399018	0.435116	-3.83861	8	2216	9	HAVANA	protein_coding	OSGEPL1	0	0	0	0	0
ENSG00000128829	-2.52509	-4.78855	-0.261638	5.61407	-2.18652	0.0396394	0.435116	-3.7589	11	5499	39	HAVANA	protein_coding	EIF2AK4	0	0	0	1	0
ENSG00000137274	5.23075	0.532138	9.92936	2.99731	2.18194	0.0400175	0.435116	-3.66552	12	3723	9	ENSEMBL	protein_coding	BPHL	0	0	0	1	0
ENSG00000140264	-2.80691	-5.32612	-0.287696	8.19555	-2.18379	0.0398641	0.435116	-3.72563	18	2792	7	HAVANA	protein_coding	SERF2	0	0	0	1	0
ENSG00000149292	5.43989	0.567079	10.3127	2.69206	2.18806	0.0395134	0.435116	-3.63119	22	2985	23	HAVANA	protein_coding	TTC12	0	0	0	1	0
ENSG00000163956	-2.94113	-5.58009	-0.302168	7.20848	-2.18439	0.0398152	0.435116	-3.75705	4	7819	8	HAVANA	protein_coding	LRPAP1	0	-1	0	1	0
ENSG00000173221	-5.07707	-9.63371	-0.520427	5.41658	-2.18382	0.0398621	0.435116	-3.74759	7	3407	4	HAVANA	protein_coding	GLRX	0	0	0	1	0
ENSG00000174606	2.67519	0.277606	5.07277	4.65558	2.1869	0.0396082	0.435116	-3.70826	10	4649	9	HAVANA	protein_coding	ANGEL2	0	0	0	1	0
ENSG00000185670	7.64474	0.790018	14.4995	0.830611	2.18585	0.0396943	0.435116	-3.85337	3	2978	2	HAVANA	protein_coding	ZBTB3	0	0	1	0	0
ENSG00000198252	2.45995	0.252286	4.66762	4.54875	2.18394	0.0398518	0.435116	-3.69203	3	4857	12	HAVANA	protein_coding	STYX	0	0	0	1	0
ENSG00000203778	9.57043	0.980822	18.16	0.644452	2.18377	0.0398663	0.435116	-3.8526	2	2543	4	HAVANA	protein_coding	FAM229B	0	0	0	0	0
ENSG00000239998	-4.58958	-8.70161	-0.477556	3.52278	-2.18759	0.0395519	0.435116	-3.63026	7	1799	9	HAVANA	protein_coding	LILRA2	0	0	0	0	0
ENSG00000241343	4.90178	0.503095	9.30047	2.3137	2.18413	0.0398361	0.435116	-3.64763	9	2240	6	HAVANA	protein_coding	RPL36A	0	0	0	0	0
ENSG00000261799	4.00798	0.41477	7.60119	1.84068	2.18621	0.0396653	0.435116	-3.68205	1	3170	1	HAVANA	sense_overlapping	RP11-283I3.6	0	0	0	1	0
ENSG00000100697	2.39536	0.242426	4.54829	7.05051	2.18066	0.0401235	0.435506	-3.75196	15	10331	29	HAVANA	protein_coding	DICER1	0	0	1	1	0
ENSG00000114383	-2.21237	-4.20202	-0.222723	4.27079	-2.17936	0.0402314	0.435506	-3.70338	6	1691	4	HAVANA	protein_coding	TUSC2	0	0	0	1	0
ENSG00000143819	-4.5754	-8.69019	-0.460607	5.27077	-2.17936	0.0402316	0.435506	-3.70503	5	1776	9	HAVANA	protein_coding	EPHX1	0	0	0	1	0
ENSG00000156500	4.30503	0.433916	8.17614	2.65839	2.17966	0.0402069	0.435506	-3.66511	11	2483	12	ENSEMBL	protein_coding	FAM122C	0	0	0	1	0
ENSG00000160352	4.56541	0.461233	8.66959	2.97315	2.18023	0.0401596	0.435506	-3.63743	10	6809	7	HAVANA	protein_coding	ZNF714	0	0	0	1	0
ENSG00000230795	5.359	0.541068	10.1769	1.45074	2.18007	0.0401723	0.435506	-3.74721	1	1037	6	HAVANA	pseudogene	HLA-K	0	0	1	1	0
ENSG00000100941	2.53452	0.252834	4.8162	7.0747	2.17715	0.0404163	0.436859	-3.75716	6	3576	9	HAVANA	protein_coding	PNN	0	0	0	1	0
ENSG00000213240	6.26511	0.62584	11.9044	3.34011	2.17748	0.0403886	0.436859	-3.65348	4	5036	6	HAVANA	protein_coding	NOTCH2NL	0	0	1	1	0
ENSG00000020256	4.21995	0.418118	8.02179	2.93893	2.17552	0.0405529	0.437038	-3.66058	12	3264	9	HAVANA	protein_coding	ZFP64	0	0	0	1	0
ENSG00000100479	8.34386	0.825604	15.8621	0.313588	2.17519	0.04058	0.437038	-3.88935	11	1792	19	HAVANA	protein_coding	POLE2	0	0	0	0	0
ENSG00000117450	-3.59983	-6.84183	-0.357829	8.15941	-2.17629	0.040488	0.437038	-3.73779	6	1233	6	HAVANA	protein_coding	PRDX1	0	0	0	1	0
ENSG00000133119	5.36523	0.531518	10.1989	2.67804	2.17548	0.0405557	0.437038	-3.6738	2	2402	9	ENSEMBL	protein_coding	RFC3	0	0	0	1	0
ENSG00000138107	-2.3566	-4.4801	-0.2331	6.33903	-2.17511	0.0405868	0.437038	-3.78328	8	3519	11	HAVANA	protein_coding	ACTR1A	0	0	0	1	0
ENSG00000156738	9.32586	0.919936	17.7318	0.83724	2.17446	0.0406416	0.437038	-3.72675	12	3475	7	HAVANA	protein_coding	MS4A1	0	0	0	0	0
ENSG00000270055	4.82827	0.476623	9.17992	2.32987	2.17463	0.0406271	0.437038	-3.68663	1	2351	1	HAVANA	sense_intronic	CTD-3092A11.2	0	0	1	0	0
ENSG00000115687	4.01445	0.391925	7.63697	4.41301	2.17201	0.0408476	0.438418	-3.72561	16	5174	18	HAVANA	protein_coding	PASK	0	0	0	1	0
ENSG00000152749	2.61891	0.256039	4.98179	3.43945	2.17234	0.0408198	0.438418	-3.65181	1	8822	9	HAVANA	protein_coding	GPR180	0	0	0	1	0
ENSG00000244482	-5.84574	-11.1211	-0.570366	4.17374	-2.17187	0.0408596	0.438418	-3.66851	8	2238	13	ENSEMBL	protein_coding	LILRA6	0	0	0	0	0
ENSG00000100852	2.82527	0.273841	5.37669	5.99039	2.17032	0.0409905	0.438859	-3.77377	11	9604	7	HAVANA	protein_coding	ARHGAP5	0	0	0	1	0
ENSG00000157500	2.26286	0.219724	4.30599	5.76636	2.17074	0.040955	0.438859	-3.75824	8	6058	22	HAVANA	protein_coding	APPL1	0	0	0	1	0
ENSG00000257621	2.57408	0.249627	4.89853	5.75212	2.17045	0.0409801	0.438859	-3.77309	14	2475	5	HAVANA	antisense	RP11-349A22.5	0	0	0	1	0
ENSG00000154814	4.08023	0.393427	7.76703	3.3285	2.16912	0.041093	0.439314	-3.65797	9	3929	10	HAVANA	protein_coding	OXNAD1	0	0	0	1	0
ENSG00000198496	5.33032	0.514194	10.1464	1.33795	2.16922	0.0410842	0.439314	-3.74853	4	1344	8	HAVANA	pseudogene	NBR2	0	0	0	0	0
ENSG00000104381	4.46945	0.42769	8.5112	2.86838	2.16736	0.041242	0.439881	-3.65599	8	3666	6	HAVANA	protein_coding	GDAP1	0	0	0	1	0
ENSG00000125676	1.8412	0.176105	3.5063	6.10016	2.16726	0.0412512	0.439881	-3.78325	19	5609	39	HAVANA	protein_coding	THOC2	0	0	1	1	0
ENSG00000140990	-2.44311	-4.65264	-0.233574	4.90851	-2.16716	0.0412597	0.439881	-3.76258	5	958	4	HAVANA	protein_coding	NDUFB10	0	0	0	1	0
ENSG00000163161	2.28423	0.218314	4.35015	5.55811	2.16708	0.041266	0.439881	-3.7728	10	4018	15	ENSEMBL	protein_coding	ERCC3	0	0	0	1	0
ENSG00000133812	2.74214	0.259167	5.22511	5.7161	2.16454	0.041483	0.441669	-3.76859	14	7439	40	HAVANA	protein_coding	SBF2	0	0	1	1	0
ENSG00000147872	-7.09994	-13.5292	-0.670652	8.89412	-2.16441	0.041494	0.441669	-3.74089	9	1972	9	HAVANA	protein_coding	PLIN2	0	-1	0	1	0
ENSG00000171903	-15.0093	-28.6036	-1.41495	0.842291	-2.16396	0.0415324	0.441756	-3.92662	4	3161	13	HAVANA	protein_coding	CYP4F11	0	0	0	1	0
ENSG00000132002	-3.63981	-6.9379	-0.341723	8.98952	-2.16304	0.0416116	0.441957	-3.7312	11	2264	4	HAVANA	protein_coding	DNAJB1	0	0	0	1	0
ENSG00000171490	-2.21099	-4.2141	-0.207875	6.75576	-2.16336	0.0415841	0.441957	-3.79963	13	4134	9	HAVANA	protein_coding	RSL1D1	0	0	-1	1	0
ENSG00000124784	3.35857	0.313695	6.40344	4.20958	2.16189	0.0417107	0.442295	-3.68017	5	2810	17	HAVANA	protein_coding	RIOK1	0	0	0	1	0
ENSG00000127804	2.82885	0.263482	5.39422	4.25075	2.16127	0.0417641	0.442295	-3.71385	11	5711	10	HAVANA	protein_coding	METTL16	0	0	0	1	0
ENSG00000198873	-3.34938	-6.3861	-0.312655	3.71874	-2.16176	0.0417219	0.442295	-3.71562	3	2654	16	ENSEMBL	protein_coding	GRK5	0	0	0	1	0
ENSG00000206503	-4.79653	-9.14591	-0.447146	10.3237	-2.16146	0.0417473	0.442295	-3.69992	8	1868	10	HAVANA	protein_coding	HLA-A	0	-1	0	1	1
ENSG00000167395	-3.24187	-6.18257	-0.301179	5.00745	-2.1607	0.0418131	0.442494	-3.75372	4	8118	3	HAVANA	protein_coding	ZNF646	0	0	0	1	1
ENSG00000244879	5.90894	0.547624	11.2703	3.20101	2.16016	0.0418594	0.442665	-3.66464	5	2310	2	HAVANA	processed_transcript	GABPB1-AS1	0	0	0	1	0
ENSG00000188997	-3.04647	-5.81156	-0.28139	3.55433	-2.15942	0.0419234	0.443022	-3.68999	6	3585	4	HAVANA	protein_coding	KCTD21	0	0	0	1	0
ENSG00000148303	-2.1337	-4.07123	-0.196178	8.19439	-2.15841	0.0420105	0.443623	-3.76372	9	1164	8	HAVANA	protein_coding	RPL7A	0	0	-1	1	0
ENSG00000102738	-3.50105	-6.68164	-0.320448	3.2636	-2.15743	0.0420956	0.443881	-3.67475	4	1293	7	HAVANA	protein_coding	MRPS31	0	0	0	1	0
ENSG00000132581	-1.69397	-3.23288	-0.155057	4.70316	-2.15745	0.0420945	0.443881	-3.76184	10	1568	4	HAVANA	protein_coding	SDF2	0	0	0	1	0
ENSG00000163214	3.56426	0.325656	6.80286	3.94004	2.15705	0.042129	0.443914	-3.68916	11	5518	24	HAVANA	protein_coding	DHX57	0	0	0	1	0
ENSG00000197956	-3.53889	-6.75624	-0.321536	8.49442	-2.15584	0.0422341	0.444432	-3.76022	5	673	4	HAVANA	protein_coding	S100A6	0	0	-1	1	0
ENSG00000204304	2.55676	0.232244	4.88128	5.91359	2.15578	0.0422387	0.444432	-3.79934	5	3211	9	HAVANA	protein_coding	PBX2	0	0	0	1	0
ENSG00000123636	2.48071	0.224164	4.73725	5.93827	2.15467	0.0423362	0.444818	-3.79739	19	8289	37	HAVANA	protein_coding	BAZ2B	0	0	0	1	0
ENSG00000271721	7.84863	0.709919	14.9873	-0.388988	2.15488	0.042318	0.444818	-3.99053	1	2139	1	HAVANA	antisense	RP11-337C18.9	0	0	1	-1	0
ENSG00000069122	-7.44202	-14.2145	-0.669535	2.15268	-2.15373	0.0424181	0.445359	-3.67745	7	5810	21	ENSEMBL	protein_coding	GPR116	0	0	0	1	0
ENSG00000104812	2.69083	0.240711	5.14095	5.54921	2.15252	0.0425237	0.445839	-3.78697	10	3574	16	HAVANA	protein_coding	GYS1	0	0	1	1	0
ENSG00000144580	1.89737	0.169724	3.62502	5.58497	2.15251	0.0425246	0.445839	-3.80384	9	4079	9	HAVANA	protein_coding	RQCD1	0	0	0	1	0
ENSG00000110274	2.66212	0.236911	5.08732	5.09708	2.15143	0.0426195	0.446196	-3.77186	13	5690	33	HAVANA	protein_coding	CEP164	0	1	0	1	0
ENSG00000204519	4.67946	0.417031	8.94189	2.52207	2.15172	0.0425934	0.446196	-3.68403	5	4564	3	HAVANA	protein_coding	ZNF551	0	0	0	1	0
ENSG00000142675	9.62165	0.853018	18.3903	1.63325	2.15063	0.0426894	0.446609	-3.76827	14	2673	21	HAVANA	protein_coding	CNKSR1	0	0	0	1	0
ENSG00000089775	3.52127	0.309006	6.73354	4.25968	2.1485	0.0428767	0.447291	-3.73004	4	10372	6	HAVANA	protein_coding	ZBTB25	0	0	0	1	0
ENSG00000130962	4.25191	0.374152	8.12967	1.94813	2.14907	0.0428264	0.447291	-3.71754	9	4600	5	HAVANA	protein_coding	PRRG1	0	1	0	1	0
ENSG00000143748	3.1011	0.272478	5.92972	3.76051	2.14877	0.0428536	0.447291	-3.69959	25	3123	23	HAVANA	protein_coding	NVL	0	0	0	1	0
ENSG00000267632	8.85786	0.778851	16.9369	0.847668	2.14891	0.0428406	0.447291	-3.86811	1	1736	1	HAVANA	sense_intronic	RP11-400F19.18	0	0	1	0	0
ENSG00000204568	-3.29095	-6.29438	-0.287527	4.33111	-2.1476	0.0429567	0.447807	-3.73218	5	1610	7	HAVANA	protein_coding	MRPS18B	0	0	-1	1	0
ENSG00000138604	4.12904	0.357647	7.90044	3.95991	2.14583	0.0431131	0.448708	-3.68377	4	5037	5	HAVANA	protein_coding	GLCE	0	0	0	1	0
ENSG00000177888	2.99279	0.258607	5.72698	4.08352	2.14534	0.0431563	0.448708	-3.71674	2	8478	11	HAVANA	protein_coding	ZBTB41	0	0	0	1	0
ENSG00000180611	3.46617	0.299815	6.63252	4.02009	2.14555	0.043138	0.448708	-3.69221	1	3368	2	HAVANA	protein_coding	MB21D2	0	0	0	1	0
ENSG00000221829	-2.20266	-4.21513	-0.190199	3.66679	-2.1452	0.0431688	0.448708	-3.72569	8	2631	14	HAVANA	protein_coding	FANCG	0	0	0	1	0
ENSG00000269902	-12.6233	-24.1583	-1.08836	-0.378475	-2.14489	0.0431962	0.448708	-4.05595	1	528	1	HAVANA	lincRNA	RP6-99M1.3	0	0	0	0	0
ENSG00000271204	8.67961	0.74637	16.6128	-0.197359	2.14436	0.0432436	0.448882	-3.98428	1	1998	1	HAVANA	lincRNA	RP11-138A9.1	0	0	0	0	0
ENSG00000104904	-3.29599	-6.31507	-0.276906	9.27411	-2.13973	0.043657	0.449243	-3.76158	13	2832	6	HAVANA	protein_coding	OAZ1	0	0	0	1	0
ENSG00000105321	2.46905	0.211517	4.72659	4.6622	2.1436	0.0433111	0.449243	-3.75658	6	2093	12	HAVANA	protein_coding	CCDC9	0	0	0	1	0
ENSG00000109775	-3.30633	-6.33269	-0.279978	3.62085	-2.14129	0.0435176	0.449243	-3.6964	9	2348	12	HAVANA	protein_coding	UFSP2	0	0	0	1	0
ENSG00000112096	-4.01488	-7.69251	-0.337245	10.2258	-2.1397	0.0436599	0.449243	-3.74827	16	14266	8	HAVANA	protein_coding	SOD2	0	-1	0	1	0
ENSG00000116747	2.32085	0.197655	4.44404	5.38177	2.14242	0.043416	0.449243	-3.81152	13	7848	11	HAVANA	protein_coding	TROVE2	0	0	0	1	0
ENSG00000118515	-4.69368	-8.99007	-0.397297	9.78493	-2.14121	0.0435247	0.449243	-3.76021	30	5474	14	HAVANA	protein_coding	SGK1	0	0	0	1	0
ENSG00000135976	6.4486	0.541869	12.3553	2.95112	2.13977	0.0436536	0.449243	-3.72064	6	6269	76	HAVANA	protein_coding	ANKRD36	0	0	0	1	0
ENSG00000140961	-5.7557	-11.0274	-0.483975	3.01357	-2.1399	0.0436417	0.449243	-3.69595	7	2391	7	HAVANA	protein_coding	OSGIN1	0	0	0	1	0
ENSG00000162402	2.6421	0.22197	5.06224	6.68128	2.13973	0.0436571	0.449243	-3.82389	7	10549	68	HAVANA	protein_coding	USP24	0	0	1	1	0
ENSG00000165288	2.35392	0.201269	4.50658	5.38087	2.14322	0.0433453	0.449243	-3.80671	5	11381	41	HAVANA	protein_coding	BRWD3	0	0	1	1	0
ENSG00000168268	3.45963	0.295205	6.62405	4.64807	2.14281	0.0433819	0.449243	-3.78262	16	2047	14	HAVANA	protein_coding	NT5DC2	0	0	0	1	0
ENSG00000204388	-4.78704	-9.17236	-0.401721	8.31969	-2.13951	0.0436768	0.449243	-3.78406	2	2520	3	ENSEMBL	protein_coding	HSPA1B	0	-1	0	1	0
ENSG00000236144	4.48362	0.379115	8.58813	2.39903	2.141	0.0435434	0.449243	-3.70333	5	3911	4	HAVANA	antisense	AD000090.2	0	0	0	1	0
ENSG00000080345	2.1235	0.177287	4.06971	5.99339	2.1385	0.043767	0.449855	-3.83308	14	15003	36	HAVANA	protein_coding	RIF1	0	0	0	1	0
ENSG00000093072	-4.22646	-8.10216	-0.350751	7.9639	-2.13734	0.0438716	0.450614	-3.80382	9	3986	10	HAVANA	protein_coding	CECR1	0	-1	0	1	0
ENSG00000176542	2.98256	0.246458	5.71867	5.43514	2.13651	0.0439464	0.450767	-3.81407	4	13708	7	HAVANA	protein_coding	KIAA2018	0	0	0	1	0
ENSG00000196591	1.98648	0.164134	3.80883	6.02787	2.13649	0.0439481	0.450767	-3.83457	18	9874	15	ENSEMBL	protein_coding	HDAC2	0	0	0	1	0
ENSG00000177694	11.1467	0.914627	21.3787	0.664344	2.13516	0.0440682	0.451683	-3.84777	12	4953	14	HAVANA	protein_coding	NAALADL2	0	0	0	1	0
ENSG00000070269	3.41284	0.276305	6.54937	3.93392	2.13262	0.0442983	0.452145	-3.72895	17	4264	16	HAVANA	protein_coding	TMEM260	0	0	0	1	0
ENSG00000112787	2.43191	0.197653	4.66616	6.25607	2.13335	0.0442321	0.452145	-3.83965	9	5568	18	HAVANA	protein_coding	FBRSL1	0	0	0	1	0
ENSG00000158169	3.68797	0.300628	7.07531	2.26097	2.13391	0.0441813	0.452145	-3.73464	10	4585	15	HAVANA	protein_coding	FANCC	0	0	0	1	0
ENSG00000169218	-10.4846	-20.1199	-0.849257	0.123868	-2.13272	0.0442899	0.452145	-3.87655	6	2985	9	HAVANA	protein_coding	RSPO1	0	0	-1	1	0
ENSG00000173950	3.93948	0.31911	7.55985	3.8232	2.13272	0.0442894	0.452145	-3.70643	13	2727	5	HAVANA	protein_coding	XXYLT1	0	0	0	1	0
ENSG00000242086	3.60515	0.293398	6.9169	4.6511	2.1336	0.0442094	0.452145	-3.73623	49	4208	15	HAVANA	lincRNA	LINC00969	0	0	0	1	0
ENSG00000077809	3.20938	0.255992	6.16277	5.83248	2.12985	0.044551	0.453776	-3.8284	21	4548	35	HAVANA	protein_coding	GTF2I	0	0	0	1	0
ENSG00000104783	-3.45853	-6.64103	-0.276022	5.2788	-2.12995	0.0445413	0.453776	-3.84733	8	2240	9	HAVANA	protein_coding	KCNN4	0	0	0	1	0
ENSG00000108312	1.71639	0.137383	3.2954	6.26901	2.13049	0.0444922	0.453776	-3.84882	14	4997	21	HAVANA	protein_coding	UBTF	0	1	0	1	0
ENSG00000113597	3.25988	0.250896	6.26886	3.52858	2.12339	0.0451442	0.453928	-3.72342	13	5994	13	HAVANA	protein_coding	TRAPPC13	0	0	0	1	0
ENSG00000115137	3.43377	0.266808	6.60073	2.93586	2.12509	0.0449878	0.453928	-3.71402	7	4992	9	HAVANA	protein_coding	DNAJC27	0	0	0	1	0
ENSG00000116096	-4.19164	-8.05646	-0.326813	3.34298	-2.1257	0.0449312	0.453928	-3.71491	2	1480	3	HAVANA	protein_coding	SPR	0	0	0	1	0
ENSG00000119326	-4.37813	-8.42015	-0.336114	3.94846	-2.12294	0.0451853	0.453928	-3.76449	6	2520	19	HAVANA	protein_coding	CTNNAL1	0	0	0	1	0
ENSG00000124181	5.25876	0.417968	10.0995	5.73723	2.12919	0.0446109	0.453928	-3.83362	18	5493	33	HAVANA	protein_coding	PLCG1	0	0	0	1	0
ENSG00000127311	4.03086	0.31123	7.75048	3.08039	2.12396	0.0450917	0.453928	-3.71555	6	3586	14	HAVANA	protein_coding	HELB	0	0	0	1	0
ENSG00000127914	3.31514	0.255161	6.37511	6.65775	2.1234	0.0451434	0.453928	-3.84822	15	12475	50	HAVANA	protein_coding	AKAP9	0	0	1	1	0
ENSG00000136504	2.29877	0.177244	4.42029	4.76213	2.12371	0.0451147	0.453928	-3.79461	19	3996	15	HAVANA	protein_coding	KAT7	0	0	1	1	0
ENSG00000141699	-2.2198	-4.26676	-0.172835	5.58044	-2.12545	0.0449539	0.453928	-3.8606	13	4149	9	HAVANA	protein_coding	FAM134C	0	0	0	1	0
ENSG00000145604	4.71771	0.374544	9.06088	3.36678	2.12899	0.0446297	0.453928	-3.71133	8	3759	10	HAVANA	protein_coding	SKP2	0	0	0	1	0
ENSG00000146966	5.85088	0.463518	11.2382	-0.000978011	2.1286	0.0446655	0.453928	-3.85288	10	3735	20	HAVANA	protein_coding	DENND2A	0	1	0	1	0
ENSG00000154265	3.53532	0.276124	6.79453	3.69492	2.12601	0.0449023	0.453928	-3.74316	15	8220	39	HAVANA	protein_coding	ABCA5	0	0	0	1	0
ENSG00000162783	-2.65975	-5.11032	-0.209174	7.72627	-2.12726	0.0447878	0.453928	-3.83399	1	2340	1	HAVANA	protein_coding	IER5	0	0	0	1	0
ENSG00000173465	-2.63372	-5.06522	-0.20221	3.11252	-2.12296	0.045184	0.453928	-3.71699	7	1077	4	HAVANA	protein_coding	SSSCA1	0	0	-1	1	0
ENSG00000185340	-3.37276	-6.48588	-0.259643	3.98428	-2.12343	0.0451405	0.453928	-3.74919	11	3381	6	HAVANA	protein_coding	GAS2L1	0	0	0	1	0
ENSG00000185924	-9.62853	-18.499	-0.758084	-0.36863	-2.12747	0.044769	0.453928	-4.07038	1	3625	2	HAVANA	protein_coding	RTN4RL1	0	0	0	0	0
ENSG00000188002	-3.74996	-7.20494	-0.294983	2.70314	-2.1273	0.0447838	0.453928	-3.7307	7	2338	8	HAVANA	pseudogene	RP11-43F13.1	0	0	0	1	0
ENSG00000196821	-1.84596	-3.54733	-0.1446	6.76225	-2.12654	0.0448537	0.453928	-3.86072	3	4418	5	HAVANA	protein_coding	C6orf106	0	0	0	1	0
ENSG00000197037	2.86754	0.225438	5.50965	3.86674	2.1272	0.0447935	0.453928	-3.75094	10	5722	8	HAVANA	protein_coding	ZSCAN25	0	0	0	1	0
ENSG00000204946	2.51279	0.195835	4.82974	4.37486	2.12563	0.0449381	0.453928	-3.7891	6	4452	14	HAVANA	protein_coding	ZNF783	0	0	0	1	0
ENSG00000132879	3.15759	0.241246	6.07393	3.74149	2.1221	0.0452639	0.454095	-3.76586	9	3320	7	HAVANA	protein_coding	FBXO44	0	0	0	1	0
ENSG00000260534	5.73705	0.439081	11.035	2.07727	2.1224	0.0452357	0.454095	-3.78967	1	2155	1	HAVANA	sense_overlapping	RP11-1006G14.4	0	0	0	1	0
ENSG00000177455	-5.3279	-10.2511	-0.404693	0.603412	-2.12108	0.0453586	0.454564	-3.79356	6	2322	15	HAVANA	protein_coding	CD19	0	0	0	0	0
ENSG00000266053	6.29515	0.477745	12.1125	0.317025	2.12092	0.0453727	0.454564	-3.93872	3	779	4	HAVANA	antisense	RP11-143J12.2	0	0	0	0	0
ENSG00000227372	2.32666	0.175593	4.47773	4.38112	2.11996	0.0454624	0.455152	-3.79103	7	6358	6	HAVANA	antisense	TP73-AS1	0	0	0	1	0
ENSG00000133246	-4.94294	-9.51468	-0.371191	3.78817	-2.1191	0.0455424	0.455329	-3.73664	5	2667	10	HAVANA	protein_coding	PRAM1	0	0	0	0	0
ENSG00000178440	9.00667	0.674249	17.3391	-0.432956	2.11856	0.0455924	0.455329	-3.9973	2	562	3	HAVANA	lincRNA	LINC00843	0	0	0	0	0
ENSG00000184156	6.70932	0.503079	12.9156	1.93222	2.11884	0.0455665	0.455329	-3.74355	4	11441	15	HAVANA	protein_coding	KCNQ3	0	1	0	1	0
ENSG00000185909	-4.29873	-8.2759	-0.321567	4.24234	-2.11843	0.0456043	0.455329	-3.77461	5	1957	6	HAVANA	protein_coding	KLHDC8B	0	0	0	1	0
ENSG00000169413	-4.85829	-9.35441	-0.36217	5.39631	-2.11784	0.0456595	0.455569	-3.84755	1	1061	2	HAVANA	protein_coding	RNASE6	0	0	0	1	0
ENSG00000085999	7.01014	0.521038	13.4992	1.42224	2.11734	0.0457066	0.455729	-3.86834	12	3108	19	HAVANA	protein_coding	RAD54L	0	0	0	1	0
ENSG00000130558	-12.2411	-23.5774	-0.904889	0.808746	-2.11641	0.045793	0.455763	-3.97483	12	2624	6	HAVANA	protein_coding	OLFM1	0	0	0	0	0
ENSG00000153814	-2.81539	-5.42309	-0.207686	4.35644	-2.11606	0.045826	0.455763	-3.7966	8	3125	5	HAVANA	protein_coding	JAZF1	0	0	0	1	0
ENSG00000173614	-5.58883	-10.7655	-0.412141	2.02013	-2.11601	0.0458312	0.455763	-3.75235	5	3781	6	HAVANA	protein_coding	NMNAT1	0	0	-1	0	0
ENSG00000184992	3.90339	0.287792	7.51899	4.31368	2.11597	0.0458344	0.455763	-3.75496	1	6648	3	HAVANA	protein_coding	BRI3BP	0	0	0	1	0
ENSG00000188994	2.64967	0.194376	5.10496	5.9783	2.11513	0.0459136	0.456241	-3.86624	9	10610	8	HAVANA	protein_coding	ZNF292	0	0	1	1	0
ENSG00000143476	4.50674	0.328167	8.68531	1.67174	2.11389	0.0460297	0.456882	-3.78139	6	4573	15	HAVANA	protein_coding	DTL	0	0	1	1	0
ENSG00000175928	10.5172	0.765303	20.2691	1.04224	2.11378	0.0460404	0.456882	-3.80867	3	3823	3	HAVANA	protein_coding	LRRN1	0	0	0	1	0
ENSG00000100219	-3.54499	-6.83612	-0.253853	7.34739	-2.11114	0.0462889	0.457959	-3.86541	6	2173	6	HAVANA	protein_coding	XBP1	0	0	0	1	0
ENSG00000109536	-2.84296	-5.4812	-0.204721	3.88299	-2.11205	0.0462028	0.457959	-3.78156	7	1074	9	HAVANA	protein_coding	FRG1	0	0	0	1	0
ENSG00000162086	2.1466	0.153734	4.13946	3.59016	2.11116	0.0462871	0.457959	-3.76725	8	3989	6	HAVANA	protein_coding	ZNF75A	0	0	0	1	0
ENSG00000168496	-3.33089	-6.42283	-0.238944	3.52063	-2.11143	0.0462617	0.457959	-3.75446	3	2296	2	HAVANA	protein_coding	FEN1	0	0	0	1	0
ENSG00000204271	8.28215	0.592452	15.9718	0.652866	2.11097	0.0463051	0.457959	-3.92008	3	1670	5	HAVANA	protein_coding	SPIN3	0	0	0	0	0
ENSG00000052841	2.03204	0.143576	3.9205	6.3538	2.10898	0.0464939	0.458074	-3.88222	15	4469	24	HAVANA	protein_coding	TTC17	0	0	0	1	0
ENSG00000087237	-10.1458	-19.5714	-0.720311	-0.45568	-2.10975	0.0464209	0.458074	-4.02414	4	1791	16	HAVANA	protein_coding	CETP	0	0	0	0	0
ENSG00000121895	-5.22695	-10.0848	-0.369062	1.72795	-2.10887	0.0465044	0.458074	-3.73479	4	1935	7	HAVANA	protein_coding	TMEM156	0	-1	0	1	0
ENSG00000130818	6.49706	0.460139	12.534	2.47848	2.10935	0.0464581	0.458074	-3.78022	4	2402	8	HAVANA	protein_coding	ZNF426	0	0	0	0	0
ENSG00000186166	3.01586	0.214325	5.81739	5.14814	2.10991	0.0464057	0.458074	-3.85379	10	1781	11	HAVANA	protein_coding	CCDC84	0	0	0	1	0
ENSG00000186567	-4.97431	-9.59481	-0.353817	1.5873	-2.11005	0.0463922	0.458074	-3.79535	9	3278	8	HAVANA	protein_coding	CEACAM19	0	0	0	1	0
ENSG00000089351	2.68289	0.188158	5.17763	6.37369	2.10779	0.0466068	0.458273	-3.87954	15	2825	20	HAVANA	protein_coding	GRAMD1A	0	0	0	1	0
ENSG00000115257	5.95642	0.4166	11.4962	1.10909	2.10736	0.0466479	0.458273	-3.89712	12	2855	15	HAVANA	protein_coding	PCSK4	0	0	0	0	0
ENSG00000130402	3.18876	0.221616	6.1559	8.4087	2.10635	0.0467434	0.458273	-3.82569	11	4963	21	HAVANA	protein_coding	ACTN4	0	0	0	1	0
ENSG00000132329	-8.58248	-16.5625	-0.602432	1.20878	-2.10793	0.0465937	0.458273	-3.89015	4	910	4	HAVANA	protein_coding	RAMP1	0	0	-1	0	0
ENSG00000136436	-2.2671	-4.37649	-0.157712	6.08202	-2.1065	0.0467291	0.458273	-3.89214	28	3682	14	HAVANA	protein_coding	CALCOCO2	0	-1	0	1	0
ENSG00000143862	-2.0199	-3.89883	-0.140961	6.46345	-2.107	0.0466814	0.458273	-3.89639	3	1793	7	HAVANA	protein_coding	ARL8A	0	0	0	1	0
ENSG00000204482	-4.92828	-9.51219	-0.344366	5.26931	-2.10721	0.0466622	0.458273	-3.84091	24	1832	5	ENSEMBL	protein_coding	LST1	0	0	0	1	0
ENSG00000029153	3.86513	0.266424	7.46383	3.51575	2.10507	0.0468662	0.458458	-3.74076	9	4804	17	HAVANA	protein_coding	ARNTL2	0	0	1	1	0
ENSG00000049768	-5.7105	-11.0375	-0.383485	1.28713	-2.10106	0.0472506	0.458458	-3.76252	6	2382	12	HAVANA	protein_coding	FOXP3	0	0	0	1	0
ENSG00000050327	5.20203	0.347423	10.0566	2.24318	2.10023	0.0473305	0.458458	-3.75998	4	5544	15	HAVANA	protein_coding	ARHGEF5	0	1	0	1	-1
ENSG00000057757	-2.47647	-4.78333	-0.16961	5.66355	-2.10407	0.0469617	0.458458	-3.89828	3	1603	6	HAVANA	protein_coding	PITHD1	0	0	0	1	0
ENSG00000119321	-3.7999	-7.34392	-0.255888	6.83242	-2.10148	0.0472102	0.458458	-3.88843	6	8807	28	HAVANA	protein_coding	FKBP15	0	-1	0	1	0
ENSG00000129197	2.0165	0.138826	3.89417	4.86611	2.10487	0.0468846	0.458458	-3.85841	17	3817	7	HAVANA	protein_coding	RPAIN	0	0	0	1	0
ENSG00000134198	7.75533	0.527362	14.9833	1.06713	2.10297	0.0470674	0.458458	-3.81835	5	3177	8	HAVANA	protein_coding	TSPAN2	0	0	0	1	0
ENSG00000134864	5.23004	0.350794	10.1093	1.37296	2.10088	0.0472683	0.458458	-3.91118	6	1431	3	ENSEMBL	protein_coding	GGACT	0	0	0	0	0
ENSG00000151150	7.39556	0.491672	14.2994	3.61726	2.09955	0.0473965	0.458458	-3.75792	23	16874	44	HAVANA	protein_coding	ANK3	0	0	0	1	0
ENSG00000152193	3.20611	0.217491	6.19474	2.9102	2.1026	0.0471029	0.458458	-3.74407	1	3529	6	HAVANA	protein_coding	RNF219	0	0	0	1	0
ENSG00000163141	11.0758	0.750402	21.4011	0.126221	2.10241	0.0471211	0.458458	-3.97481	6	2336	10	HAVANA	protein_coding	BNIPL	0	0	0	0	0
ENSG00000165832	7.44646	0.491062	14.4019	3.15409	2.09834	0.047513	0.458458	-3.79493	2	3403	8	HAVANA	protein_coding	TRUB1	0	0	0	0	0
ENSG00000168385	1.84434	0.121848	3.56682	8.23636	2.09861	0.0474868	0.458458	-3.85321	44	3701	17	HAVANA	protein_coding	2002-09-01	0	0	0	1	0
ENSG00000171307	-2.91913	-5.64543	-0.192842	3.8831	-2.0986	0.0474879	0.458458	-3.79025	18	1959	12	HAVANA	protein_coding	ZDHHC16	0	0	-1	1	0
ENSG00000181191	-2.71811	-5.25678	-0.179437	3.96002	-2.0985	0.0474978	0.458458	-3.79424	7	2755	3	HAVANA	protein_coding	PJA1	0	0	0	1	0
ENSG00000186185	5.1453	0.341139	9.94947	2.0159	2.09914	0.0474358	0.458458	-3.82064	6	4217	16	HAVANA	protein_coding	KIF18B	0	0	0	1	0
ENSG00000187953	3.80776	0.262031	7.35348	2.81973	2.10481	0.0468911	0.458458	-3.74032	4	3327	14	HAVANA	pseudogene	PMS2CL	0	0	0	1	0
ENSG00000188486	-2.42769	-4.68737	-0.167999	5.58184	-2.10568	0.0468077	0.458458	-3.87023	2	1614	2	HAVANA	protein_coding	H2AFX	0	0	0	1	0
ENSG00000196072	-2.74492	-5.30298	-0.186847	5.59837	-2.10312	0.0470522	0.458458	-3.89629	4	2024	5	HAVANA	protein_coding	BLOC1S2	0	0	0	1	0
ENSG00000198420	4.47658	0.296635	8.65652	3.21862	2.09906	0.0474439	0.458458	-3.74974	7	5733	9	HAVANA	protein_coding	FAM115A	0	0	0	1	0
ENSG00000198682	-5.87383	-11.3594	-0.388234	6.27906	-2.09868	0.0474804	0.458458	-3.8945	5	3949	13	HAVANA	protein_coding	PAPSS2	0	0	0	1	0
ENSG00000230551	3.2407	0.218247	6.26316	5.61311	2.10149	0.0472091	0.458458	-3.86094	2	8636	3	ENSEMBL	processed_transcript	CTB-89H12.4	0	0	0	1	0
ENSG00000247627	-4.82586	-9.32305	-0.328666	6.07492	-2.1032	0.0470446	0.458458	-3.87401	1	1377	1	HAVANA	pseudogene	MTND4P12	0	0	-1	1	0
ENSG00000260966	6.0467	0.407855	11.6856	1.04324	2.10173	0.0471863	0.458458	-3.82598	1	5113	1	HAVANA	sense_overlapping	RP11-690D19.3	0	0	0	0	0
ENSG00000000460	3.21826	0.209777	6.22674	2.89528	2.09663	0.0476788	0.458575	-3.75197	10	4355	29	HAVANA	protein_coding	C1orf112	0	0	0	1	0
ENSG00000107643	2.16571	0.142121	4.18931	5.09678	2.09762	0.0475831	0.458575	-3.87096	16	5796	12	HAVANA	protein_coding	MAPK8	0	0	0	1	0
ENSG00000131149	3.14356	0.204869	6.08225	5.8918	2.0966	0.0476815	0.458575	-3.88795	12	7495	16	HAVANA	protein_coding	GSE1	0	0	0	1	0
ENSG00000137038	-3.13939	-6.07365	-0.205121	3.70715	-2.09698	0.0476452	0.458575	-3.77159	3	2755	3	HAVANA	protein_coding	TMEM261	0	0	0	1	0
ENSG00000148832	-3.54401	-6.85554	-0.232481	1.81802	-2.09756	0.0475885	0.458575	-3.80544	11	1858	7	HAVANA	protein_coding	PAOX	0	0	0	1	0
ENSG00000127528	-4.38928	-8.49455	-0.284016	7.09458	-2.09556	0.0477826	0.459246	-3.89675	2	2018	3	HAVANA	protein_coding	KLF2	0	0	0	1	0
ENSG00000128918	-7.96292	-15.4132	-0.51267	3.56276	-2.09483	0.0478534	0.459624	-3.77667	25	4098	14	HAVANA	protein_coding	ALDH1A2	0	0	0	1	0
ENSG00000116754	2.42101	0.15443	4.68758	7.6369	2.0935	0.0479831	0.460267	-3.87572	19	4008	13	HAVANA	protein_coding	SRSF11	0	0	0	1	0
ENSG00000119906	2.01599	0.128697	3.90328	5.17389	2.09362	0.047972	0.460267	-3.87447	5	7288	20	HAVANA	protein_coding	FAM178A	0	0	0	1	0
ENSG00000158006	2.51001	0.159655	4.86037	3.51078	2.0931	0.0480225	0.460344	-3.77864	7	3581	11	HAVANA	protein_coding	PAFAH2	0	0	0	1	0
ENSG00000114166	-3.00555	-5.82076	-0.190337	5.59288	-2.09248	0.0480833	0.460626	-3.91138	5	4833	18	HAVANA	protein_coding	KAT2B	0	0	0	1	0
ENSG00000153922	2.91796	0.183173	5.65275	7.37388	2.09124	0.0482045	0.461484	-3.89068	11	5918	35	HAVANA	protein_coding	CHD1	0	0	0	1	0
ENSG00000122778	7.47717	0.467267	14.4871	1.65821	2.09061	0.0482661	0.461773	-3.77338	3	12379	20	HAVANA	protein_coding	KIAA1549	0	0	0	1	0
ENSG00000233175	9.25203	0.575463	17.9286	-0.692068	2.08996	0.0483304	0.462087	-4.00683	2	2003	2	HAVANA	antisense	CTD-2020K17.3	0	0	0	0	0
ENSG00000047410	1.87933	0.112206	3.64645	7.20764	2.08442	0.0488776	0.462279	-3.90915	8	9708	51	HAVANA	protein_coding	TPR	0	0	0	1	0
ENSG00000055609	3.05573	0.184817	5.92664	7.70619	2.08614	0.0487069	0.462279	-3.89237	14	17029	60	HAVANA	protein_coding	KMT2C	0	0	0	1	0
ENSG00000064989	-4.42842	-8.58556	-0.271279	2.61357	-2.08786	0.0485364	0.462279	-3.76347	9	5223	16	HAVANA	protein_coding	CALCRL	0	0	0	1	1
ENSG00000089356	11.4884	0.699623	22.2772	1.38619	2.08706	0.0486155	0.462279	-3.78564	18	1467	10	HAVANA	protein_coding	FXYD3	0	0	0	1	0
ENSG00000115339	7.29946	0.450685	14.1482	3.90031	2.08894	0.0484304	0.462279	-3.76279	9	3868	11	HAVANA	protein_coding	GALNT3	0	0	0	1	0
ENSG00000126787	6.26793	0.379022	12.1568	2.05612	2.08611	0.0487095	0.462279	-3.82546	5	2973	20	HAVANA	protein_coding	DLGAP5	0	0	0	1	0
ENSG00000130300	-5.55255	-10.773	-0.33208	2.37346	-2.08464	0.0488553	0.462279	-3.76746	3	2305	6	HAVANA	protein_coding	PLVAP	0	-1	0	1	1
ENSG00000130348	2.58582	0.154984	5.01665	3.46313	2.08493	0.0488269	0.462279	-3.76872	3	4106	11	HAVANA	protein_coding	QRSL1	0	0	0	1	0
ENSG00000137575	-3.60744	-6.99964	-0.215235	9.12213	-2.08432	0.0488867	0.462279	-3.86249	13	3589	10	HAVANA	protein_coding	SDCBP	0	0	0	1	0
ENSG00000143061	8.46984	0.511835	16.4279	2.37447	2.08602	0.0487183	0.462279	-3.77418	4	7254	12	HAVANA	protein_coding	IGSF3	0	0	0	1	0
ENSG00000170540	-2.29929	-4.46135	-0.137224	7.38846	-2.08436	0.048883	0.462279	-3.91179	8	2407	6	HAVANA	protein_coding	ARL6IP1	0	0	0	1	0
ENSG00000178952	-1.95021	-3.77981	-0.120617	6.61673	-2.08918	0.0484072	0.462279	-3.92311	4	2071	10	HAVANA	protein_coding	TUFM	0	0	0	1	0
ENSG00000179295	2.19479	0.133393	4.2562	6.62183	2.08679	0.0486421	0.462279	-3.91627	4	6101	16	HAVANA	protein_coding	PTPN11	0	0	0	1	0
ENSG00000182667	-8.09243	-15.7007	-0.484209	-1.15922	-2.0847	0.0488492	0.462279	-3.93544	22	3190	9	ENSEMBL	protein_coding	NTM	0	0	-1	1	0
ENSG00000187583	4.93676	0.303157	9.57036	1.42669	2.0882	0.0485036	0.462279	-3.81286	5	2455	16	HAVANA	protein_coding	PLEKHN1	0	0	0	1	0
ENSG00000231259	4.89502	0.296726	9.49332	1.70771	2.08644	0.0486771	0.462279	-3.84057	2	2199	11	ENSEMBL	pseudogene	AC125232.1	0	0	0	1	0
ENSG00000242732	-3.07801	-5.96781	-0.1882	4.42329	-2.08761	0.0485617	0.462279	-3.84089	3	4359	2	HAVANA	protein_coding	RGAG4	0	0	0	1	0
ENSG00000006747	-4.8182	-9.36263	-0.273758	3.49485	-2.07803	0.0495147	0.462394	-3.81393	11	3137	16	HAVANA	protein_coding	SCIN	0	0	0	1	0
ENSG00000011590	-5.06277	-9.8409	-0.284636	-0.0512131	-2.07672	0.0496466	0.462394	-3.8323	6	2068	7	HAVANA	protein_coding	ZBTB32	0	0	-1	1	0
ENSG00000062194	-1.82421	-3.5424	-0.106016	7.32143	-2.0809	0.0492279	0.462394	-3.92135	11	4683	13	HAVANA	protein_coding	GPBP1	0	0	0	1	0
ENSG00000068354	-2.00318	-3.89034	-0.116017	4.29599	-2.08046	0.0492719	0.462394	-3.84715	6	4042	6	ENSEMBL	protein_coding	TBC1D25	0	0	0	1	0
ENSG00000069431	-4.03262	-7.84722	-0.218017	2.53925	-2.07198	0.0501255	0.462394	-3.78497	6	8293	38	HAVANA	protein_coding	ABCC9	0	0	-1	1	1
ENSG00000073605	3.7947	0.202749	7.38666	4.23233	2.07059	0.0502666	0.462394	-3.86847	15	4655	11	HAVANA	protein_coding	GSDMB	0	0	0	1	0
ENSG00000074416	-3.94351	-7.67458	-0.212445	5.85379	-2.07156	0.0501681	0.462394	-3.94645	14	4941	8	HAVANA	protein_coding	MGLL	0	0	0	1	0
ENSG00000088833	-1.91787	-3.73151	-0.10423	5.83352	-2.0726	0.0500626	0.462394	-3.94631	15	3799	10	HAVANA	protein_coding	NSFL1C	0	0	0	1	0
ENSG00000092051	-7.10619	-13.8307	-0.381671	0.9502	-2.07121	0.0502042	0.462394	-3.91128	4	4386	7	HAVANA	protein_coding	JPH4	0	0	0	0	0
ENSG00000102575	-5.65316	-10.9957	-0.310595	6.52025	-2.07391	0.0499304	0.462394	-3.93819	12	1699	7	HAVANA	protein_coding	ACP5	0	-1	0	1	0
ENSG00000103811	-4.73769	-9.20341	-0.271964	7.88188	-2.07933	0.049385	0.462394	-3.90952	17	2190	13	HAVANA	protein_coding	CTSH	0	-1	0	1	0
ENSG00000105369	-6.07689	-11.8305	-0.323267	1.8925	-2.07008	0.0503185	0.462394	-3.79588	3	1258	5	HAVANA	protein_coding	CD79A	0	0	0	1	0
ENSG00000113615	-2.8829	-5.6095	-0.156294	6.26086	-2.07231	0.050092	0.462394	-3.9435	3	6299	23	HAVANA	protein_coding	SEC24A	0	0	0	1	0
ENSG00000115112	6.63753	0.371738	12.9033	3.7245	2.07625	0.0496945	0.462394	-3.79896	2	9292	15	HAVANA	protein_coding	TFCP2L1	0	0	0	1	0
ENSG00000117215	-12.9006	-25.0362	-0.765073	1.81099	-2.08353	0.0489658	0.462394	-3.96016	1	2672	4	HAVANA	protein_coding	PLA2G2D	0	0	0	0	0
ENSG00000119574	-2.71967	-5.29284	-0.146499	2.63752	-2.07155	0.0501693	0.462394	-3.78492	5	2541	3	HAVANA	protein_coding	ZBTB45	0	0	0	1	0
ENSG00000125352	-2.23835	-4.34923	-0.127458	3.33991	-2.07831	0.049487	0.462394	-3.80511	1	1295	1	HAVANA	protein_coding	RNF113A	0	-1	0	1	0
ENSG00000133639	-3.97485	-7.71707	-0.232635	9.06788	-2.08181	0.0491373	0.462394	-3.86592	2	2448	2	HAVANA	protein_coding	BTG1	0	0	0	1	0
ENSG00000136689	-5.04145	-9.79226	-0.290634	7.5404	-2.07987	0.0493309	0.462394	-3.92666	9	1922	9	HAVANA	protein_coding	IL1RN	0	-1	0	1	0
ENSG00000139112	-3.60299	-7.00717	-0.198806	7.55116	-2.07443	0.0498779	0.462394	-3.92585	18	3214	6	HAVANA	protein_coding	GABARAPL1	0	0	0	1	1
ENSG00000140379	-5.15185	-10.0026	-0.301075	6.59788	-2.08161	0.0491563	0.462394	-3.9242	2	1033	3	HAVANA	protein_coding	BCL2A1	0	0	0	1	0
ENSG00000143153	-2.50429	-4.86053	-0.148058	7.02916	-2.08312	0.0490061	0.462394	-3.91754	5	2608	7	ENSEMBL	protein_coding	ATP1B1	0	0	0	1	0
ENSG00000144792	8.16893	0.450561	15.8873	0.272838	2.07438	0.049883	0.462394	-3.98294	4	5834	4	HAVANA	protein_coding	ZNF660	0	0	0	0	0
ENSG00000147679	3.76136	0.216331	7.3064	3.82275	2.07957	0.0493608	0.462394	-3.7956	10	3693	4	HAVANA	protein_coding	UTP23	0	0	0	1	0
ENSG00000148803	-4.60333	-8.95976	-0.246898	3.34241	-2.07104	0.0502209	0.462394	-3.793	6	867	6	HAVANA	protein_coding	FUOM	0	0	0	0	0
ENSG00000149311	2.7017	0.146978	5.25642	6.94772	2.07272	0.0500503	0.462394	-3.92742	25	13147	64	HAVANA	protein_coding	ATM	0	0	0	1	0
ENSG00000153944	4.32112	0.249453	8.39278	5.32012	2.08004	0.0493133	0.462394	-3.89907	19	7612	14	HAVANA	protein_coding	MSI2	0	0	0	1	0
ENSG00000161960	2.89031	0.170707	5.60991	4.6994	2.08299	0.0490193	0.462394	-3.84659	38	1756	11	HAVANA	protein_coding	EIF4A1	0	0	1	1	0
ENSG00000163534	10.3363	0.568801	20.1037	-0.722046	2.0741	0.0499109	0.462394	-3.98483	8	2954	11	HAVANA	protein_coding	FCRL1	0	0	0	0	0
ENSG00000164695	10.6425	0.570209	20.7148	1.16839	2.07092	0.0502334	0.462394	-3.83361	1	1866	5	HAVANA	protein_coding	CHMP4C	0	0	0	1	0
ENSG00000166123	8.65086	0.480278	16.8214	3.0191	2.07517	0.0498025	0.462394	-3.81688	5	4228	12	HAVANA	protein_coding	GPT2	0	0	0	1	0
ENSG00000172466	1.90777	0.102747	3.7128	6.22788	2.07153	0.0501714	0.462394	-3.94475	6	7419	4	HAVANA	protein_coding	ZNF24	0	0	1	1	0
ENSG00000173653	-2.20014	-4.28031	-0.119973	4.31061	-2.073	0.0500219	0.462394	-3.87298	9	2719	8	HAVANA	protein_coding	RCE1	0	0	0	1	0
ENSG00000174306	3.71839	0.212919	7.22385	3.4611	2.07901	0.0494166	0.462394	-3.77842	23	10030	8	HAVANA	protein_coding	ZHX3	0	1	0	1	0
ENSG00000175806	-3.77181	-7.33575	-0.207873	3.30979	-2.07428	0.0498926	0.462394	-3.79234	10	1706	7	HAVANA	protein_coding	MSRA	0	0	0	1	0
ENSG00000177225	-2.708	-5.26329	-0.152711	4.27137	-2.0771	0.0496088	0.462394	-3.87402	17	4357	8	ENSEMBL	protein_coding	PDDC1	0	0	0	1	0
ENSG00000182551	-2.2263	-4.3314	-0.12121	5.69986	-2.07282	0.0500408	0.462394	-3.95235	3	3870	4	HAVANA	protein_coding	ADI1	0	0	-1	1	0
ENSG00000185684	2.26186	0.122721	4.401	3.43521	2.07241	0.0500825	0.462394	-3.80241	14	3935	12	HAVANA	protein_coding	EP400NL	0	0	0	1	0
ENSG00000198001	2.59416	0.147076	5.04124	4.86887	2.07776	0.0495418	0.462394	-3.87753	13	4147	14	HAVANA	protein_coding	IRAK4	0	0	0	1	0
ENSG00000198408	2.36542	0.135996	4.59484	7.56372	2.07952	0.0493653	0.462394	-3.89705	12	5146	16	ENSEMBL	protein_coding	MGEA5	0	0	0	1	0
ENSG00000204272	-2.26655	-4.41246	-0.120652	4.02023	-2.07016	0.0503107	0.462394	-3.85179	3	1529	3	HAVANA	processed_transcript	RP11-622K12.1	0	0	0	1	0
ENSG00000226824	8.9614	0.520956	17.4018	-0.0724173	2.08094	0.049224	0.462394	-4.0174	3	508	4	HAVANA	sense_intronic	RP4-756H11.3	0	0	0	0	0
ENSG00000230532	7.35738	0.424332	14.2904	0.204485	2.07992	0.0493253	0.462394	-3.97616	1	483	3	HAVANA	antisense	AC091133.1	0	0	0	1	0
ENSG00000243650	9.81593	0.553769	19.0781	-0.0697033	2.07715	0.0496037	0.462394	-3.96454	1	284	1	ENSEMBL	misc_RNA	RN7SL834P	0	0	1	0	0
ENSG00000255310	6.81699	0.367436	13.2665	1.04939	2.07162	0.0501619	0.462394	-3.87701	1	1939	1	HAVANA	sense_intronic	AF131215.2	0	0	0	0	0
ENSG00000100092	3.66406	0.194328	7.1338	5.4518	2.06973	0.0503542	0.462432	-3.91778	11	3123	20	HAVANA	protein_coding	SH3BP1	0	0	0	1	0
ENSG00000162999	9.06358	0.478526	17.6486	-0.0530664	2.06921	0.0504075	0.462632	-3.99854	3	5176	4	HAVANA	protein_coding	DUSP19	0	0	0	0	0
ENSG00000077232	2.63986	0.135325	5.14439	6.66178	2.06587	0.05075	0.463309	-3.94494	8	20129	25	HAVANA	protein_coding	DNAJC10	0	0	0	1	0
ENSG00000102007	-2.28238	-4.4454	-0.119357	5.83668	-2.06812	0.0505194	0.463309	-3.96	2	1079	5	HAVANA	protein_coding	PLP2	0	0	-1	1	0
ENSG00000123983	-2.14951	-4.18739	-0.111635	6.78764	-2.06733	0.0505997	0.463309	-3.95316	11	5679	17	HAVANA	protein_coding	ACSL3	0	-1	0	1	0
ENSG00000144306	3.74016	0.193413	7.28691	2.75404	2.06685	0.0506494	0.463309	-3.81181	14	3037	8	HAVANA	protein_coding	SCRN3	0	0	0	0	0
ENSG00000166164	-1.80827	-3.52397	-0.0925678	5.19246	-2.06571	0.0507658	0.463309	-3.9403	7	5370	17	HAVANA	protein_coding	BRD7	0	0	0	1	0
ENSG00000168003	-3.07269	-5.98619	-0.159191	8.18303	-2.06705	0.050628	0.463309	-3.9126	24	2397	13	HAVANA	protein_coding	SLC3A2	0	0	0	1	0
ENSG00000183323	5.07165	0.26073	9.88258	3.17397	2.06618	0.0507172	0.463309	-3.79619	7	4198	13	HAVANA	protein_coding	CCDC125	0	0	0	0	0
ENSG00000187790	4.24168	0.218718	8.26465	2.54984	2.06652	0.0506826	0.463309	-3.81307	10	7111	23	HAVANA	protein_coding	FANCM	0	0	0	1	0
ENSG00000196312	6.48759	0.333291	12.6419	1.60888	2.06611	0.0507251	0.463309	-3.88702	3	786	5	HAVANA	protein_coding	HIATL2	0	0	0	0	0
ENSG00000068971	-2.44321	-4.76272	-0.123705	4.41839	-2.06449	0.0508909	0.463873	-3.87863	5	2745	14	HAVANA	protein_coding	PPP2R5B	0	0	0	1	0
ENSG00000196776	3.28307	0.166281	6.39985	7.67079	2.06453	0.0508874	0.463873	-3.91963	5	6796	11	HAVANA	protein_coding	CD47	0	0	0	1	0
ENSG00000011422	-4.95268	-9.65603	-0.249335	8.85272	-2.06387	0.0509555	0.463885	-3.90355	16	1610	7	HAVANA	protein_coding	PLAUR	0	0	0	1	0
ENSG00000019169	-9.72777	-18.9653	-0.490275	8.58087	-2.06399	0.050943	0.463885	-3.9002	4	1843	18	ENSEMBL	protein_coding	MARCO	0	-1	0	1	1
ENSG00000162517	-2.11891	-4.13163	-0.106179	5.02016	-2.06336	0.0510077	0.464072	-3.9306	9	1629	5	HAVANA	protein_coding	PEF1	0	0	0	1	0
ENSG00000023909	-3.00051	-5.85228	-0.148738	4.89698	-2.06219	0.0511286	0.464169	-3.91263	3	4857	7	HAVANA	protein_coding	GCLM	0	0	0	1	0
ENSG00000063438	6.73645	0.330621	13.1423	1.03313	2.06112	0.0512388	0.464169	-3.86997	11	5661	12	HAVANA	protein_coding	AHRR	0	0	0	1	0
ENSG00000077984	-3.38753	-6.61193	-0.163125	3.1016	-2.05912	0.0514465	0.464169	-3.85733	2	930	4	ENSEMBL	protein_coding	CST7	0	0	-1	1	0
ENSG00000106344	2.22203	0.104662	4.33939	5.17788	2.05685	0.0516834	0.464169	-3.94763	8	15507	19	HAVANA	protein_coding	RBM28	0	0	0	1	-1
ENSG00000107779	7.52805	0.355859	14.7002	2.78796	2.05721	0.0516453	0.464169	-3.83853	2	11255	13	HAVANA	protein_coding	BMPR1A	0	0	0	1	0
ENSG00000108788	-2.43112	-4.74639	-0.115846	5.44386	-2.05803	0.0515597	0.464169	-3.94841	11	2586	8	HAVANA	protein_coding	MLX	0	0	0	1	0
ENSG00000110090	-2.20072	-4.29637	-0.105058	6.89688	-2.05822	0.0515402	0.464169	-3.96506	9	5232	19	HAVANA	protein_coding	CPT1A	0	0	0	1	0
ENSG00000134759	2.32172	0.109632	4.53381	5.39348	2.0571	0.0516568	0.464169	-3.9589	28	5849	23	HAVANA	protein_coding	ELP2	0	0	0	1	-1
ENSG00000137166	2.58047	0.124915	5.03602	5.34664	2.05967	0.0513896	0.464169	-3.93612	6	5948	17	HAVANA	protein_coding	FOXP4	0	0	0	1	0
ENSG00000146856	8.22766	0.403463	16.0519	-0.00933636	2.06103	0.0512483	0.464169	-3.99931	9	3767	19	HAVANA	protein_coding	AGBL3	0	0	0	0	0
ENSG00000156603	-2.91846	-5.69632	-0.140596	2.56418	-2.05916	0.051442	0.464169	-3.80253	4	1515	5	HAVANA	protein_coding	MED19	0	0	0	1	0
ENSG00000159720	-3.99557	-7.80172	-0.189426	7.22164	-2.05751	0.0516143	0.464169	-3.9589	18	3390	9	HAVANA	protein_coding	ATP6V0D1	0	0	0	1	0
ENSG00000165092	-5.28939	-10.3266	-0.252199	5.04647	-2.05809	0.0515532	0.464169	-3.94123	7	2107	13	HAVANA	protein_coding	ALDH1A1	0	0	0	1	0
ENSG00000165633	-9.03856	-17.644	-0.433155	0.497527	-2.05862	0.0514986	0.464169	-3.95945	3	6392	8	HAVANA	protein_coding	VSTM4	0	0	-1	1	0
ENSG00000168040	-3.27995	-6.40353	-0.156378	3.43467	-2.05809	0.051554	0.464169	-3.82515	1	1841	2	HAVANA	protein_coding	FADD	0	0	0	1	0
ENSG00000169564	-2.02064	-3.94432	-0.0969552	8.40423	-2.05875	0.0514852	0.464169	-3.92088	1	1748	1	HAVANA	protein_coding	PCBP1	0	0	0	1	0
ENSG00000180488	3.10905	0.151074	6.06702	3.69009	2.06007	0.0513483	0.464169	-3.82114	4	5288	16	HAVANA	protein_coding	FAM73A	0	0	0	1	0
ENSG00000183624	-2.16276	-4.21823	-0.10728	4.91088	-2.06226	0.0511213	0.464169	-3.94164	8	2515	7	HAVANA	protein_coding	HMCES	0	0	0	1	0
ENSG00000186998	9.32412	0.450155	18.1981	1.82218	2.05939	0.0514187	0.464169	-3.83604	11	2173	15	HAVANA	protein_coding	EMID1	0	0	0	1	0
ENSG00000189114	-2.8075	-5.47839	-0.136598	3.431	-2.0602	0.0513341	0.464169	-3.82561	4	2601	3	HAVANA	protein_coding	BLOC1S3	0	0	0	1	0
ENSG00000204136	-6.22123	-12.1494	-0.293037	4.13016	-2.05685	0.0516832	0.464169	-3.83437	6	3478	8	HAVANA	pseudogene	GGTA1P	0	0	0	1	0
ENSG00000219891	-7.79802	-15.2367	-0.359334	0.497878	-2.05464	0.0519137	0.465951	-3.92018	2	1657	2	HAVANA	pseudogene	ZSCAN12P1	0	0	0	1	0
ENSG00000163464	-8.88055	-17.3554	-0.405677	0.566837	-2.05378	0.0520036	0.466441	-3.956	1	2488	2	HAVANA	protein_coding	CXCR1	0	0	-1	0	0
ENSG00000181450	3.96175	0.180483	7.74301	2.52617	2.05351	0.0520319	0.466441	-3.81887	6	8556	6	HAVANA	protein_coding	ZNF678	0	0	0	1	0
ENSG00000114439	2.19294	0.0992145	4.28666	6.04635	2.05284	0.0521028	0.466506	-3.96957	26	8930	18	HAVANA	protein_coding	BBX	0	0	0	1	0
ENSG00000185880	-3.22926	-6.31219	-0.146333	5.7337	-2.05299	0.0520865	0.466506	-3.96841	12	5691	8	HAVANA	protein_coding	TRIM69	0	0	0	1	0
ENSG00000198182	6.40493	0.286954	12.5229	1.62661	2.05189	0.0522024	0.467112	-3.85559	5	4364	6	HAVANA	protein_coding	ZNF607	0	0	0	1	0
ENSG00000030066	2.38418	0.0999879	4.66837	5.52433	2.04576	0.0528516	0.468599	-3.96891	12	5376	36	HAVANA	protein_coding	NUP160	0	0	0	1	0
ENSG00000070371	5.53605	0.241184	10.8309	1.4153	2.04924	0.0524821	0.468599	-3.85706	12	5513	34	ENSEMBL	protein_coding	CLTCL1	0	0	0	1	0
ENSG00000071794	4.21977	0.175852	8.26369	4.70761	2.04519	0.0529118	0.468599	-3.88302	9	5317	26	HAVANA	protein_coding	HLTF	0	0	0	1	0
ENSG00000073331	2.50401	0.108308	4.89971	5.08548	2.04857	0.052553	0.468599	-3.92464	18	5633	16	HAVANA	protein_coding	ALPK1	0	0	1	1	0
ENSG00000074966	5.39134	0.23525	10.5474	2.68579	2.04939	0.0524666	0.468599	-3.81556	6	2914	15	HAVANA	protein_coding	TXK	0	0	0	1	0
ENSG00000132716	2.27357	0.0943767	4.45277	5.92478	2.04485	0.0529489	0.468599	-3.98481	19	4106	18	ENSEMBL	protein_coding	DCAF8	0	0	0	1	0
ENSG00000135929	-5.69853	-11.1489	-0.248153	6.52803	-2.0492	0.0524865	0.468599	-3.96408	5	2566	9	HAVANA	protein_coding	CYP27A1	0	0	0	1	0
ENSG00000139637	-2.57832	-5.04935	-0.1073	4.4333	-2.04507	0.0529248	0.468599	-3.91977	10	1369	7	HAVANA	protein_coding	C12orf10	0	0	0	1	0
ENSG00000141034	-2.63364	-5.15756	-0.109721	3.30964	-2.04517	0.0529145	0.468599	-3.82622	5	4237	6	HAVANA	protein_coding	GID4	0	0	0	1	0
ENSG00000154727	2.41798	0.10291	4.73306	4.46844	2.04709	0.0527102	0.468599	-3.90058	3	5120	10	HAVANA	protein_coding	GABPA	0	0	0	1	0
ENSG00000163902	-2.20871	-4.32477	-0.0926526	7.89365	-2.04578	0.0528492	0.468599	-3.96104	8	2310	10	HAVANA	protein_coding	RPN1	0	0	0	1	0
ENSG00000165140	-6.24211	-12.2199	-0.2643	6.04596	-2.04662	0.05276	0.468599	-3.93987	3	1487	8	HAVANA	protein_coding	FBP1	0	0	0	1	0
ENSG00000166278	-5.61439	-10.9945	-0.234242	5.64701	-2.0453	0.0529008	0.468599	-3.96582	17	2850	18	HAVANA	protein_coding	C2	0	0	0	1	0
ENSG00000168936	-2.11442	-4.14017	-0.0886636	4.58176	-2.04575	0.0528528	0.468599	-3.91842	6	2810	5	HAVANA	protein_coding	TMEM129	0	0	-1	1	0
ENSG00000174059	-7.29079	-14.2683	-0.313291	1.29548	-2.04797	0.0526171	0.468599	-3.8565	5	2874	8	HAVANA	protein_coding	CD34	0	0	0	1	0
ENSG00000174695	2.31799	0.0964182	4.53955	6.23438	2.04503	0.0529295	0.468599	-3.97688	6	4630	5	HAVANA	protein_coding	TMEM167A	0	0	0	1	0
ENSG00000205978	5.67966	0.242651	11.1167	4.05936	2.04744	0.0526734	0.468599	-3.84302	2	7857	9	HAVANA	protein_coding	NYNRIN	0	0	0	1	0
ENSG00000263013	-8.45812	-16.5579	-0.358372	0.247677	-2.04668	0.0527535	0.468599	-4.03224	1	1159	1	HAVANA	sense_intronic	RP11-876N24.5	0	0	0	0	0
ENSG00000270172	5.09794	0.211009	9.98486	1.28457	2.04459	0.052976	0.468599	-3.84244	1	2177	1	HAVANA	lincRNA	RP5-1024G6.8	0	0	0	0	0
ENSG00000059378	1.96694	0.0811191	3.85276	6.39255	2.04427	0.0530101	0.468618	-3.97658	12	3796	12	HAVANA	protein_coding	PARP12	0	0	1	1	0
ENSG00000113575	-2.01494	-3.9477	-0.0821733	6.85963	-2.04329	0.0531146	0.468837	-3.9923	6	4649	7	HAVANA	protein_coding	PPP2CA	0	0	0	1	0
ENSG00000139364	-11.3754	-22.2883	-0.462465	0.396688	-2.04302	0.0531436	0.468837	-4.06092	5	10906	9	HAVANA	protein_coding	TMEM132B	0	0	-1	0	0
ENSG00000142687	1.88737	0.0769617	3.69778	5.89921	2.04328	0.0531157	0.468837	-3.98395	20	4789	21	HAVANA	protein_coding	KIAA0319L	0	0	1	1	0
ENSG00000183199	-6.66901	-13.0684	-0.269629	0.414779	-2.04254	0.0531948	0.468837	-4.06209	1	2173	1	HAVANA	pseudogene	HSP90AB3P	0	0	0	0	0
ENSG00000198373	2.41188	0.097523	4.72624	5.56201	2.04255	0.0531938	0.468837	-3.96109	22	4515	24	HAVANA	protein_coding	WWP2	0	0	0	1	0
ENSG00000182841	6.21755	0.24971	12.1854	2.13684	2.04197	0.0532558	0.469093	-3.85764	5	2375	8	HAVANA	pseudogene	RRP7B	0	0	0	0	0
ENSG00000022976	3.46034	0.134155	6.78652	3.28919	2.03902	0.0535737	0.469387	-3.83923	13	3325	9	HAVANA	protein_coding	ZNF839	0	0	0	1	0
ENSG00000075239	-2.55281	-5.00556	-0.10006	4.71337	-2.03992	0.0534763	0.469387	-3.94368	12	2258	12	HAVANA	protein_coding	ACAT1	0	0	0	1	0
ENSG00000112562	-7.0793	-13.8862	-0.272361	2.34446	-2.03839	0.0536415	0.469387	-3.86729	5	3150	13	HAVANA	protein_coding	SMOC2	0	0	-1	1	0
ENSG00000115756	-2.94239	-5.76864	-0.116134	5.91249	-2.0405	0.0534139	0.469387	-3.99897	5	4781	8	HAVANA	protein_coding	HPCAL1	0	0	0	1	0
ENSG00000128731	2.22412	0.0867672	4.36147	6.06937	2.03953	0.0535183	0.469387	-3.99039	12	15337	93	HAVANA	protein_coding	HERC2	0	0	0	1	0
ENSG00000144061	9.57705	0.370123	18.784	0.883054	2.03876	0.0536018	0.469387	-3.96704	11	10006	21	HAVANA	protein_coding	NPHP1	0	0	0	0	0
ENSG00000153064	5.74065	0.224966	11.2563	2.29267	2.0399	0.0534781	0.469387	-3.84876	8	3544	21	HAVANA	protein_coding	BANK1	0	0	0	0	0
ENSG00000166741	-6.04714	-11.8547	-0.239572	4.01643	-2.04082	0.0533801	0.469387	-3.87594	8	1867	5	HAVANA	protein_coding	NNMT	0	0	-1	1	0
ENSG00000197321	5.24713	0.204738	10.2895	4.97857	2.03954	0.0535167	0.469387	-3.89307	14	7994	40	HAVANA	protein_coding	SVIL	0	0	0	1	0
ENSG00000198855	-4.39059	-8.61189	-0.169283	2.75095	-2.03856	0.0536225	0.469387	-3.83092	5	3347	3	HAVANA	protein_coding	FICD	0	-1	0	1	0
ENSG00000243970	6.15287	0.237346	12.0684	0.87319	2.0386	0.0536182	0.469387	-3.92281	1	813	7	HAVANA	pseudogene	PPIEL	0	0	0	1	0
ENSG00000005249	-4.84683	-9.51111	-0.182555	3.28457	-2.03667	0.0538264	0.469875	-3.83174	3	3745	11	HAVANA	protein_coding	PRKAR2B	0	0	0	1	0
ENSG00000074356	1.90232	0.0711259	3.73351	5.51102	2.03609	0.0538896	0.469875	-3.98716	7	4096	14	HAVANA	protein_coding	C17orf85	0	0	1	1	0
ENSG00000135297	-2.14105	-4.20064	-0.0814604	3.90535	-2.03748	0.053739	0.469875	-3.8908	19	10857	13	HAVANA	protein_coding	MTO1	0	0	0	1	0
ENSG00000148426	6.52445	0.246143	12.8028	2.02473	2.0368	0.0538124	0.469875	-3.83498	4	3333	4	HAVANA	protein_coding	PROSER2	0	0	0	1	0
ENSG00000168517	-5.7641	-11.3115	-0.216689	0.775179	-2.03652	0.0538429	0.469875	-4.00288	8	1528	4	HAVANA	protein_coding	HEXIM2	0	0	0	0	0
ENSG00000197601	1.93605	0.0724195	3.79967	6.3347	2.03613	0.0538857	0.469875	-3.99688	6	5820	12	HAVANA	protein_coding	FAR1	0	0	0	1	0
ENSG00000101367	-2.12562	-4.1726	-0.078643	7.50196	-2.03526	0.0539792	0.470377	-3.98853	1	2623	7	HAVANA	protein_coding	MAPRE1	0	0	0	1	0
ENSG00000172167	8.12016	0.299179	15.9411	1.60602	2.03494	0.0540145	0.470404	-3.94676	8	3375	22	HAVANA	protein_coding	MTBP	0	0	0	0	0
ENSG00000163029	1.95473	0.0717052	3.83775	4.70492	2.0346	0.0540514	0.470446	-3.94421	9	5233	30	HAVANA	protein_coding	SMC6	0	0	0	1	0
ENSG00000116016	-4.23555	-8.3169	-0.154202	6.86752	-2.03402	0.0541148	0.470718	-3.98023	10	5160	16	HAVANA	protein_coding	EPAS1	0	0	0	1	0
ENSG00000182885	-6.54597	-12.8554	-0.236532	3.4217	-2.03344	0.0541774	0.470983	-3.83799	8	2728	12	HAVANA	protein_coding	GPR97	0	0	0	1	0
ENSG00000117318	-4.56574	-8.96862	-0.162857	4.77139	-2.03246	0.0542841	0.471631	-3.95988	3	1251	3	HAVANA	protein_coding	ID3	0	0	0	1	0
ENSG00000005961	6.33763	0.219198	12.4561	0.190393	2.03018	0.054533	0.472272	-4.01048	12	3333	30	HAVANA	protein_coding	ITGA2B	0	0	0	1	0
ENSG00000065361	13.0015	0.432726	25.5702	3.43441	2.02744	0.0548335	0.472272	-3.84848	22	5919	29	HAVANA	protein_coding	ERBB3	0	0	0	1	0
ENSG00000099219	3.92468	0.135266	7.71409	4.81374	2.02993	0.054561	0.472272	-3.94425	8	5376	16	HAVANA	protein_coding	ERMP1	0	0	0	1	0
ENSG00000101544	2.98002	0.101804	5.85823	5.09219	2.02929	0.0546308	0.472272	-3.97354	5	5393	4	HAVANA	protein_coding	ADNP2	0	0	0	1	0
ENSG00000103494	7.39172	0.247918	14.5355	1.84643	2.02798	0.0547742	0.472272	-3.94735	11	8195	27	HAVANA	protein_coding	RPGRIP1L	0	0	0	0	0
ENSG00000109390	-2.83241	-5.56596	-0.0988573	4.23284	-2.03084	0.0544604	0.472272	-3.92341	12	1257	6	HAVANA	protein_coding	NDUFC1	0	0	0	1	0
ENSG00000120265	-2.30732	-4.53635	-0.0782829	5.38403	-2.0288	0.0546847	0.472272	-4.01103	11	1984	8	HAVANA	protein_coding	PCMT1	0	0	0	1	0
ENSG00000133619	2.83477	0.0958354	5.57371	2.8055	2.02854	0.0547126	0.472272	-3.8413	11	4019	18	HAVANA	protein_coding	KRBA1	0	0	0	1	0
ENSG00000143612	-1.91092	-3.75817	-0.0636681	6.93373	-2.02752	0.0548254	0.472272	-4.01855	9	1708	7	HAVANA	protein_coding	C1orf43	0	0	0	1	0
ENSG00000174370	-4.46973	-8.78604	-0.153416	1.74664	-2.02963	0.0545936	0.472272	-3.8944	3	3624	4	HAVANA	protein_coding	C11orf45	0	0	0	0	0
ENSG00000185532	-7.01191	-13.7863	-0.237504	0.314977	-2.02868	0.0546977	0.472272	-3.96604	5	6928	18	HAVANA	protein_coding	PRKG1	0	0	-1	1	0
ENSG00000196218	4.27396	0.142916	8.405	3.13585	2.02777	0.0547975	0.472272	-3.84368	11	15377	106	HAVANA	protein_coding	RYR1	0	1	0	1	0
ENSG00000198910	12.1579	0.4199	23.8959	3.05011	2.03008	0.0545444	0.472272	-3.83931	20	5113	29	HAVANA	protein_coding	L1CAM	0	0	0	1	0
ENSG00000214941	-3.0725	-6.04285	-0.10216	3.21304	-2.02737	0.0548411	0.472272	-3.85064	18	2008	8	HAVANA	protein_coding	ZSWIM7	0	0	0	1	0
ENSG00000215252	6.57644	0.221388	12.9315	4.0398	2.02824	0.0547456	0.472272	-3.90118	12	6488	25	HAVANA	protein_coding	GOLGA8B	0	0	0	1	0
ENSG00000170906	-2.48722	-4.89219	-0.0822429	4.23049	-2.02699	0.0548834	0.472359	-3.94796	14	963	6	HAVANA	protein_coding	NDUFA3	0	0	0	1	0
ENSG00000011198	-3.00493	-5.91436	-0.0954891	4.67327	-2.02429	0.0551811	0.473149	-3.92352	7	1690	7	HAVANA	protein_coding	ABHD5	0	0	0	1	0
ENSG00000070404	3.73701	0.109706	7.36432	3.48547	2.01924	0.0557421	0.473149	-3.89147	9	2501	5	HAVANA	protein_coding	FSTL3	0	1	0	1	0
ENSG00000073578	-1.54844	-3.0509	-0.0459778	6.37057	-2.01994	0.055664	0.473149	-4.03792	19	3001	15	HAVANA	protein_coding	SDHA	0	0	0	1	0
ENSG00000102780	3.11353	0.0979215	6.12915	4.58705	2.02361	0.0552568	0.473149	-3.9521	8	17261	31	ENSEMBL	protein_coding	DGKH	0	0	0	1	0
ENSG00000129219	2.40212	0.0754047	4.72883	5.46682	2.02348	0.0552706	0.473149	-3.99137	15	3503	25	HAVANA	protein_coding	PLD2	0	0	0	1	0
ENSG00000137936	-4.69175	-9.23803	-0.145465	4.49707	-2.02268	0.0553601	0.473149	-3.96766	10	3217	14	HAVANA	protein_coding	BCAR3	0	0	0	1	0
ENSG00000138778	3.56317	0.107133	7.01921	3.0339	2.02072	0.0555773	0.473149	-3.85172	7	8612	49	HAVANA	protein_coding	CENPE	0	0	0	1	0
ENSG00000145495	2.75938	0.0841124	5.43465	7.60023	2.02159	0.055481	0.473149	-3.99485	14	9569	26	HAVANA	protein_coding	MARCH6	0	0	1	1	0
ENSG00000146802	2.91519	0.0901587	5.74022	4.29661	2.02251	0.0553779	0.473149	-3.91458	7	7470	6	HAVANA	protein_coding	TMEM168	0	0	0	1	0
ENSG00000148291	-3.47324	-6.8428	-0.103672	2.66269	-2.02027	0.0556279	0.473149	-3.85252	3	842	6	HAVANA	protein_coding	SURF2	0	0	-1	1	0
ENSG00000153707	6.88208	0.20894	13.5552	0.545219	2.02133	0.0555093	0.473149	-3.94116	16	9911	43	HAVANA	protein_coding	PTPRD	0	0	0	1	0
ENSG00000163344	-2.49189	-4.9082	-0.0755772	4.55427	-2.02127	0.0555165	0.473149	-3.96288	1	1280	5	HAVANA	protein_coding	PMVK	0	0	-1	1	0
ENSG00000163814	-3.73929	-7.36816	-0.110422	6.06983	-2.0196	0.0557018	0.473149	-4.02916	3	6006	9	HAVANA	protein_coding	CDCP1	0	0	0	1	0
ENSG00000164078	-7.04458	-13.8666	-0.222539	1.66121	-2.0239	0.0552245	0.473149	-3.90051	12	4683	20	HAVANA	protein_coding	MST1R	0	0	-1	0	0
ENSG00000170275	-2.3028	-4.53691	-0.0686838	6.88505	-2.02022	0.0556331	0.473149	-4.03176	3	6630	7	HAVANA	protein_coding	CRTAP	0	0	0	1	0
ENSG00000174151	3.75976	0.111732	7.40778	3.51685	2.01999	0.0556583	0.473149	-3.88433	9	5077	4	HAVANA	protein_coding	CYB561D1	0	0	0	0	0
ENSG00000175756	-2.29386	-4.51623	-0.071497	5.28522	-2.02302	0.055322	0.473149	-4.02332	6	1072	4	HAVANA	protein_coding	AURKAIP1	0	0	0	1	0
ENSG00000177556	-2.87191	-5.65586	-0.0879558	4.80826	-2.02189	0.0554476	0.473149	-3.97963	7	4341	5	HAVANA	protein_coding	ATOX1	0	0	0	1	0
ENSG00000182718	-3.41691	-6.72599	-0.107825	8.75516	-2.02383	0.0552323	0.473149	-3.96435	38	3528	14	HAVANA	protein_coding	ANXA2	0	0	0	1	0
ENSG00000184304	-11.355	-22.3546	-0.355337	0.916061	-2.02328	0.0552931	0.473149	-3.97144	8	3726	19	HAVANA	protein_coding	PRKD1	0	0	0	1	0
ENSG00000197563	2.88512	0.0845993	5.68563	4.4298	2.01917	0.05575	0.473149	-3.91947	20	5501	31	HAVANA	protein_coding	PIGN	0	0	0	1	0
ENSG00000203709	-3.77269	-7.42347	-0.121914	4.61074	-2.02542	0.0550569	0.473149	-3.95501	5	15145	5	ENSEMBL	processed_transcript	C1orf132	0	-1	0	1	0
ENSG00000232368	-8.92446	-17.5595	-0.289433	0.468783	-2.02566	0.05503	0.473149	-4.0444	1	528	1	HAVANA	pseudogene	FTLP2	0	0	0	0	0
ENSG00000239900	2.33109	0.0737451	4.58843	5.05978	2.02399	0.055214	0.473149	-3.98735	8	3073	13	HAVANA	protein_coding	ADSL	0	0	0	1	0
ENSG00000198690	2.27413	0.065625	4.48263	4.32194	2.0182	0.0558581	0.473792	-3.91077	8	4999	16	HAVANA	protein_coding	FAN1	0	0	0	1	0
ENSG00000139631	2.77843	0.0788905	5.47797	4.84595	2.01724	0.0559658	0.474431	-3.97733	21	2645	17	HAVANA	protein_coding	CSAD	0	0	0	1	0
ENSG00000049192	6.7578	0.187755	13.3278	0.0785187	2.01597	0.0561078	0.475085	-3.94616	9	7311	26	HAVANA	protein_coding	ADAMTS6	0	0	0	1	0
ENSG00000214160	2.7494	0.0766754	5.42212	4.55478	2.01619	0.0560835	0.475085	-3.95424	15	1697	9	HAVANA	protein_coding	ALG3	0	0	0	1	0
ENSG00000143248	-8.74127	-17.2427	-0.239859	3.64981	-2.01526	0.0561878	0.475488	-3.87658	11	5862	6	HAVANA	protein_coding	RGS5	0	0	-1	1	0
ENSG00000138642	3.07784	0.0836781	6.072	4.67259	2.01474	0.0562467	0.475541	-3.95136	8	3781	23	HAVANA	protein_coding	HERC6	0	0	0	1	0
ENSG00000243302	3.24955	0.088175	6.41093	3.50191	2.01463	0.056259	0.475541	-3.88603	1	1150	1	HAVANA	pseudogene	RP11-274B21.2	0	0	1	1	0
ENSG00000107959	1.80099	0.0444367	3.55755	5.91245	2.00955	0.0568336	0.476006	-4.04408	11	3457	27	HAVANA	protein_coding	PITRM1	0	0	0	1	0
ENSG00000110852	-3.81356	-7.52753	-0.0995971	5.30605	-2.01252	0.0564964	0.476006	-4.03126	4	1700	5	HAVANA	protein_coding	CLEC2B	0	0	0	1	0
ENSG00000114902	-2.0862	-4.12061	-0.051789	5.76241	-2.00986	0.0567983	0.476006	-4.05464	5	1274	4	HAVANA	protein_coding	SPCS1	0	0	0	1	0
ENSG00000130222	-4.1026	-8.10243	-0.102766	4.19143	-2.01032	0.0567458	0.476006	-3.94255	3	1065	4	HAVANA	protein_coding	GADD45G	0	0	0	1	0
ENSG00000144746	-2.41118	-4.7608	-0.061564	7.04683	-2.01132	0.0566327	0.476006	-4.041	5	2101	4	HAVANA	protein_coding	ARL6IP5	0	0	0	1	0
ENSG00000155621	-3.50155	-6.91311	-0.0899923	2.23167	-2.01167	0.0565935	0.476006	-3.87347	6	3321	5	HAVANA	protein_coding	C9orf85	0	0	-1	1	0
ENSG00000155957	-3.84386	-7.58853	-0.0991855	2.71073	-2.01188	0.0565694	0.476006	-3.86882	12	2952	8	HAVANA	protein_coding	TMBIM4	0	0	0	1	0
ENSG00000158050	-3.52689	-6.96644	-0.0873307	6.66399	-2.00973	0.056813	0.476006	-4.02733	2	1688	4	HAVANA	protein_coding	DUSP2	0	0	-1	1	0
ENSG00000164080	2.62616	0.0695569	5.18277	5.00225	2.01329	0.0564101	0.476006	-4.00563	7	9776	22	HAVANA	protein_coding	RAD54L2	0	0	0	1	0
ENSG00000164253	2.40548	0.0599485	4.75102	4.47738	2.01006	0.0567756	0.476006	-3.95756	29	3958	13	HAVANA	protein_coding	WDR41	0	0	0	1	0
ENSG00000172244	7.39797	0.197199	14.5987	0.339906	2.01364	0.0563705	0.476006	-4.01494	5	2507	13	HAVANA	protein_coding	C5orf34	0	0	0	0	0
ENSG00000175906	-4.16208	-8.22139	-0.102768	3.43157	-2.00958	0.0568294	0.476006	-3.88655	1	1612	2	HAVANA	protein_coding	ARL4D	0	0	0	1	0
ENSG00000180008	1.80253	0.0445029	3.56056	5.27534	2.00958	0.0568299	0.476006	-4.02093	4	6779	3	HAVANA	protein_coding	SOCS4	0	0	0	1	0
ENSG00000186184	-1.42901	-2.82247	-0.0355502	5.70549	-2.00997	0.0567859	0.476006	-4.05254	6	1945	3	HAVANA	protein_coding	POLR1D	0	0	-1	1	0
ENSG00000187778	1.94661	0.0489295	3.84428	4.92045	2.0105	0.0567255	0.476006	-4	16	2450	16	HAVANA	protein_coding	MCRS1	0	0	0	1	0
ENSG00000228651	9.26172	0.231793	18.2917	-0.523487	2.01028	0.0567509	0.476006	-4.12723	2	540	3	HAVANA	antisense	RP11-556E13.1	0	0	0	0	0
ENSG00000168061	-4.07637	-8.05335	-0.099376	2.23326	-2.00894	0.0569026	0.476312	-3.88984	6	1566	3	HAVANA	protein_coding	SAC3D1	0	0	0	1	0
ENSG00000258839	4.91768	0.119016	9.71634	1.73757	2.00857	0.056944	0.476386	-3.89557	3	3637	4	HAVANA	protein_coding	MC1R	0	0	0	1	0
ENSG00000116791	-3.5059	-6.92836	-0.0834466	4.00029	-2.00775	0.0570377	0.476872	-3.91982	7	2899	10	HAVANA	protein_coding	CRYZ	0	0	0	1	0
ENSG00000130723	2.24762	0.0530132	4.44222	7.57802	2.00731	0.0570882	0.476872	-4.01819	10	11042	31	ENSEMBL	protein_coding	PRRC2B	0	0	0	1	0
ENSG00000164985	2.1739	0.0509212	4.29688	4.91357	2.00698	0.0571262	0.476872	-4.01727	11	3391	16	HAVANA	protein_coding	PSIP1	0	0	0	1	0
ENSG00000175322	8.7176	0.202766	17.2324	0.358621	2.00664	0.0571648	0.476872	-4.01567	12	2247	6	HAVANA	protein_coding	ZNF519	0	0	0	0	0
ENSG00000177606	-3.4664	-6.85184	-0.0809543	9.42859	-2.00683	0.0571426	0.476872	-3.97009	1	3321	1	HAVANA	protein_coding	JUN	0	0	0	1	0
ENSG00000065615	-3.82243	-7.56212	-0.0827418	5.82335	-2.00333	0.0575435	0.477342	-4.0503	3	9252	16	HAVANA	protein_coding	CYB5R4	0	0	0	1	0
ENSG00000066651	4.17104	0.0902303	8.25185	3.01572	2.0033	0.0575468	0.477342	-3.87397	12	2093	15	HAVANA	protein_coding	TRMT11	0	0	0	1	0
ENSG00000073060	-3.27744	-6.4818	-0.0730781	5.53973	-2.00466	0.0573906	0.477342	-4.03578	14	5527	13	HAVANA	protein_coding	SCARB1	0	0	0	1	0
ENSG00000115970	2.03903	0.0443413	4.03372	5.23079	2.00353	0.0575201	0.477342	-4.02265	21	6939	38	HAVANA	protein_coding	THADA	0	0	0	1	0
ENSG00000132386	-4.31212	-8.53088	-0.0933624	4.76017	-2.00334	0.0575424	0.477342	-3.97306	12	1548	8	HAVANA	protein_coding	SERPINF1	0	0	-1	1	0
ENSG00000148985	3.73726	0.0830041	7.39151	3.2574	2.00448	0.0574111	0.477342	-3.87988	38	2062	8	HAVANA	protein_coding	PGAP2	0	0	0	1	0
ENSG00000185158	4.28416	0.096499	8.47182	3.3914	2.00513	0.0573372	0.477342	-3.88124	20	3162	15	HAVANA	protein_coding	LRRC37B	0	0	1	1	0
ENSG00000197063	-2.33394	-4.61637	-0.0515037	6.54066	-2.00419	0.0574446	0.477342	-4.05771	3	5040	4	HAVANA	protein_coding	MAFG	0	0	0	1	0
ENSG00000235098	10.4654	0.235388	20.6954	1.60157	2.00506	0.0573449	0.477342	-3.89879	6	2014	4	HAVANA	protein_coding	ANKRD65	0	0	0	1	0
ENSG00000254635	2.41638	0.0548734	4.77789	3.55649	2.00551	0.057294	0.477342	-3.89627	2	2608	3	HAVANA	antisense	WAC-AS1	0	0	0	1	0
ENSG00000023839	5.11726	0.10691	10.1276	1.08485	2.00179	0.057721	0.477705	-3.97424	3	5312	32	HAVANA	protein_coding	ABCC2	0	0	1	0	1
ENSG00000101751	4.09811	0.086623	8.10959	3.57293	2.00229	0.0576633	0.477705	-3.90628	16	6131	10	HAVANA	protein_coding	POLI	0	0	0	1	0
ENSG00000110958	-1.96193	-3.88262	-0.0412374	7.73016	-2.00204	0.0576911	0.477705	-4.02941	6	2928	8	HAVANA	protein_coding	PTGES3	0	0	0	1	0
ENSG00000246263	7.32135	0.155143	14.4876	0.806475	2.0024	0.0576507	0.477705	-4.02189	2	2048	3	HAVANA	antisense	KB-431C1.4	0	0	0	0	0
ENSG00000058804	2.69643	0.0537941	5.33907	4.61981	1.99986	0.0579429	0.477783	-3.97277	5	5134	18	HAVANA	protein_coding	NDC1	0	0	0	1	0
ENSG00000066279	4.18109	0.0820905	8.2801	3.47291	1.99922	0.0580174	0.477783	-3.90991	3	10887	28	HAVANA	protein_coding	ASPM	0	0	0	1	0
ENSG00000106069	3.51561	0.0694544	6.96177	3.8017	1.99947	0.0579886	0.477783	-3.92778	34	3530	14	HAVANA	protein_coding	CHN2	0	0	0	1	0
ENSG00000113812	-2.63828	-5.22538	-0.0511885	4.67033	-1.99874	0.0580721	0.477783	-3.98477	7	3629	13	HAVANA	protein_coding	ACTR8	0	0	0	1	0
ENSG00000127616	2.42601	0.0496372	4.80238	6.54896	2.0009	0.0578226	0.477783	-4.05009	20	5790	36	HAVANA	protein_coding	SMARCA4	0	0	0	1	0
ENSG00000143228	4.42734	0.0880261	8.76666	1.902	1.99972	0.0579588	0.477783	-3.91661	12	1969	14	HAVANA	protein_coding	NUF2	0	0	0	1	0
ENSG00000148925	2.73523	0.0537305	5.41673	4.01718	1.99924	0.0580151	0.477783	-3.94625	11	2504	9	HAVANA	protein_coding	BTBD10	0	0	0	1	0
ENSG00000162971	3.55016	0.0686271	7.03169	3.00752	1.9986	0.0580889	0.477783	-3.88682	5	6525	8	HAVANA	protein_coding	TYW5	0	0	0	1	0
ENSG00000163131	-5.68092	-11.2451	-0.116778	9.31761	-2.0011	0.0578	0.477783	-3.98187	6	4107	8	HAVANA	protein_coding	CTSS	0	-1	0	1	1
ENSG00000163453	-5.5285	-10.9491	-0.107932	5.87641	-1.99899	0.0580436	0.477783	-4.00221	4	1427	5	ENSEMBL	protein_coding	IGFBP7	0	0	-1	1	0
ENSG00000188707	3.79285	0.0758077	7.5099	2.57242	1.99994	0.0579342	0.477783	-3.87799	1	2871	1	HAVANA	protein_coding	ZBED6CL	0	0	0	1	0
ENSG00000107331	3.39441	0.0622598	6.72655	5.66445	1.99659	0.0583224	0.477827	-4.05263	23	8154	49	HAVANA	protein_coding	ABCA2	0	0	0	1	0
ENSG00000123349	-2.33779	-4.63243	-0.0431442	7.56479	-1.99682	0.0582957	0.477827	-4.04201	19	1980	6	HAVANA	protein_coding	PFDN5	0	0	0	1	0
ENSG00000129353	4.2726	0.0805918	8.46462	6.22934	1.99764	0.0581994	0.477827	-4.05125	15	3784	22	HAVANA	protein_coding	SLC44A2	0	1	0	1	0
ENSG00000133612	-2.83784	-5.62348	-0.0522006	7.31548	-1.99669	0.05831	0.477827	-4.05708	25	3751	18	HAVANA	protein_coding	AGAP3	0	0	0	1	0
ENSG00000151553	2.40081	0.0441449	4.75747	4.97797	1.99668	0.0583116	0.477827	-4.0406	4	5806	17	HAVANA	protein_coding	FAM160B1	0	0	0	1	0
ENSG00000182154	-2.4057	-4.76566	-0.0457397	4.4081	-1.99795	0.0581639	0.477827	-3.99528	1	1262	2	HAVANA	protein_coding	MRPL41	0	0	0	1	0
ENSG00000272993	7.23912	0.138451	14.3398	-0.254602	1.99818	0.0581374	0.477827	-4.01997	1	671	1	HAVANA	lincRNA	RP11-196G18.24	0	0	1	0	0
ENSG00000137337	2.13836	0.0374599	4.23926	5.09534	1.99491	0.0585172	0.479115	-4.03162	9	7576	15	HAVANA	protein_coding	MDC1	0	0	0	1	0
ENSG00000171295	5.11863	0.0890656	10.1482	3.63779	1.99467	0.0585451	0.479115	-3.8932	6	4189	5	HAVANA	protein_coding	ZNF440	0	0	0	1	0
ENSG00000113734	3.94517	0.0680366	7.8223	2.21889	1.99436	0.0585817	0.479147	-3.91214	5	1339	7	HAVANA	protein_coding	BNIP1	0	0	0	0	0
ENSG00000204291	-4.66956	-9.26025	-0.0788661	2.84416	-1.99364	0.058666	0.47957	-3.89482	4	5491	42	HAVANA	protein_coding	COL15A1	0	0	0	1	1
ENSG00000095397	-3.9678	-7.87068	-0.0649118	5.20266	-1.99256	0.0587916	0.479621	-4.00456	5	3566	12	HAVANA	protein_coding	DFNB31	0	0	0	1	0
ENSG00000110665	4.49235	0.0732725	8.91143	1.83057	1.99246	0.0588032	0.479621	-3.89332	4	2956	5	HAVANA	protein_coding	C11orf21	0	0	0	0	0
ENSG00000158301	8.17264	0.136417	16.2089	0.177991	1.99323	0.0587128	0.479621	-4.04538	5	4729	5	HAVANA	protein_coding	GPRASP2	0	0	0	0	0
ENSG00000264384	7.27377	0.11904	14.4285	-0.665718	1.99257	0.0587902	0.479621	-4.09746	1	303	1	ENSEMBL	misc_RNA	RN7SL431P	0	0	0	-1	0
ENSG00000112695	-2.0792	-4.12577	-0.0326386	5.45997	-1.99122	0.0589486	0.480326	-4.06818	9	914	5	ENSEMBL	protein_coding	COX7A2	0	0	0	1	0
ENSG00000133059	2.08257	0.032346	4.1328	4.69287	1.99089	0.0589879	0.480326	-4.00957	3	7874	13	HAVANA	protein_coding	DSTYK	0	0	0	1	0
ENSG00000143882	11.8893	0.186112	23.5924	-0.474041	1.99113	0.058959	0.480326	-3.98205	3	3102	14	HAVANA	protein_coding	ATP6V1C2	0	0	0	0	0
ENSG00000109452	5.66064	0.0846238	11.2367	3.17577	1.98971	0.0591262	0.48065	-3.92712	23	8831	27	HAVANA	protein_coding	INPP4B	0	0	0	1	0
ENSG00000133243	2.06931	0.0310678	4.10754	5.31549	1.98984	0.059111	0.48065	-4.04454	10	2753	9	HAVANA	protein_coding	BTBD2	0	0	0	1	0
ENSG00000176771	9.05104	0.136657	17.9654	0.747902	1.99001	0.0590908	0.48065	-4.02933	7	7592	20	HAVANA	protein_coding	NCKAP5	0	1	0	0	0
ENSG00000012174	3.23173	0.0441019	6.41937	3.70943	1.98708	0.059436	0.481274	-3.90424	3	4457	11	HAVANA	protein_coding	MBTPS2	0	0	0	1	0
ENSG00000051596	4.54764	0.0638572	9.03142	2.35509	1.98788	0.059342	0.481274	-3.93433	11	1796	6	HAVANA	protein_coding	THOC3	0	0	0	1	0
ENSG00000100036	-3.56142	-7.0844	-0.0384495	2.6746	-1.98135	0.060116	0.481274	-3.90219	4	2714	3	ENSEMBL	protein_coding	SLC35E4	0	0	0	1	0
ENSG00000101752	2.41015	0.032171	4.78814	5.51964	1.98648	0.0595071	0.481274	-4.06834	4	9576	21	HAVANA	protein_coding	MIB1	0	0	0	1	0
ENSG00000101940	-2.0883	-4.15268	-0.0239241	5.25432	-1.98268	0.0599583	0.481274	-4.06895	14	2612	10	HAVANA	protein_coding	WDR13	0	0	0	1	0
ENSG00000105617	-2.86698	-5.70243	-0.0315359	2.63585	-1.98176	0.0600673	0.481274	-3.90267	1	1542	4	HAVANA	protein_coding	LENG1	0	0	0	1	0
ENSG00000114735	2.55775	0.028179	5.08732	3.91668	1.9818	0.0600632	0.481274	-3.9541	7	6087	11	HAVANA	protein_coding	HEMK1	0	0	0	1	0
ENSG00000114942	-1.80709	-3.59353	-0.0206457	6.7945	-1.98262	0.0599658	0.481274	-4.08694	11	1098	8	HAVANA	protein_coding	EEF1B2	0	0	-1	1	0
ENSG00000121957	4.52665	0.0631523	8.99016	2.58587	1.98769	0.0593635	0.481274	-3.89698	6	7433	16	HAVANA	protein_coding	GPSM2	0	0	0	1	0
ENSG00000131773	-6.51511	-12.9519	-0.0782619	2.77962	-1.98379	0.0598255	0.481274	-3.90051	12	5466	9	HAVANA	protein_coding	KHDRBS3	0	0	0	1	0
ENSG00000139613	2.43494	0.0318498	4.83803	6.31727	1.98594	0.0595709	0.481274	-4.07646	15	4271	30	HAVANA	protein_coding	SMARCC2	0	0	0	1	0
ENSG00000144224	1.88189	0.0240899	3.73968	7.215	1.98538	0.0596374	0.481274	-4.06739	8	4006	13	HAVANA	protein_coding	UBXN4	0	0	0	1	0
ENSG00000152700	-2.10415	-4.18564	-0.0226612	5.52076	-1.9813	0.0601223	0.481274	-4.09036	11	6682	8	HAVANA	protein_coding	SAR1B	0	0	0	1	0
ENSG00000153066	-3.19402	-6.35138	-0.0366544	6.04858	-1.98272	0.0599536	0.481274	-4.09481	9	3178	13	HAVANA	protein_coding	TXNDC11	0	0	0	1	0
ENSG00000156256	1.87467	0.0244413	3.7249	5.61125	1.98585	0.059581	0.481274	-4.07044	7	3835	19	HAVANA	protein_coding	USP16	0	0	0	1	0
ENSG00000157306	7.44752	0.102376	14.7927	0.514035	1.98728	0.0594123	0.481274	-4.02182	6	2524	5	HAVANA	antisense	RP11-66N24.4	0	0	0	0	0
ENSG00000157426	2.53418	0.029644	5.03872	3.33609	1.98316	0.0599006	0.481274	-3.90927	11	3590	15	HAVANA	protein_coding	AASDH	0	0	0	1	0
ENSG00000162694	3.19608	0.0403034	6.35186	2.97095	1.985	0.0596829	0.481274	-3.90031	7	3985	6	HAVANA	protein_coding	EXTL2	0	1	0	1	0
ENSG00000166348	5.66791	0.069209	11.2666	4.04129	1.98419	0.0597782	0.481274	-3.9213	21	6247	23	ENSEMBL	protein_coding	USP54	0	1	0	1	0
ENSG00000166710	-4.46442	-8.87484	-0.0539953	12.2096	-1.98396	0.0598059	0.481274	-3.91946	12	1715	5	HAVANA	protein_coding	B2M	0	0	0	1	0
ENSG00000168036	-1.92744	-3.83357	-0.0213178	8.90492	-1.98188	0.0600529	0.481274	-4.02098	15	3729	17	HAVANA	protein_coding	CTNNB1	0	0	0	1	0
ENSG00000168374	-2.33428	-4.63574	-0.0328095	7.39929	-1.98791	0.0593387	0.481274	-4.06009	9	1660	6	HAVANA	protein_coding	ARF4	0	0	0	1	0
ENSG00000169189	-2.49071	-4.95258	-0.028842	4.41878	-1.98293	0.0599287	0.481274	-3.99582	14	1853	10	HAVANA	protein_coding	NSMCE1	0	0	-1	1	0
ENSG00000175315	8.10747	0.100949	16.114	1.19361	1.98468	0.0597208	0.481274	-3.96344	1	759	3	HAVANA	protein_coding	CST6	0	0	0	0	0
ENSG00000184613	5.41451	0.0758348	10.7532	2.13952	1.9878	0.0593505	0.481274	-3.92078	20	3612	22	HAVANA	protein_coding	NELL2	0	0	0	1	0
ENSG00000184785	7.95155	0.0902351	15.8129	0.307025	1.98246	0.0599841	0.481274	-4.03455	1	1534	1	ENSEMBL	protein_coding	SMIM10	0	0	0	0	0
ENSG00000212743	8.85752	0.113894	17.6011	0.413676	1.98549	0.0596237	0.481274	-4.04407	1	2446	1	ENSEMBL	protein_coding	DKFZP667F0711	0	0	0	0	0
ENSG00000257167	6.78294	0.0861534	13.4797	0.266714	1.98518	0.0596611	0.481274	-4.06558	2	3357	3	HAVANA	antisense	TMPO-AS1	0	0	0	0	0
ENSG00000074603	2.06168	0.0214028	4.10196	5.39384	1.98052	0.0602152	0.481541	-4.06019	18	8699	21	HAVANA	protein_coding	DPP8	0	0	0	1	0
ENSG00000104447	3.35466	0.0347398	6.67458	6.25611	1.98047	0.0602213	0.481541	-4.065	11	9990	7	HAVANA	protein_coding	TRPS1	0	0	0	1	0
ENSG00000266173	6.54105	0.0656596	13.0164	1.56745	1.97984	0.0602973	0.481885	-3.94764	23	3685	13	HAVANA	protein_coding	STRADA	0	0	0	0	0
ENSG00000120800	3.13111	0.0304793	6.23174	4.25397	1.97923	0.06037	0.481935	-3.9798	4	9025	62	HAVANA	protein_coding	UTP20	0	0	0	1	0
ENSG00000162664	2.01125	0.0195963	4.00291	5.23775	1.97925	0.0603679	0.481935	-4.07077	5	9433	12	HAVANA	protein_coding	ZNF326	0	0	1	1	0
ENSG00000211651	-15.047	-29.9496	-0.144454	0.243441	-1.97896	0.0604022	0.481935	-3.97426	1	466	2	HAVANA	IG_V_gene	IGLV1-44	0	-1	0	1	0
ENSG00000134490	4.29207	0.0400142	8.54413	2.41932	1.97841	0.0604686	0.481996	-3.90571	19	2941	16	HAVANA	protein_coding	TMEM241	0	0	0	1	0
ENSG00000146830	2.22223	0.0206521	4.4238	6.57533	1.97835	0.0604756	0.481996	-4.08514	4	6530	24	HAVANA	protein_coding	GIGYF1	0	0	0	1	0
ENSG00000162738	9.30919	0.0842986	18.5341	2.40816	1.97787	0.0605327	0.482189	-3.91346	2	5340	8	HAVANA	protein_coding	VANGL2	0	0	0	1	0
ENSG00000171735	-2.45866	-4.89541	-0.0219145	4.43394	-1.97759	0.0605668	0.482198	-4.0319	17	8444	23	HAVANA	protein_coding	CAMTA1	0	0	-1	1	0
ENSG00000237523	10.5708	0.0892596	21.0523	-0.816579	1.97665	0.0606793	0.482832	-4.09724	2	2161	2	HAVANA	lincRNA	LINC00857	0	0	0	0	0
ENSG00000007866	7.9456	0.0600033	15.8312	3.13746	1.97488	0.0608935	0.483258	-3.9103	3	2983	13	HAVANA	protein_coding	TEAD3	0	0	0	1	0
ENSG00000046604	7.29767	0.0445558	14.5508	5.26558	1.972	0.0612412	0.483258	-4.03029	2	5831	15	HAVANA	protein_coding	DSG2	0	0	0	1	0
ENSG00000072506	-2.18703	-4.36446	-0.00960095	4.6917	-1.96861	0.0616547	0.483258	-4.05776	5	960	6	HAVANA	protein_coding	HSD17B10	0	0	0	1	0
ENSG00000084110	7.02005	0.012656	14.0274	1.8936	1.9635	0.0622803	0.483258	-3.98862	11	3913	21	HAVANA	protein_coding	HAL	0	0	0	0	0
ENSG00000086475	2.20349	0.00422431	4.40275	4.54914	1.96373	0.0622526	0.483258	-4.032	7	3273	10	ENSEMBL	protein_coding	SEPHS1	0	0	0	1	0
ENSG00000094975	2.01696	0.0130255	4.02089	5.74395	1.9727	0.0611564	0.483258	-4.10211	9	5914	24	HAVANA	protein_coding	SUCO	0	0	0	1	0
ENSG00000097046	3.8078	0.00985526	7.60575	2.60462	1.96505	0.0620901	0.483258	-3.92338	6	3313	12	HAVANA	protein_coding	CDC7	0	0	0	1	0
ENSG00000100612	-3.16239	-6.31828	-0.00649926	5.67022	-1.964	0.0622192	0.483258	-4.11569	11	2322	8	HAVANA	protein_coding	DHRS7	0	0	0	1	0
ENSG00000101000	-6.09987	-12.1789	-0.0208268	3.27685	-1.96668	0.0618904	0.483258	-3.92479	1	1348	4	HAVANA	protein_coding	PROCR	0	0	-1	1	0
ENSG00000101596	2.8497	0.0137764	5.68563	7.52276	1.96949	0.0615475	0.483258	-4.07751	14	8821	48	HAVANA	protein_coding	SMCHD1	0	0	0	1	0
ENSG00000109084	4.90004	0.0272672	9.77282	2.19681	1.97093	0.0613715	0.483258	-3.92971	5	2564	4	HAVANA	protein_coding	TMEM97	0	0	0	1	0
ENSG00000110514	-3.09164	-6.17486	-0.00841465	6.6794	-1.96531	0.0620578	0.483258	-4.11706	22	6005	36	HAVANA	protein_coding	MADD	0	-1	0	1	1
ENSG00000119509	2.98405	0.0194454	5.94865	3.32948	1.97282	0.0611424	0.483258	-3.92541	8	3709	18	HAVANA	protein_coding	INVS	0	0	0	1	0
ENSG00000119888	10.3462	0.0760357	20.6164	4.64643	1.97447	0.0609421	0.483258	-3.96066	6	1724	11	HAVANA	protein_coding	EPCAM	0	0	0	1	0
ENSG00000124789	2.63905	0.00865813	5.26945	6.71681	1.96642	0.0619226	0.483258	-4.10343	2	5487	23	ENSEMBL	protein_coding	NUP153	0	0	0	1	0
ENSG00000125652	-2.30662	-4.6091	-0.00413687	4.28063	-1.96349	0.0622825	0.483258	-4.0503	3	1110	4	HAVANA	protein_coding	ALKBH7	0	0	-1	1	0
ENSG00000126790	3.02784	0.0141057	6.04157	2.58905	1.96914	0.0615899	0.483258	-3.91714	9	1527	5	HAVANA	protein_coding	L3HYPDH	0	0	0	1	0
ENSG00000133460	4.26657	0.0134402	8.5197	1.95149	1.96616	0.0619542	0.483258	-3.92499	22	3219	13	HAVANA	protein_coding	SLC2A11	0	0	0	1	0
ENSG00000135365	2.27752	0.00827097	4.54676	5.95988	1.96711	0.0618379	0.483258	-4.09752	22	8954	18	HAVANA	protein_coding	PHF21A	0	0	1	1	0
ENSG00000135722	6.90221	0.0408345	13.7636	1.4339	1.97163	0.0612868	0.483258	-4.00323	8	1658	4	HAVANA	protein_coding	FBXL8	0	0	0	0	0
ENSG00000136935	1.90291	0.0110703	3.79475	4.7229	1.97143	0.0613106	0.483258	-4.0329	6	4801	23	HAVANA	protein_coding	GOLGA1	0	0	1	1	0
ENSG00000142208	1.76002	0.0102339	3.5098	7.28221	1.97143	0.0613113	0.483258	-4.08996	18	8396	15	HAVANA	protein_coding	AKT1	0	0	0	1	0
ENSG00000142632	3.06278	0.00854628	6.11702	2.89684	1.96545	0.0620412	0.483258	-3.94045	6	3029	16	HAVANA	protein_coding	ARHGEF19	0	1	0	1	0
ENSG00000142920	8.31357	0.0240359	16.6031	1.21016	1.96565	0.0620168	0.483258	-4.00681	21	5848	12	HAVANA	protein_coding	ADC	0	0	0	0	0
ENSG00000143867	-6.42366	-12.8204	-0.026966	1.00144	-1.96823	0.0617011	0.483258	-3.95654	4	4175	3	ENSEMBL	protein_coding	OSR1	0	0	-1	0	1
ENSG00000143924	2.64082	0.0100064	5.27163	7.22211	1.96742	0.0617998	0.483258	-4.0845	9	5549	24	HAVANA	protein_coding	EML4	0	0	0	1	0
ENSG00000145949	7.29721	0.033397	14.561	0.573908	1.96898	0.0616097	0.483258	-4.01379	2	5798	13	HAVANA	protein_coding	MYLK4	0	0	0	0	0
ENSG00000146918	2.55003	0.00832234	5.09173	4.39165	1.96638	0.0619268	0.483258	-3.9977	14	5253	30	HAVANA	protein_coding	NCAPG2	0	0	0	1	0
ENSG00000152117	2.17535	0.00520016	4.34551	4.43571	1.96466	0.062138	0.483258	-4.05816	7	3785	19	ENSEMBL	pseudogene	AC093838.4	0	0	0	1	0
ENSG00000159069	-2.54131	-5.066	-0.0166204	6.28968	-1.97287	0.0611367	0.483258	-4.10733	9	2392	9	HAVANA	protein_coding	FBXW5	0	0	0	1	0
ENSG00000161265	4.43328	0.0298818	8.83668	1.92552	1.97326	0.0610885	0.483258	-3.92732	21	2582	8	HAVANA	protein_coding	U2AF1L4	0	0	0	0	0
ENSG00000162885	4.63356	0.0101657	9.25696	3.72043	1.96427	0.0621856	0.483258	-3.92506	7	3094	12	HAVANA	protein_coding	B3GALNT2	0	0	0	1	0
ENSG00000164442	-2.6696	-5.32714	-0.0120589	7.12153	-1.96886	0.0616241	0.483258	-4.10611	3	1905	2	HAVANA	protein_coding	CITED2	0	0	0	1	0
ENSG00000164683	-5.08832	-10.1618	-0.0148504	1.65449	-1.9657	0.0620102	0.483258	-3.92802	8	2296	5	HAVANA	protein_coding	HEY1	0	0	0	1	0
ENSG00000168944	2.69523	0.0136822	5.37677	4.60402	1.96996	0.0614892	0.483258	-4.03957	10	4900	23	HAVANA	protein_coding	CEP120	0	0	0	1	0
ENSG00000176788	-4.60456	-9.17282	-0.0362995	7.15657	-1.97554	0.0608138	0.483258	-4.09056	2	1878	4	HAVANA	protein_coding	BASP1	0	0	0	1	0
ENSG00000184232	-3.78093	-7.55194	-0.00992988	4.32985	-1.96512	0.0620809	0.483258	-4.00443	3	2525	4	HAVANA	protein_coding	OAF	0	0	0	1	0
ENSG00000189042	4.45253	0.00866568	8.8964	2.42717	1.96379	0.0622455	0.483258	-3.92364	8	3734	6	HAVANA	protein_coding	ZNF567	0	0	0	1	0
ENSG00000196547	2.48004	0.0190958	4.94099	6.60418	1.97517	0.0608579	0.483258	-4.09031	32	6268	23	HAVANA	protein_coding	MAN2A2	0	0	0	1	0
ENSG00000197249	-5.3283	-10.641	-0.0156362	8.26852	-1.96573	0.0620063	0.483258	-4.07433	19	3532	7	HAVANA	protein_coding	SERPINA1	0	-1	0	1	0
ENSG00000197912	1.85285	0.00436677	3.70133	6.16883	1.96459	0.0621461	0.483258	-4.11191	22	3076	17	HAVANA	protein_coding	SPG7	0	0	0	1	0
ENSG00000203499	10.741	0.0466511	21.4354	1.86415	1.96851	0.061666	0.483258	-3.94802	3	5239	4	ENSEMBL	lincRNA	FAM83H-AS1	0	0	0	1	-1
ENSG00000233927	1.99647	0.0039695	3.98898	4.367	1.96387	0.0622354	0.483258	-4.00213	4	1523	4	HAVANA	protein_coding	RPS28	0	0	0	1	0
ENSG00000247626	5.64149	0.0301542	11.2528	2.29435	1.9705	0.0614244	0.483258	-3.94034	1	3027	1	HAVANA	protein_coding	MARS2	0	0	0	1	0
ENSG00000253846	-10.4735	-20.8771	-0.0699128	0.198358	-1.97314	0.0611042	0.483258	-4.09507	1	4617	4	HAVANA	protein_coding	PCDHGA10	0	0	0	0	0
ENSG00000261468	6.01197	0.0215939	12.0023	1.26914	1.96703	0.0618475	0.483258	-3.9891	1	1916	1	HAVANA	sense_overlapping	RP11-1024P17.1	0	0	0	0	0
ENSG00000264743	7.70995	0.0227983	15.3971	-0.0409761	1.96578	0.0620009	0.483258	-4.04542	1	568	1	HAVANA	pseudogene	DPRXP4	0	0	1	-1	0
ENSG00000019582	-4.7748	-9.55084	0.00124735	12.1059	-1.95945	0.062781	0.483354	-3.95571	12	1727	9	HAVANA	protein_coding	CD74	0	0	0	1	1
ENSG00000065320	9.66517	0.00420463	19.3261	2.3839	1.96082	0.0626119	0.483354	-3.93607	4	5954	7	ENSEMBL	protein_coding	NTN1	0	0	0	1	0
ENSG00000092929	3.43725	-0.00178614	6.87629	6.02798	1.95895	0.0628438	0.483354	-4.10637	17	4393	33	HAVANA	protein_coding	UNC13D	0	0	0	1	0
ENSG00000102804	-3.59552	-7.19091	-0.000131963	7.21152	-1.96004	0.0627086	0.483354	-4.10692	11	4820	3	HAVANA	protein_coding	TSC22D1	0	0	0	1	0
ENSG00000105738	4.17085	-0.00236847	8.34406	5.40562	1.95885	0.0628555	0.483354	-4.06707	12	7987	22	HAVANA	protein_coding	SIPA1L3	0	0	0	1	0
ENSG00000114354	2.08504	0.0028722	4.16721	6.4805	1.96267	0.0623833	0.483354	-4.11396	8	3271	8	HAVANA	protein_coding	TFG	0	0	0	1	0
ENSG00000116717	-3.14203	-6.28182	-0.00224933	5.87257	-1.96137	0.0625438	0.483354	-4.0723	4	1496	4	HAVANA	protein_coding	GADD45A	0	0	0	1	0
ENSG00000132382	2.95853	0.00119208	5.91587	5.39353	1.96075	0.0626197	0.483354	-4.10192	13	4807	27	HAVANA	protein_coding	MYBBP1A	0	0	0	1	0
ENSG00000136868	-3.37931	-6.75501	-0.0036188	6.4521	-1.96207	0.0624577	0.483354	-4.123	3	4744	6	HAVANA	protein_coding	SLC31A1	0	-1	0	1	0
ENSG00000146904	7.05036	-0.00141801	14.1021	2.97521	1.95957	0.0627664	0.483354	-3.95714	7	3363	18	HAVANA	protein_coding	EPHA1	0	0	0	1	0
ENSG00000147416	-3.93579	-7.8726	0.00101964	8.44815	-1.95946	0.0627805	0.483354	-4.08128	6	6907	14	HAVANA	protein_coding	ATP6V1B2	0	0	0	1	0
ENSG00000155542	-3.38682	-6.77136	-0.00228196	2.31022	-1.96129	0.062554	0.483354	-3.94716	10	1619	6	HAVANA	protein_coding	SETD9	0	0	0	1	0
ENSG00000160229	7.57985	0.00482142	15.1549	0.0217815	1.96121	0.0625631	0.483354	-4.08379	4	1745	5	HAVANA	protein_coding	ZNF66	0	0	0	0	0
ENSG00000183723	4.52655	-0.00248928	9.05559	3.94215	1.95889	0.0628511	0.483354	-3.96685	5	7026	5	HAVANA	protein_coding	CMTM4	0	0	0	1	0
ENSG00000187479	-4.58723	-9.17683	0.00235939	3.99506	-1.95896	0.0628425	0.483354	-3.96984	2	1834	4	ENSEMBL	protein_coding	C11orf96	0	0	0	1	1
ENSG00000189283	6.18608	0.00767789	12.3645	1.74271	1.9624	0.0624164	0.483354	-3.98557	8	3063	10	HAVANA	protein_coding	FHIT	0	0	0	0	0
ENSG00000213190	4.44466	0.00252042	8.88679	2.61604	1.96108	0.0625799	0.483354	-3.92672	1	4072	2	HAVANA	protein_coding	MLLT11	0	0	0	1	0
ENSG00000173156	7.26727	-0.0070415	14.5416	1.06537	1.95807	0.062953	0.48385	-3.95821	3	1129	5	HAVANA	protein_coding	RHOD	0	0	0	1	0
ENSG00000008056	-5.70902	-11.439	0.0209447	2.47587	-1.9528	0.0636108	0.483944	-3.95301	2	3203	13	HAVANA	protein_coding	SYN1	0	0	0	1	0
ENSG00000039560	6.36263	-0.0228503	12.7481	4.41286	1.95295	0.0635919	0.483944	-3.95607	29	5092	20	HAVANA	protein_coding	RAI14	0	0	0	1	0
ENSG00000091157	2.62031	-0.00984022	5.25046	4.60141	1.95263	0.063632	0.483944	-4.04279	12	9074	28	HAVANA	protein_coding	WDR7	0	0	0	1	0
ENSG00000104231	3.45005	-0.00574844	6.90584	3.92008	1.9567	0.0631227	0.483944	-4.00002	25	2719	9	HAVANA	protein_coding	ZFAND1	0	0	0	1	0
ENSG00000108688	8.40116	-0.0351104	16.8374	1.94484	1.95181	0.0637355	0.483944	-3.93816	4	810	3	HAVANA	protein_coding	CCL7	0	0	0	1	0
ENSG00000110063	-3.35698	-6.72588	0.0119156	3.10344	-1.95303	0.0635817	0.483944	-3.9468	3	2467	6	HAVANA	protein_coding	DCPS	0	0	0	1	0
ENSG00000128590	-2.97906	-5.96559	0.00746622	5.80067	-1.95506	0.0633273	0.483944	-4.11887	3	2715	3	HAVANA	protein_coding	DNAJB9	0	0	0	1	0
ENSG00000129946	-10.5018	-21.023	0.0193621	1.2142	-1.95636	0.0631659	0.483944	-4.01066	8	2650	13	HAVANA	protein_coding	SHC2	0	0	-1	0	0
ENSG00000130479	-1.94215	-3.88845	0.00414392	5.58424	-1.95579	0.0632365	0.483944	-4.12804	21	3419	7	HAVANA	protein_coding	MAP1S	0	0	0	1	0
ENSG00000132792	-2.74244	-5.49126	0.00637122	5.65271	-1.95542	0.0632827	0.483944	-4.13297	8	2990	17	HAVANA	protein_coding	CTNNBL1	0	0	0	1	0
ENSG00000135636	-4.07667	-8.16235	0.00900811	6.00436	-1.95564	0.063255	0.483944	-4.11612	19	6796	56	HAVANA	protein_coding	DYSF	0	-1	0	1	0
ENSG00000137207	-1.68616	-3.37952	0.0072	5.98794	-1.95163	0.0637577	0.483944	-4.14465	17	1674	9	HAVANA	protein_coding	YIPF3	0	0	0	1	0
ENSG00000139990	1.99979	-0.00673588	4.00632	6.27279	1.95338	0.0635375	0.483944	-4.13017	9	5953	9	HAVANA	protein_coding	DCAF5	0	0	1	1	0
ENSG00000146350	4.85396	-0.0184929	9.72641	1.99367	1.95253	0.0636453	0.483944	-3.94523	9	5323	36	HAVANA	protein_coding	TBC1D32	0	0	0	1	0
ENSG00000147324	-2.75026	-5.51123	0.0107199	5.89507	-1.95235	0.0636668	0.483944	-4.13834	4	6414	4	HAVANA	protein_coding	MFHAS1	0	0	0	1	0
ENSG00000162063	4.07859	-0.0161481	8.17333	2.10848	1.95223	0.0636818	0.483944	-3.96028	5	4283	17	HAVANA	protein_coding	CCNF	0	0	0	1	0
ENSG00000167136	-3.27375	-6.56146	0.013953	2.7042	-1.95165	0.0637557	0.483944	-3.94432	1	1172	3	HAVANA	protein_coding	ENDOG	0	0	-1	1	0
ENSG00000171234	9.59726	-0.0249189	19.2194	0.625463	1.95489	0.0633493	0.483944	-4.00379	4	1887	6	HAVANA	protein_coding	UGT2B7	0	0	0	1	-1
ENSG00000173327	-1.98498	-3.97781	0.00784485	6.82207	-1.95225	0.06368	0.483944	-4.13742	13	5605	10	HAVANA	protein_coding	MAP3K11	0	0	0	1	0
ENSG00000174804	-6.96531	-13.953	0.0224209	3.1344	-1.95368	0.0635011	0.483944	-3.94514	1	7383	2	HAVANA	protein_coding	FZD4	0	0	0	1	0
ENSG00000185024	1.93795	-0.00725788	3.88315	4.74105	1.95265	0.0636295	0.483944	-4.09474	21	18259	18	HAVANA	protein_coding	BRF1	0	0	0	1	0
ENSG00000213782	6.4626	-0.00813189	12.9333	2.45619	1.9575	0.0630234	0.483944	-3.95918	12	2689	12	HAVANA	protein_coding	DDX47	0	0	0	1	0
ENSG00000221955	4.36125	-0.0127481	8.73525	3.47285	1.95425	0.0634289	0.483944	-3.97244	18	3484	14	HAVANA	protein_coding	SLC12A8	0	0	0	1	0
ENSG00000250251	4.71608	-0.00734193	9.43951	2.44821	1.95692	0.063096	0.483944	-3.94307	6	4769	24	HAVANA	pseudogene	PKD1P6	0	0	0	1	0
ENSG00000123485	5.58398	-0.0270643	11.195	1.6296	1.95051	0.0638986	0.484273	-3.96549	9	3187	9	HAVANA	protein_coding	HJURP	0	0	0	1	0
ENSG00000131941	8.8164	-0.0427838	17.6756	4.04159	1.9505	0.0639001	0.484273	-3.98235	8	3793	15	HAVANA	protein_coding	RHPN2	0	0	0	1	0
ENSG00000164077	-3.99568	-8.01042	0.0190601	2.41497	-1.95066	0.0638799	0.484273	-3.94794	8	2527	7	HAVANA	protein_coding	MON1A	0	0	0	1	0
ENSG00000050628	-6.03485	-12.1018	0.0320765	2.52984	-1.9496	0.0640132	0.484301	-3.94087	12	6982	6	HAVANA	protein_coding	PTGER3	0	0	-1	0	1
ENSG00000103187	-4.0804	-8.18286	0.0220667	8.55541	-1.94942	0.0640359	0.484301	-4.08805	6	5330	4	HAVANA	protein_coding	COTL1	0	0	0	1	0
ENSG00000133703	1.80164	-0.00927114	3.61254	5.98789	1.94993	0.0639718	0.484301	-4.13116	4	5765	6	HAVANA	protein_coding	KRAS	0	0	1	1	0
ENSG00000160570	-2.14864	-4.30834	0.0110593	6.16454	-1.94993	0.0639721	0.484301	-4.14285	13	1894	6	HAVANA	protein_coding	DEDD2	0	0	0	1	0
ENSG00000268858	-4.32614	-8.67759	0.0253086	1.46843	-1.94856	0.0641442	0.484869	-4.00304	1	339	1	ENSEMBL	protein_coding	C20ORF135	0	0	0	0	0
ENSG00000110987	7.75128	-0.0513869	15.5539	2.38519	1.94706	0.0643351	0.485811	-3.96686	3	6245	6	HAVANA	protein_coding	BCL7A	0	0	0	1	0
ENSG00000175265	4.24692	-0.0278959	8.52175	4.99422	1.94717	0.0643201	0.485811	-4.10654	7	6478	24	HAVANA	protein_coding	GOLGA8A	0	0	0	1	0
ENSG00000078403	2.42119	-0.0179783	4.86037	5.28382	1.94552	0.0645303	0.486119	-4.1138	16	5126	24	HAVANA	protein_coding	MLLT10	0	0	0	1	0
ENSG00000079950	-2.3963	-4.80924	0.0166418	6.24518	-1.94645	0.0644124	0.486119	-4.1472	4	15791	10	HAVANA	protein_coding	STX7	0	0	0	1	0
ENSG00000084733	-2.1963	-4.40854	0.0159413	7.33833	-1.94584	0.0644893	0.486119	-4.13339	4	3535	6	HAVANA	protein_coding	RAB10	0	0	0	1	0
ENSG00000121989	2.44726	-0.0184101	4.91293	3.73346	1.94533	0.0645542	0.486119	-4.02097	7	5728	12	HAVANA	protein_coding	ACVR2A	0	0	0	1	0
ENSG00000172716	-2.50313	-5.02556	0.0193067	6.68784	-1.94496	0.0646009	0.486119	-4.15253	13	5030	7	HAVANA	protein_coding	SLFN11	0	0	0	1	0
ENSG00000173391	-5.86684	-11.7764	0.0427269	8.26292	-1.94579	0.0644953	0.486119	-4.10386	11	2460	6	HAVANA	protein_coding	OLR1	0	-1	0	1	1
ENSG00000176171	4.32319	-0.0334705	8.67985	4.74824	1.94491	0.064608	0.486119	-4.02382	2	1607	6	HAVANA	protein_coding	BNIP3	0	0	1	1	0
ENSG00000006194	-1.80704	-3.63164	0.0175637	5.0138	-1.9411	0.0650941	0.486395	-4.13022	10	3830	6	HAVANA	protein_coding	ZNF263	0	0	0	1	0
ENSG00000063660	4.95075	-0.0498437	9.95134	4.20841	1.94043	0.0651799	0.486395	-4.07644	9	3711	9	HAVANA	protein_coding	GPC1	0	0	0	1	0
ENSG00000101605	3.87596	-0.0420881	7.79402	1.61658	1.93891	0.0653748	0.486395	-3.9841	7	5847	38	HAVANA	protein_coding	MYOM1	0	0	0	1	0
ENSG00000109911	4.20021	-0.0438899	8.44431	2.36693	1.9397	0.0652739	0.486395	-3.97797	4	1961	12	HAVANA	protein_coding	ELP4	0	0	0	0	0
ENSG00000119718	-2.90723	-5.84344	0.0289758	3.90688	-1.94062	0.065155	0.486395	-4.00128	7	1537	8	HAVANA	protein_coding	EIF2B2	0	0	0	1	0
ENSG00000125148	-5.72486	-11.5079	0.0581432	7.01259	-1.94026	0.0652016	0.486395	-4.15608	5	903	3	HAVANA	protein_coding	MT2A	0	0	0	1	0
ENSG00000125430	4.25893	-0.0458629	8.56372	3.80398	1.93908	0.0653525	0.486395	-4.01114	2	5367	3	HAVANA	protein_coding	HS3ST3B1	0	0	0	1	0
ENSG00000133030	2.8015	-0.0303931	5.63339	6.83562	1.93893	0.0653723	0.486395	-4.14066	22	10960	24	HAVANA	protein_coding	MPRIP	0	0	0	1	0
ENSG00000133318	-2.094	-4.20946	0.0214552	7.05691	-1.94009	0.0652238	0.486395	-4.15293	14	4937	9	HAVANA	protein_coding	RTN3	0	0	0	1	0
ENSG00000138180	3.78343	-0.0374	7.60426	2.8813	1.94078	0.0651349	0.486395	-3.96627	3	2638	9	HAVANA	protein_coding	CEP55	0	0	0	1	0
ENSG00000142794	5.64168	-0.0528856	11.3362	1.66011	1.94176	0.0650091	0.486395	-3.98605	12	4401	19	HAVANA	protein_coding	NBPF3	0	0	0	1	0
ENSG00000149503	3.1683	-0.0254951	6.36209	4.07208	1.94432	0.0646829	0.486395	-3.99291	6	3964	19	HAVANA	protein_coding	INCENP	0	0	0	1	0
ENSG00000153767	-2.75121	-5.52613	0.0237143	3.24148	-1.94321	0.0648236	0.486395	-3.99234	5	3012	5	HAVANA	protein_coding	GTF2E1	0	0	0	1	0
ENSG00000163655	2.29911	-0.0235945	4.62182	5.15752	1.94005	0.0652278	0.486395	-4.1106	3	8751	16	HAVANA	protein_coding	GMPS	0	0	0	1	0
ENSG00000163898	12.6351	-0.120818	25.3911	-0.532134	1.9414	0.0650554	0.486395	-4.05587	5	4026	10	HAVANA	protein_coding	LIPH	0	0	0	0	0
ENSG00000167476	-7.41835	-14.909	0.0722987	0.696489	-1.94105	0.0651006	0.486395	-3.98498	4	1138	7	HAVANA	protein_coding	JSRP1	0	0	0	1	0
ENSG00000171848	4.01191	-0.0386561	8.06247	3.82606	1.94126	0.0650734	0.486395	-3.97469	10	3673	10	HAVANA	protein_coding	RRM2	0	0	0	1	0
ENSG00000181847	-4.15553	-8.35503	0.0439656	2.27299	-1.93944	0.065306	0.486395	-4.02265	7	3710	5	HAVANA	protein_coding	TIGIT	0	0	0	1	0
ENSG00000182326	-6.75084	-13.5668	0.0650852	6.50294	-1.94125	0.0650748	0.486395	-4.14052	20	3076	15	HAVANA	protein_coding	C1S	0	0	-1	1	0
ENSG00000183722	-5.38049	-10.8173	0.0563347	2.38794	-1.93966	0.065279	0.486395	-3.95822	2	2110	4	HAVANA	protein_coding	LHFP	0	0	0	1	0
ENSG00000205485	4.04328	-0.0396839	8.12625	1.42192	1.94091	0.0651176	0.486395	-3.98285	4	2667	4	HAVANA	pseudogene	AC004980.7	0	0	0	1	0
ENSG00000227057	-2.25244	-4.52869	0.0237962	5.26443	-1.93947	0.0653022	0.486395	-4.14218	9	2358	15	HAVANA	protein_coding	WDR46	0	0	0	1	0
ENSG00000048991	2.34604	-0.0261124	4.71819	4.54759	1.93839	0.0654417	0.486399	-4.05977	20	4648	26	ENSEMBL	protein_coding	R3HDM1	0	0	0	1	0
ENSG00000196367	2.93856	-0.0323753	5.90949	6.54538	1.93861	0.0654139	0.486399	-4.14579	6	12677	72	HAVANA	protein_coding	TRRAP	0	0	0	1	0
ENSG00000138135	-9.87329	-19.8582	0.111599	2.64516	-1.93806	0.0654843	0.486469	-4.0521	1	1378	1	HAVANA	protein_coding	CH25H	0	0	0	0	0
ENSG00000011275	1.918	-0.0271472	3.86315	5.66179	1.93261	0.0661889	0.48711	-4.16001	9	5639	17	HAVANA	protein_coding	RNF216	0	0	0	1	0
ENSG00000034053	6.47425	-0.0879813	13.0365	2.56117	1.93369	0.0660492	0.48711	-3.96806	12	4031	16	ENSEMBL	protein_coding	APBA2	0	0	0	1	0
ENSG00000078177	3.00113	-0.0432378	6.04551	4.59565	1.93213	0.0662516	0.48711	-4.07435	4	9747	19	HAVANA	protein_coding	N4BP2	0	0	0	1	0
ENSG00000101194	-3.41849	-6.88031	0.0433348	5.23221	-1.93543	0.0658235	0.48711	-4.15553	7	3992	14	HAVANA	protein_coding	SLC17A9	0	0	0	1	0
ENSG00000102981	-4.84044	-9.74941	0.0685281	1.29981	-1.9326	0.0661898	0.48711	-4.0285	4	1281	3	HAVANA	protein_coding	PARD6A	0	0	0	0	0
ENSG00000105397	2.33091	-0.0332112	4.69504	6.97387	1.93243	0.0662122	0.48711	-4.14982	21	4347	25	HAVANA	protein_coding	TYK2	0	0	0	1	0
ENSG00000124243	6.40615	-0.0935893	12.9059	0.80161	1.93174	0.0663017	0.48711	-4.01483	7	1498	6	ENSEMBL	protein_coding	BCAS4	0	0	0	0	0
ENSG00000125651	-2.46662	-4.96886	0.0356115	6.16755	-1.93207	0.0662591	0.48711	-4.17754	7	2731	13	HAVANA	protein_coding	GTF2F1	0	0	0	1	0
ENSG00000134153	-2.3451	-4.72281	0.032614	5.40147	-1.93308	0.0661278	0.48711	-4.15358	4	1155	5	HAVANA	protein_coding	EMC7	0	0	0	1	0
ENSG00000135046	-3.78852	-7.62255	0.0455048	9.53325	-1.9367	0.0656591	0.48711	-4.07724	8	2209	13	HAVANA	protein_coding	ANXA1	0	0	0	1	0
ENSG00000137770	1.79932	-0.0225081	3.62115	5.25277	1.93575	0.0657821	0.48711	-4.13515	12	6828	13	HAVANA	protein_coding	CTDSPL2	0	0	0	1	0
ENSG00000145901	-2.21436	-4.46061	0.0318856	6.82546	-1.93214	0.0662497	0.48711	-4.16745	19	3268	18	HAVANA	protein_coding	TNIP1	0	0	0	1	0
ENSG00000146007	-1.79582	-3.61773	0.0261017	5.73384	-1.93188	0.0662832	0.48711	-4.17211	3	1634	6	HAVANA	protein_coding	ZMAT2	0	0	0	1	0
ENSG00000150991	-2.44888	-4.9334	0.035639	9.64442	-1.93185	0.0662878	0.48711	-4.06648	14	3745	4	HAVANA	protein_coding	UBC	0	0	0	1	0
ENSG00000166595	-2.55479	-5.14626	0.0366795	4.83311	-1.93222	0.0662392	0.48711	-4.1254	6	718	6	HAVANA	protein_coding	FAM96B	0	0	0	1	0
ENSG00000176386	-3.26417	-6.57319	0.0448469	2.0623	-1.9334	0.0660862	0.48711	-3.96596	2	872	5	HAVANA	protein_coding	CDC26	0	0	0	1	0
ENSG00000188158	-4.75023	-9.56798	0.0675255	2.69461	-1.93249	0.0662041	0.48711	-3.96326	3	8761	9	HAVANA	protein_coding	NHS	0	0	0	1	0
ENSG00000196705	3.05976	-0.0439649	6.16349	3.61333	1.9322	0.0662421	0.48711	-4.00541	7	3843	6	HAVANA	protein_coding	ZNF431	0	0	0	1	0
ENSG00000237940	7.64822	-0.105399	15.4018	0.0160248	1.93332	0.0660966	0.48711	-4.074	4	2170	6	HAVANA	lincRNA	AC093642.3	0	0	0	0	0
ENSG00000250303	9.57702	-0.13566	19.2897	0.0903983	1.93259	0.0661917	0.48711	-4.10275	5	2749	4	HAVANA	processed_transcript	RP11-356J5.12	0	0	0	0	0
ENSG00000259865	3.70281	-0.0441419	7.44976	3.15552	1.93687	0.0656369	0.48711	-3.97108	1	1246	1	HAVANA	lincRNA	RP11-488L18.10	0	0	0	1	0
ENSG00000261098	7.22163	-0.0888376	14.5321	-0.325844	1.93615	0.0657308	0.48711	-4.08194	1	4140	1	HAVANA	lincRNA	RP11-819C21.1	0	0	0	0	0
ENSG00000100221	-2.65369	-5.3467	0.0393198	7.54822	-1.93135	0.0663532	0.487244	-4.14932	10	3648	4	HAVANA	protein_coding	JOSD1	0	0	0	1	0
ENSG00000028116	2.1504	-0.0344166	4.33521	4.8165	1.92909	0.0666478	0.4873	-4.10353	9	2446	16	HAVANA	protein_coding	VRK2	0	0	1	1	0
ENSG00000063587	2.92756	-0.0467888	5.90191	4.36255	1.92913	0.0666422	0.4873	-4.08747	5	6418	5	HAVANA	protein_coding	ZNF275	0	0	0	1	0
ENSG00000117155	4.68165	-0.0750139	9.43831	3.42821	1.92905	0.0666523	0.4873	-3.98221	11	5843	16	HAVANA	protein_coding	SSX2IP	0	0	0	1	0
[truncated: 12,658 more rows]

## Sheet: A_MvsNM
ID	logFC	CI.025	CI.975	AveExpr	t	P.Value	adj.P.Val	B	Transcript_no	Length	Exons	Source	Type	GeneName	spread	spread_PM	spread_A	type_A_PM	type_P_M
ENSG00000237973	-4.41424	-8.65299	-0.175484	7.96005	-5.69831	9.69773e-06	0.14214	3.5766	1	1543	1	HAVANA	pseudogene	hsa-mir-6723	-1	-1	-1	1	0
ENSG00000125740	-5.17517	-10.7012	0.350864	9.77592	-5.29559	2.53919e-05	0.14501	2.68057	12	3775	5	HAVANA	protein_coding	FOSB	-1	-1	-1	1	0
ENSG00000127980	2.01505	-0.244831	4.27493	4.15221	4.82657	7.91483e-05	0.14501	1.61975	11	5333	24	HAVANA	protein_coding	PEX1	1	1	1	1	0
ENSG00000167244	12.9038	0.712097	25.0955	4.68587	5.10097	4.06272e-05	0.14501	1.78612	8	5585	5	HAVANA	protein_coding	IGF2	1	1	1	1	0
ENSG00000186496	5.54684	-0.70388	11.7976	-0.184849	4.84686	7.533e-05	0.14501	0.0415922	6	2788	5	HAVANA	protein_coding	ZNF396	1	1	1	0	0
ENSG00000196352	-2.07294	-4.4111	0.265219	8.14182	-4.87839	6.97608e-05	0.14501	1.74987	13	2760	12	HAVANA	protein_coding	CD55	-1	-1	-1	1	0
ENSG00000239306	-1.4919	-3.15376	0.169953	5.71207	-4.86863	7.14375e-05	0.14501	1.72327	9	2828	3	HAVANA	protein_coding	RBM14	-1	-1	-1	1	0
ENSG00000240583	-3.35545	-7.02214	0.311241	3.81591	-4.86765	7.16085e-05	0.14501	1.71873	6	2752	10	HAVANA	protein_coding	AQP1	-1	-1	-1	1	1
ENSG00000123358	-4.04068	-8.90518	0.823821	8.60836	-4.64229	0.000124123	0.165388	1.21651	22	4837	8	HAVANA	protein_coding	NR4A1	-1	-1	-1	1	0
ENSG00000130595	6.07452	-0.644399	12.7934	0.853659	4.66637	0.000117028	0.165388	0.226654	18	1246	17	HAVANA	protein_coding	TNNT3	1	1	1	1	0
ENSG00000170323	-7.91551	-17.2707	1.4397	0.771629	-4.72389	0.000101684	0.165388	0.946668	4	941	4	HAVANA	protein_coding	FABP4	-1	0	-1	0	1
ENSG00000065457	2.18658	-0.346331	4.71949	3.71877	4.58696	0.000142111	0.173576	1.00804	10	2768	11	HAVANA	protein_coding	ADAT1	1	1	1	1	0
ENSG00000106123	-2.21342	-4.97912	0.552281	3.75324	-4.45516	0.00019622	0.192374	0.798984	10	4406	20	HAVANA	protein_coding	EPHB6	-1	0	-1	1	0
ENSG00000106809	-7.63952	-16.7356	1.45654	0.593801	-4.41643	0.000215745	0.192374	-0.163129	4	2971	7	HAVANA	protein_coding	OGN	-1	0	-1	0	1
ENSG00000119508	-2.69926	-6.23378	0.835269	7.38489	-4.2241	0.000345586	0.192374	0.264182	3	4982	8	HAVANA	protein_coding	NR4A3	-1	0	-1	1	0
ENSG00000120008	1.52531	-0.399362	3.44997	6.4238	4.30996	0.000280041	0.192374	0.449948	17	4954	29	HAVANA	protein_coding	WDR11	1	0	1	1	0
ENSG00000126775	1.41599	-0.389869	3.22184	4.65038	4.20966	0.000358026	0.192374	0.24945	2	4742	10	HAVANA	protein_coding	ATG14	1	1	1	1	0
ENSG00000130816	1.47474	-0.434935	3.38441	6.71508	4.20558	0.000361623	0.192374	0.212266	29	5408	41	HAVANA	protein_coding	DNMT1	1	1	1	1	0
ENSG00000144655	-1.58452	-3.65008	0.481036	8.13635	-4.31669	0.000275464	0.192374	0.46321	2	3148	5	HAVANA	protein_coding	CSRNP1	-1	0	-1	1	0
ENSG00000149564	-5.07606	-10.1581	0.00592407	1.6127	-4.25652	0.000319213	0.192374	-0.336039	7	2336	7	ENSEMBL	protein_coding	ESAM	-1	-1	-1	1	0
ENSG00000164292	2.65851	-0.40761	5.72464	4.6227	4.49536	0.000177824	0.192374	0.892752	16	5537	12	HAVANA	protein_coding	RHOBTB3	1	0	1	1	0
ENSG00000167985	-2.39922	-5.71524	0.916796	2.0579	-4.199	0.000367501	0.192374	0.0537029	8	2033	5	HAVANA	protein_coding	SDHAF2	-1	-1	-1	1	0
ENSG00000170866	7.27876	-1.71016	16.2677	3.35426	4.32295	0.00027127	0.192374	-0.184003	3	1880	11	HAVANA	protein_coding	LILRA3	1	1	1	0	0
ENSG00000172432	1.62997	-0.436215	3.69615	5.90221	4.27094	0.000308133	0.192374	0.366653	10	2933	12	HAVANA	protein_coding	GTPBP2	1	0	1	1	0
ENSG00000173531	-2.72388	-6.12871	0.680952	2.97164	-4.32992	0.000266677	0.192374	0.48935	23	4152	18	HAVANA	protein_coding	MST1	-1	0	-1	1	0
ENSG00000176485	-2.42034	-5.54097	0.700291	4.03752	-4.25582	0.000319761	0.192374	0.35891	5	2594	5	HAVANA	protein_coding	PLA2G16	-1	-1	-1	1	0
ENSG00000186480	-2.26152	-5.25046	0.727417	7.98255	-4.24988	0.000324442	0.192374	0.314693	6	3010	6	ENSEMBL	protein_coding	INSIG1	-1	-1	-1	1	0
ENSG00000243566	-5.86119	-13.0328	1.3104	2.93771	-4.44247	0.000202415	0.192374	0.634	8	1608	8	HAVANA	protein_coding	UPK3B	0	0	-1	1	0
ENSG00000223745	1.98661	-0.548403	4.52163	4.52257	4.17456	0.000390161	0.197193	0.179007	24	2973	11	HAVANA	processed_transcript	RP4-717I23.3	1	1	1	1	0
ENSG00000104824	1.3362	-0.440844	3.11325	7.17112	4.1227	0.000442973	0.199445	0.0243786	14	3094	14	HAVANA	protein_coding	HNRNPL	1	1	1	1	0
ENSG00000155313	1.51498	-0.469061	3.49902	5.83843	4.14216	0.000422375	0.199445	0.0730838	10	5216	26	HAVANA	protein_coding	USP25	1	1	1	1	0
ENSG00000196757	3.35581	-1.01085	7.72246	3.25014	4.12868	0.000436539	0.199445	-0.0324345	2	3113	4	HAVANA	protein_coding	ZNF700	1	1	1	0	0
ENSG00000260563	4.46918	-1.24661	10.185	1.15495	4.11713	0.000449048	0.199445	-0.828114	2	1195	1	HAVANA	lincRNA	RP13-516M14.1	1	0	1	0	0
ENSG00000113070	-3.13393	-7.33596	1.06811	7.34675	-4.08562	0.000485046	0.202123	-0.0647657	4	2386	7	HAVANA	protein_coding	HBEGF	-1	-1	-1	1	0
ENSG00000120738	-3.22375	-7.62385	1.17636	8.34059	-4.06491	0.000510238	0.202123	-0.105066	1	3138	2	HAVANA	protein_coding	EGR1	-1	0	-1	1	0
ENSG00000174953	1.47877	-0.483619	3.44117	6.14811	4.09487	0.000474194	0.202123	-0.0425736	14	6733	25	HAVANA	protein_coding	DHX36	1	1	1	1	0
ENSG00000226816	5.01892	-1.71268	11.7505	-0.0304242	4.06508	0.000510025	0.202123	-0.998113	1	2033	1	HAVANA	lincRNA	AC005082.12	1	1	1	0	0
ENSG00000130487	3.72744	-1.13419	8.58907	2.602	4.04167	0.000540071	0.208311	-0.239313	1	2990	1	HAVANA	protein_coding	KLHDC7B	1	1	1	1	0
ENSG00000154133	-6.14841	-13.7152	1.4184	0.508436	-3.99306	0.000608195	0.228572	-0.998705	10	4710	18	HAVANA	protein_coding	ROBO4	-1	0	-1	1	0
ENSG00000177700	-1.84779	-4.3974	0.701819	5.16366	-3.9749	0.000635779	0.232965	-0.319799	2	892	3	HAVANA	protein_coding	POLR2L	-1	-1	-1	1	0
ENSG00000149948	6.76916	-0.609675	14.148	1.39576	3.9624	0.000655487	0.234329	-0.630712	11	8094	5	HAVANA	protein_coding	HMGA2	1	1	1	1	0
ENSG00000055332	1.76918	-0.675729	4.21409	6.77609	3.94716	0.000680336	0.237421	-0.376443	7	10042	17	HAVANA	protein_coding	EIF2AK2	1	1	1	1	0
ENSG00000179914	-6.23075	-17.0244	4.56295	-0.0294714	-3.91968	0.000727515	0.247981	-0.605945	3	1183	8	HAVANA	protein_coding	ITLN1	-1	0	-1	-1	0
ENSG00000099998	-4.60854	-10.1065	0.889366	1.29602	-3.79013	0.000997398	0.269268	-1.13209	6	2494	12	ENSEMBL	protein_coding	GGT5	-1	0	-1	1	0
ENSG00000100138	-1.43013	-3.50236	0.642095	5.64845	-3.77738	0.00102879	0.269268	-0.778554	8	1670	4	HAVANA	protein_coding	NHP2L1	-1	0	-1	1	0
ENSG00000104833	-5.14705	-11.3113	1.01719	0.00760356	-3.87405	0.00081311	0.269268	-1.12431	14	2552	5	ENSEMBL	protein_coding	TUBB4A	-1	0	-1	1	0
ENSG00000131477	-5.10666	-11.6599	1.44657	0.371754	-3.79854	0.000977205	0.269268	-1.32692	6	858	4	HAVANA	protein_coding	RAMP2	-1	0	-1	1	0
ENSG00000148660	1.5188	-0.619043	3.65665	4.82053	3.79916	0.000975723	0.269268	-0.657447	15	3908	23	HAVANA	protein_coding	CAMK2G	1	1	1	1	0
ENSG00000153234	-3.28236	-7.9942	1.42948	8.14805	-3.85334	0.000855189	0.269268	-0.56864	11	3472	8	HAVANA	protein_coding	NR4A2	-1	-1	-1	1	0
ENSG00000172508	-2.86365	-7.71597	1.98866	1.9496	-3.78836	0.00100169	0.269268	-0.677983	9	5065	11	ENSEMBL	protein_coding	CARNS1	0	0	-1	0	0
ENSG00000173113	-1.21853	-2.96276	0.525701	5.79899	-3.80999	0.000950371	0.269268	-0.708637	6	1106	4	HAVANA	protein_coding	TRMT112	-1	-1	-1	1	0
ENSG00000175066	2.32178	-0.8502	5.49377	4.11215	3.82174	0.000923584	0.269268	-0.59588	13	4479	18	HAVANA	protein_coding	GK5	1	1	1	1	0
ENSG00000183864	-1.45494	-3.54174	0.631857	6.76092	-3.80054	0.000972462	0.269268	-0.706559	2	4561	2	HAVANA	protein_coding	TOB2	0	0	-1	1	0
ENSG00000188981	4.13182	-1.49137	9.755	0.660784	3.82034	0.000926729	0.269268	-1.2191	4	3164	6	HAVANA	protein_coding	MSANTD1	1	1	1	1	0
ENSG00000205269	1.98909	-0.863322	4.8415	5.05916	3.78029	0.00102154	0.269268	-0.691748	2	8362	4	HAVANA	protein_coding	TMEM170B	1	0	1	1	0
ENSG00000228340	4.44664	-1.95935	10.8526	-0.593866	3.80598	0.000959684	0.269268	-1.55023	11	2043	8	HAVANA	lincRNA	RP5-1043L13.1	1	1	1	-1	0
ENSG00000101557	1.11332	-0.513508	2.74015	5.8378	3.70554	0.0012248	0.271967	-0.922609	9	4921	16	HAVANA	protein_coding	USP14	1	1	1	1	0
ENSG00000106144	1.43598	-0.626983	3.49894	5.14028	3.73847	0.00113075	0.271967	-0.831246	6	5769	12	HAVANA	protein_coding	CASP2	1	1	1	1	0
ENSG00000111341	-5.29314	-12.2465	1.66019	3.36096	-3.74524	0.00111233	0.271967	-0.754173	4	1405	5	HAVANA	protein_coding	MGP	-1	0	-1	1	0
ENSG00000125735	-4.40295	-10.0721	1.26618	3.42252	-3.71759	0.00118954	0.271967	-0.863524	3	2786	5	HAVANA	protein_coding	TNFSF14	-1	-1	-1	1	0
ENSG00000140553	-0.998718	-2.45531	0.457873	5.90178	-3.73701	0.00113477	0.271967	-0.873486	15	4002	23	HAVANA	protein_coding	UNC45A	-1	-1	-1	1	0
ENSG00000154146	-2.48745	-6.40905	1.43415	2.62634	-3.69938	0.00124321	0.271967	-0.919241	2	1306	4	HAVANA	protein_coding	NRGN	-1	-1	-1	0	0
ENSG00000175548	3.69601	-1.49336	8.88537	1.52567	3.72836	0.00115884	0.271967	-1.29055	4	3111	3	HAVANA	protein_coding	ALG10B	1	1	1	0	0
ENSG00000179388	-3.78878	-9.21643	1.63886	6.22601	-3.75749	0.00107973	0.271967	-0.78925	5	4336	3	HAVANA	protein_coding	EGR3	-1	-1	-1	1	0
ENSG00000182667	-5.92209	-13.5303	1.68614	-1.15922	-3.72252	0.00117537	0.271967	-1.59107	22	3190	9	ENSEMBL	protein_coding	NTM	0	0	-1	1	0
ENSG00000189060	2.02791	-0.9063	4.96211	6.79345	3.7516	0.00109527	0.271967	-0.810003	1	2329	1	HAVANA	protein_coding	H1F0	1	1	1	1	0
ENSG00000234684	5.18474	-2.43113	12.8006	-0.0222886	3.70021	0.00124074	0.271967	-1.42952	5	2158	4	HAVANA	antisense	SDCBP2-AS1	1	1	1	0	0
ENSG00000198198	1.39902	-0.665569	3.4636	6.02627	3.69172	0.00126652	0.272991	-0.951544	11	12281	71	HAVANA	protein_coding	SZT2	1	1	1	1	0
ENSG00000125863	-1.74519	-4.39682	0.906433	4.0091	-3.65683	0.0013782	0.289258	-0.956245	3	6714	6	HAVANA	protein_coding	MKKS	-1	0	-1	1	0
ENSG00000182108	-1.65435	-4.0636	0.754894	3.76102	-3.65585	0.00138146	0.289258	-0.940006	3	1561	3	HAVANA	protein_coding	DEXI	-1	-1	-1	1	0
ENSG00000102802	-3.99444	-9.40036	1.41147	2.60601	-3.64862	0.00140584	0.290217	-0.979997	2	2374	5	HAVANA	protein_coding	MEDAG	-1	-1	-1	1	1
ENSG00000226752	3.4691	-1.61727	8.55548	3.06622	3.64263	0.00142639	0.290369	-1.13939	12	3519	5	HAVANA	antisense	PSMD5-AS1	1	1	1	0	0
ENSG00000143190	1.81418	-0.841054	4.46942	5.06036	3.63551	0.00145115	0.291363	-1.03698	18	14332	18	ENSEMBL	protein_coding	POU2F1	1	1	1	1	0
ENSG00000014123	1.55537	-0.774334	3.88508	5.00123	3.62213	0.00149886	0.296875	-1.05848	2	4224	19	HAVANA	protein_coding	UFL1	1	1	1	1	0
ENSG00000076662	-1.76912	-4.54471	1.00648	4.42127	-3.54609	0.00180073	0.299196	-1.27879	10	2491	7	HAVANA	protein_coding	ICAM3	0	0	-1	1	0
ENSG00000100038	1.76542	-0.934129	4.46497	3.78271	3.54485	0.00180611	0.299196	-1.17252	18	4163	18	HAVANA	protein_coding	TOP3B	1	1	1	1	0
ENSG00000109103	1.21505	-0.609258	3.03937	5.12401	3.58256	0.00164916	0.299196	-1.17418	8	4189	5	HAVANA	protein_coding	UNC119	1	0	1	1	0
ENSG00000135617	-2.20613	-5.81883	1.40658	2.44256	-3.53985	0.00182802	0.299196	-1.19152	3	1083	5	HAVANA	protein_coding	PRADC1	0	0	-1	1	0
ENSG00000158050	-2.2052	-5.64476	1.23435	6.66399	-3.53318	0.0018576	0.299196	-1.31489	2	1688	4	HAVANA	protein_coding	DUSP2	0	0	-1	1	0
ENSG00000164308	2.17377	-1.16423	5.51177	4.88041	3.58239	0.00164983	0.299196	-1.13413	11	5705	19	HAVANA	protein_coding	ERAP2	1	1	1	1	0
ENSG00000165525	1.50366	-0.795254	3.80257	5.509	3.54235	0.00181704	0.299196	-1.27158	18	5038	33	ENSEMBL	protein_coding	NEMF	1	1	1	1	0
ENSG00000167771	4.09852	-1.22674	9.42378	-0.430459	3.57948	0.00166144	0.299196	-1.58075	3	2604	12	HAVANA	protein_coding	RCOR2	1	1	1	1	-1
ENSG00000178718	-2.23255	-5.61011	1.14501	2.68081	-3.56214	0.00173242	0.299196	-1.20225	2	3049	2	ENSEMBL	protein_coding	RPP25	-1	0	-1	1	0
ENSG00000179532	2.09777	-1.0042	5.19974	4.52066	3.55966	0.0017428	0.299196	-1.17145	20	14862	43	HAVANA	protein_coding	DNHD1	1	0	1	1	0
ENSG00000183508	-2.51466	-6.38706	1.35774	5.57825	-3.53666	0.0018421	0.299196	-1.2781	1	5751	2	HAVANA	protein_coding	FAM46C	-1	0	-1	1	0
ENSG00000197146	3.34081	-1.45454	8.13615	4.05553	3.56512	0.00172002	0.299196	-1.13007	1	2298	2	ENSEMBL	pseudogene	AL133458.1	0	0	1	1	0
ENSG00000238975	4.4555	-2.61839	11.5294	0.203896	3.58145	0.00165358	0.299196	-1.62366	1	101	1	ENSEMBL	snoRNA	snoU13	0	0	1	0	0
ENSG00000253352	1.35912	-0.717958	3.4362	7.08875	3.57015	0.00169927	0.299196	-1.22381	9	5673	4	HAVANA	antisense	TUG1	1	1	1	1	0
ENSG00000257176	4.04949	-2.03161	10.1306	0.0774329	3.56641	0.00171465	0.299196	-1.63532	1	2380	7	HAVANA	antisense	RP11-996F15.2	1	1	1	0	0
ENSG00000261716	2.26264	-0.971016	5.4963	2.50068	3.55636	0.0017567	0.299196	-1.23099	1	4527	1	HAVANA	sense_overlapping	RP11-196G18.22	1	1	1	1	0
ENSG00000261997	4.1526	-2.50972	10.8149	0.307896	3.56438	0.00172309	0.299196	-1.56858	1	3828	1	HAVANA	lincRNA	RP11-212I21.4	0	0	1	-1	0
ENSG00000173214	3.41492	-1.48725	8.31709	3.26387	3.52508	0.00189419	0.301773	-1.3838	1	5958	4	HAVANA	protein_coding	KIAA1919	1	1	1	1	0
ENSG00000151468	5.4276	-1.3381	12.1933	0.81654	3.50451	0.00199027	0.309865	-1.54634	2	3180	7	HAVANA	protein_coding	CCDC3	1	1	1	1	0
ENSG00000170345	-2.08258	-5.36241	1.19725	10.2873	-3.50136	0.00200539	0.309865	-1.30276	10	2158	4	HAVANA	protein_coding	FOS	-1	-1	-1	1	0
ENSG00000213402	-1.73175	-4.73547	1.27197	3.10085	-3.50074	0.0020084	0.309865	-1.34235	1	1292	2	HAVANA	protein_coding	PTPRCAP	0	0	-1	1	0
ENSG00000143867	-3.53151	-9.9282	2.86519	1.00144	-3.49041	0.00205886	0.311101	-1.36383	4	4175	3	ENSEMBL	protein_coding	OSR1	0	0	-1	0	1
ENSG00000152969	-3.32061	-9.03709	2.39586	0.322919	-3.49171	0.00205243	0.311101	-1.35532	7	2975	21	HAVANA	protein_coding	JAKMIP1	0	0	-1	0	0
ENSG00000188257	-7.6731	-19.647	4.30079	1.25897	-3.48601	0.00208075	0.3112	-1.5428	7	1306	6	HAVANA	protein_coding	PLA2G2A	0	0	-1	0	0
ENSG00000197632	3.77008	-1.85247	9.39263	4.71731	3.47261	0.00214878	0.318128	-1.36618	6	2155	9	HAVANA	protein_coding	SERPINB2	1	0	1	1	0
ENSG00000007312	-2.50359	-6.70875	1.70156	1.28049	-3.35989	0.00281412	0.319854	-1.60422	6	1269	6	HAVANA	protein_coding	CD79B	-1	-1	-1	1	0
ENSG00000018189	1.38729	-0.917147	3.69174	5.58319	3.25683	0.00359555	0.319854	-1.90498	16	4233	19	HAVANA	protein_coding	RUFY3	0	0	1	1	0
ENSG00000022556	3.90281	-2.75532	10.5609	3.01715	3.20232	0.00409034	0.319854	-1.86699	20	3744	14	HAVANA	protein_coding	NLRP2	1	1	1	1	0
ENSG00000050438	2.24967	-1.46044	5.95979	3.07082	3.17555	0.00435684	0.319854	-1.9237	18	4395	25	HAVANA	protein_coding	SLC4A8	0	0	1	1	0
ENSG00000065243	1.74005	-1.17387	4.65398	5.65198	3.18863	0.00422461	0.319854	-2.04052	8	6121	22	HAVANA	protein_coding	PKN2	1	1	1	1	0
ENSG00000069188	3.55566	-1.73703	8.84835	0.841554	3.38458	0.00265309	0.319854	-1.89341	6	10723	45	ENSEMBL	protein_coding	SDK2	1	1	1	1	0
ENSG00000076344	-5.15592	-13.5988	3.287	-0.214406	-3.23673	0.00377087	0.319854	-2.41596	10	4294	17	HAVANA	protein_coding	RGS11	-1	0	-1	0	0
ENSG00000077984	-1.83024	-5.05464	1.39416	3.1016	-3.29137	0.00331268	0.319854	-1.76843	2	930	4	ENSEMBL	protein_coding	CST7	0	0	-1	1	0
ENSG00000079134	1.21898	-0.791203	3.22916	5.03033	3.30355	0.00321816	0.319854	-1.79011	18	2791	21	HAVANA	protein_coding	THOC1	1	1	1	1	0
ENSG00000088451	1.75574	-1.06372	4.57519	2.59791	3.40364	0.0025349	0.319854	-1.4882	3	1902	12	HAVANA	protein_coding	TGDS	1	0	1	1	0
ENSG00000088986	-1.65152	-4.46623	1.16318	6.64633	-3.21154	0.00400225	0.319854	-2.0449	11	1376	6	HAVANA	protein_coding	DYNLL1	-1	0	-1	1	0
ENSG00000092140	1.39959	-0.909502	3.70868	4.1558	3.28018	0.00340183	0.319854	-1.7766	15	5804	15	HAVANA	protein_coding	G2E3	1	1	1	1	0
ENSG00000100099	1.06057	-0.682367	2.8035	5.17667	3.31176	0.00315597	0.319854	-1.77798	19	6136	14	HAVANA	protein_coding	HPS4	1	0	1	1	0
ENSG00000100697	1.32661	-0.826321	3.47954	7.05051	3.35533	0.00284494	0.319854	-1.70384	15	10331	29	HAVANA	protein_coding	DICER1	0	0	1	1	0
ENSG00000101493	1.21754	-0.828184	3.26326	5.60377	3.18311	0.0042799	0.319854	-2.07053	6	8619	8	HAVANA	protein_coding	ZNF516	0	0	1	1	0
ENSG00000101844	-1.26854	-3.39373	0.856638	3.49477	-3.33422	0.00299171	0.319854	-1.63928	10	2501	14	HAVANA	protein_coding	ATG4A	-1	-1	-1	1	0
ENSG00000102103	-1.01218	-2.68096	0.656606	5.03349	-3.29413	0.00329104	0.319854	-1.82918	18	1428	7	HAVANA	protein_coding	PQBP1	-1	-1	-1	1	0
ENSG00000104131	-1.10941	-2.87334	0.654523	5.65147	-3.42963	0.00238207	0.319854	-1.5622	7	2569	8	HAVANA	protein_coding	EIF3J	-1	0	-1	1	0
ENSG00000104976	-1.33071	-3.529	0.867588	3.68256	-3.37096	0.00274078	0.319854	-1.55443	6	1542	5	HAVANA	protein_coding	SNAPC2	-1	0	-1	1	0
ENSG00000105376	3.39303	-1.28046	8.06652	3.20033	3.42617	0.00240189	0.319854	-1.4455	5	3000	11	HAVANA	protein_coding	ICAM5	1	1	1	1	0
ENSG00000106546	1.78942	-1.17876	4.7576	7.60424	3.3105	0.00316541	0.319854	-1.78894	5	6276	12	HAVANA	protein_coding	AHR	1	0	1	1	0
ENSG00000108622	-1.89821	-5.22095	1.42452	3.95528	-3.34606	0.0029085	0.319854	-1.66295	16	1334	6	HAVANA	protein_coding	ICAM2	-1	-1	-1	1	0
ENSG00000113721	-2.77686	-6.55035	0.996639	3.9203	-3.24121	0.00373104	0.319854	-1.78986	11	5717	23	HAVANA	protein_coding	PDGFRB	0	0	-1	1	1
ENSG00000113811	-1.19343	-3.21885	0.831982	5.85123	-3.20789	0.00403684	0.319854	-2.04444	5	1633	5	HAVANA	protein_coding	SELK	-1	-1	-1	1	0
ENSG00000114942	-1.05924	-2.84568	0.727201	6.7945	-3.24021	0.0037399	0.319854	-1.97368	11	1098	8	HAVANA	protein_coding	EEF1B2	0	0	-1	1	0
ENSG00000116962	-2.41987	-5.9136	1.07386	3.87946	-3.23153	0.00381747	0.319854	-1.82199	2	5864	20	HAVANA	protein_coding	NID1	-1	0	-1	1	0
ENSG00000116984	1.29884	-0.853588	3.45126	5.84561	3.27897	0.00341168	0.319854	-1.87143	6	10529	33	HAVANA	protein_coding	MTR	1	1	1	1	0
ENSG00000120820	-4.96113	-11.8352	1.91293	0.516712	-3.38626	0.00264243	0.319854	-1.87531	7	1880	11	HAVANA	protein_coding	GLT8D2	0	0	-1	1	0
ENSG00000122034	-1.27686	-3.2912	0.737474	5.96293	-3.46588	0.00218377	0.319854	-1.48632	9	1919	9	HAVANA	protein_coding	GTF3A	-1	-1	-1	1	0
ENSG00000124215	4.32502	-2.96452	11.6146	-0.343259	3.22747	0.00385435	0.319854	-2.30216	8	3182	18	HAVANA	protein_coding	CDH26	1	0	1	0	0
ENSG00000125910	-1.87692	-5.34237	1.58853	3.14661	-3.25016	0.00365284	0.319854	-1.8323	2	1594	2	HAVANA	protein_coding	S1PR4	0	0	-1	1	0
ENSG00000126062	-1.02392	-2.75963	0.711793	4.97164	-3.17792	0.00433259	0.319854	-2.07252	1	2197	2	HAVANA	protein_coding	TMEM115	-1	-1	-1	1	0
ENSG00000126216	1.26741	-0.835057	3.36989	4.64702	3.25425	0.00361764	0.319854	-1.85671	6	3893	22	HAVANA	protein_coding	TUBGCP3	1	0	1	1	0
ENSG00000131459	-3.68523	-8.75626	1.3858	3.61902	-3.30772	0.00318646	0.319854	-1.65721	8	3093	19	HAVANA	protein_coding	GFPT2	0	0	-1	1	1
ENSG00000131788	1.62167	-0.993319	4.23665	4.63349	3.2543	0.00361719	0.319854	-1.83552	9	2901	15	HAVANA	protein_coding	PIAS3	1	1	1	1	0
ENSG00000135503	1.68429	-1.04616	4.41473	5.21186	3.26696	0.00351028	0.319854	-1.83608	7	4563	10	HAVANA	protein_coding	ACVR1B	0	0	1	1	0
ENSG00000136859	-3.62282	-8.7797	1.53405	2.87016	-3.18566	0.00425426	0.319854	-1.90012	4	3707	5	HAVANA	protein_coding	ANGPTL2	0	0	-1	1	0
ENSG00000136861	1.04325	-0.72065	2.80715	5.5094	3.18589	0.00425193	0.319854	-2.05935	20	6235	39	ENSEMBL	protein_coding	CDK5RAP2	1	1	1	1	0
ENSG00000136942	-1.27323	-3.44812	0.901673	7.28644	-3.1957	0.00415471	0.319854	-2.05503	5	785	5	HAVANA	protein_coding	RPL35	-1	0	-1	1	0
ENSG00000137959	2.25329	-1.58449	6.09108	6.98046	3.21743	0.00394687	0.319854	-1.99375	11	5874	9	HAVANA	protein_coding	IFI44L	0	0	1	1	0
ENSG00000138018	1.43012	-0.899131	3.75937	5.02167	3.27193	0.00346914	0.319854	-1.84046	4	8101	10	HAVANA	protein_coding	EPT1	1	0	1	1	0
ENSG00000138035	1.63231	-0.995527	4.26015	5.10552	3.34908	0.00288763	0.319854	-1.66375	6	4411	29	HAVANA	protein_coding	PNPT1	1	1	1	1	0
ENSG00000145423	-5.32069	-11.9902	1.34879	0.134331	-3.22834	0.00384643	0.319854	-2.00012	1	2032	3	HAVANA	protein_coding	SFRP2	0	0	-1	1	1
ENSG00000145632	-2.56753	-6.58908	1.45402	5.94974	-3.30044	0.00324205	0.319854	-1.75019	14	2960	14	HAVANA	protein_coding	PLK2	0	0	-1	1	0
ENSG00000147647	-7.09557	-18.3667	4.17559	0.186835	-3.45924	0.00221884	0.319854	-1.96729	8	2127	10	HAVANA	protein_coding	DPYS	-1	0	-1	0	0
ENSG00000150594	-6.13967	-14.947	2.66766	0.369366	-3.34299	0.00292985	0.319854	-2.03678	1	3869	1	HAVANA	protein_coding	ADRA2A	0	0	-1	1	0
ENSG00000155111	1.31353	-0.767014	3.39408	5.07357	3.37281	0.00272868	0.319854	-1.61596	8	6246	14	HAVANA	protein_coding	CDK19	1	0	1	1	0
ENSG00000155363	1.10053	-0.791084	2.99215	6.27638	3.17527	0.00435966	0.319854	-2.10583	18	4689	22	HAVANA	protein_coding	MOV10	0	0	1	1	0
ENSG00000155729	1.68651	-1.00052	4.37354	3.51349	3.42447	0.00241168	0.319854	-1.42037	5	2940	7	HAVANA	protein_coding	KCTD18	1	1	1	1	0
ENSG00000156011	2.48754	-1.45336	6.42844	4.82992	3.19871	0.00412526	0.319854	-1.91805	18	11693	16	HAVANA	protein_coding	PSD3	1	0	1	1	0
ENSG00000158089	-5.68001	-15.6155	4.25551	0.431402	-3.18778	0.00423303	0.319854	-2.35632	17	2733	17	HAVANA	protein_coding	GALNT14	-1	-1	-1	0	0
ENSG00000158710	-1.21547	-3.23944	0.808492	8.68097	-3.29311	0.00329898	0.319854	-1.80169	5	1604	5	HAVANA	protein_coding	TAGLN2	-1	-1	-1	1	0
ENSG00000158859	-4.79712	-10.471	0.87677	3.28545	-3.38168	0.00267149	0.319854	-1.5547	3	9773	9	HAVANA	protein_coding	ADAMTS4	-1	0	-1	1	0
ENSG00000164327	1.40503	-0.929941	3.73999	6.15283	3.26669	0.00351252	0.319854	-1.90156	10	9543	39	HAVANA	protein_coding	RICTOR	1	0	1	1	0
ENSG00000166592	-3.14814	-7.24738	0.951094	4.09015	-3.33436	0.00299068	0.319854	-1.60537	5	1569	5	HAVANA	protein_coding	RRAD	0	0	-1	1	0
ENSG00000166741	-3.65739	-9.46496	2.15018	4.01643	-3.24688	0.00368133	0.319854	-1.81011	8	1867	5	HAVANA	protein_coding	NNMT	0	0	-1	1	0
ENSG00000167797	-1.34938	-3.49579	0.797032	5.35783	-3.44319	0.0023059	0.319854	-1.53231	5	1692	4	HAVANA	protein_coding	CDK2AP2	-1	-1	-1	1	0
ENSG00000168653	-1.7964	-4.8303	1.23751	5.56328	-3.22648	0.00386336	0.319854	-2.0005	2	548	3	HAVANA	protein_coding	NDUFS5	-1	0	-1	1	0
ENSG00000168802	-1.22619	-3.41035	0.957961	4.24192	-3.19325	0.0041788	0.319854	-1.99339	11	2903	5	ENSEMBL	protein_coding	CHTF8	-1	-1	-1	1	0
ENSG00000170291	-1.36831	-3.73913	1.0025	4.05145	-3.1748	0.00436452	0.319854	-2.01476	15	2209	9	HAVANA	protein_coding	ELP5	-1	0	-1	1	0
ENSG00000170889	-1.2369	-3.33831	0.864516	8.64531	-3.22777	0.00385157	0.319854	-1.93908	12	2384	6	HAVANA	protein_coding	RPS9	-1	0	-1	1	0
ENSG00000170961	-4.7925	-11.4399	1.85493	1.12009	-3.26867	0.00349601	0.319854	-2.03672	1	4190	4	HAVANA	protein_coding	HAS2	0	0	-1	1	0
ENSG00000171649	3.83004	-2.38209	10.0422	1.66344	3.24099	0.00373296	0.319854	-2.01067	8	4181	4	HAVANA	protein_coding	ZIK1	1	0	1	0	0
ENSG00000172403	-3.32587	-7.95714	1.3054	2.3429	-3.26673	0.00351219	0.319854	-1.77083	5	7295	5	HAVANA	protein_coding	SYNPO2	-1	0	-1	1	1
ENSG00000176946	-1.11143	-2.85306	0.630209	4.64697	-3.39749	0.00257249	0.319854	-1.56501	5	2367	6	HAVANA	protein_coding	THAP4	-1	0	-1	1	0
ENSG00000178852	3.70849	-2.32787	9.74484	1.60755	3.24254	0.00371936	0.319854	-2.00315	13	3931	25	HAVANA	protein_coding	EFCAB13	1	1	1	0	0
ENSG00000179776	-4.12412	-9.50858	1.26034	1.97425	-3.22005	0.00392257	0.319854	-1.91264	7	4117	12	HAVANA	protein_coding	CDH5	-1	0	-1	1	0
ENSG00000179933	-1.08184	-2.93279	0.769116	4.93066	-3.20135	0.00409964	0.319854	-2.01996	2	3654	2	HAVANA	protein_coding	C14orf119	-1	-1	-1	1	0
ENSG00000180155	-2.64993	-7.24958	1.94973	3.79432	-3.25344	0.00362453	0.319854	-1.78331	10	4706	5	HAVANA	protein_coding	LYNX1	-1	-1	-1	1	0
ENSG00000180914	5.7385	-2.96312	14.4401	1.24567	3.18882	0.00422271	0.319854	-2.11713	4	4364	4	HAVANA	protein_coding	OXTR	1	1	1	1	-1
ENSG00000182782	-4.29886	-10.6472	2.04943	3.32007	-3.3564	0.00283764	0.319854	-1.75858	1	2051	1	HAVANA	protein_coding	HCAR2	-1	-1	-1	1	0
ENSG00000183060	1.89854	-1.29194	5.08902	2.02899	3.30677	0.00319363	0.319854	-1.68595	10	3042	6	HAVANA	protein_coding	LYSMD4	1	1	1	1	0
ENSG00000184697	4.96371	-1.29957	11.227	1.65062	3.18754	0.00423544	0.319854	-1.98718	3	1739	3	HAVANA	protein_coding	CLDN6	0	0	1	1	0
ENSG00000185432	-1.93545	-5.11182	1.24093	6.03223	-3.34429	0.00292079	0.319854	-1.7476	6	4076	3	HAVANA	protein_coding	METTL7A	-1	-1	-1	1	0
ENSG00000185864	3.7041	-2.21329	9.62148	1.34769	3.27751	0.00342348	0.319854	-2.00714	23	3807	11	HAVANA	protein_coding	NPIPB4	1	1	1	0	0
ENSG00000186529	-7.06461	-18.3139	4.18464	1.67996	-3.38318	0.00266197	0.319854	-1.96781	9	5050	13	HAVANA	protein_coding	CYP4F3	-1	0	-1	0	0
ENSG00000186908	1.0578	-0.728462	2.84406	5.3584	3.23377	0.00379736	0.319854	-1.95794	18	5259	17	HAVANA	protein_coding	ZDHHC17	1	0	1	1	0
ENSG00000188529	3.26298	-1.76098	8.28694	1.67361	3.31386	0.00314021	0.319854	-1.93026	16	3957	7	HAVANA	protein_coding	SRSF10	1	1	1	1	0
ENSG00000188971	1.49713	-0.994859	3.98911	5.82425	3.25621	0.00360085	0.319854	-1.9171	2	8507	2	ENSEMBL	lincRNA	RP11-427H3.3	1	1	1	1	0
ENSG00000189343	1.71177	-0.923281	4.34682	2.12943	3.41572	0.00246269	0.319854	-1.44958	2	923	2	HAVANA	pseudogene	RPS2P46	1	1	1	1	-1
ENSG00000196233	1.4642	-0.965223	3.89363	5.38909	3.18894	0.0042215	0.319854	-2.02312	8	7777	9	HAVANA	protein_coding	LCOR	1	0	1	1	0
ENSG00000196712	1.29228	-0.905274	3.48983	6.29977	3.17765	0.00433534	0.319854	-2.09115	25	12425	58	HAVANA	protein_coding	NF1	0	0	1	1	0
ENSG00000197353	-6.54222	-18.6208	5.53632	0.188959	-3.21269	0.00399131	0.319854	-2.24706	1	594	3	HAVANA	protein_coding	LYPD2	0	0	-1	0	0
ENSG00000197582	3.45049	-2.25068	9.15167	0.37655	3.31931	0.00309982	0.319854	-1.91539	1	606	1	HAVANA	pseudogene	GPX1P1	1	0	1	0	0
ENSG00000197969	1.63984	-1.069	4.34868	5.46377	3.2462	0.00368721	0.319854	-1.91303	13	15320	72	HAVANA	protein_coding	VPS13A	1	1	1	1	0
ENSG00000198742	1.78537	-1.17089	4.74164	5.61672	3.19547	0.00415696	0.319854	-2.0162	4	5737	19	HAVANA	protein_coding	SMURF1	1	0	1	1	0
ENSG00000198783	-1.21481	-3.09088	0.66125	3.47393	-3.43207	0.00236819	0.319854	-1.41084	2	1657	2	HAVANA	protein_coding	ZNF830	-1	0	-1	1	0
ENSG00000203875	-1.21579	-3.13496	0.703372	5.86064	-3.42995	0.00238022	0.319854	-1.54978	14	1029	7	HAVANA	processed_transcript	SNHG5	-1	0	-1	1	0
ENSG00000204248	3.67549	-1.45661	8.80759	1.66277	3.27659	0.00343097	0.319854	-1.90676	11	6425	66	ENSEMBL	protein_coding	COL11A2	1	1	1	1	0
ENSG00000206127	4.06062	-2.22206	10.3433	1.69876	3.42445	0.00241177	0.319854	-1.76433	3	1997	19	HAVANA	protein_coding	GOLGA8O	1	1	1	0	0
ENSG00000206341	-1.92698	-5.14812	1.29417	4.37358	-3.34367	0.00292507	0.319854	-1.65639	2	1366	7	HAVANA	pseudogene	HLA-H	-1	-1	-1	1	0
ENSG00000224660	1.65905	-0.968211	4.28631	4.34132	3.32375	0.00306719	0.319854	-1.69651	3	5570	3	HAVANA	antisense	SH3BP5-AS1	1	0	1	1	0
ENSG00000227082	4.44675	-2.892	11.7855	0.0147184	3.2804	0.00340005	0.319854	-2.14623	1	3662	2	HAVANA	lincRNA	AL592494.5	1	1	1	0	0
ENSG00000227124	4.3225	-2.5048	11.1498	0.296247	3.43192	0.00236904	0.319854	-1.89671	7	3875	6	ENSEMBL	protein_coding	ZNF717	1	1	1	0	0
ENSG00000238227	-1.61357	-4.3552	1.12806	4.40901	-3.33643	0.00297602	0.319854	-1.67357	5	2844	3	HAVANA	protein_coding	C9orf69	-1	-1	-1	1	0
ENSG00000257017	-10.1376	-27.6675	7.39231	2.2337	-3.3258	0.00305227	0.319854	-1.91938	16	3024	8	HAVANA	protein_coding	HP	-1	0	-1	0	0
ENSG00000266962	-1.69469	-4.6988	1.30942	2.42738	-3.30719	0.00319042	0.319854	-1.66555	1	2311	1	HAVANA	antisense	RP11-400F19.6	-1	0	-1	0	0
ENSG00000267265	4.85096	-3.53494	13.2369	-0.294104	3.1831	0.00427999	0.319854	-2.27719	3	786	5	HAVANA	antisense	CTC-550B14.7	1	1	1	0	0
ENSG00000267534	3.42523	-1.96513	8.81559	1.68285	3.26384	0.00353632	0.319854	-1.95283	1	1173	2	HAVANA	protein_coding	S1PR2	1	1	1	1	0
ENSG00000270055	2.52312	-1.82853	6.87477	2.32987	3.19981	0.0041146	0.319854	-1.90555	1	2351	1	HAVANA	sense_intronic	CTD-3092A11.2	0	0	1	0	0
ENSG00000272666	4.25472	-2.79631	11.3058	-0.357102	3.21934	0.00392916	0.319854	-2.2814	1	602	1	HAVANA	lincRNA	CTA-384D8.35	1	0	1	0	0
ENSG00000121741	1.24937	-0.917845	3.41658	6.92053	3.15953	0.00452431	0.329915	-2.13255	10	10199	26	HAVANA	protein_coding	ZMYM2	1	0	1	1	0
ENSG00000171448	3.48379	-2.20399	9.17158	2.27866	3.15642	0.00455751	0.330018	-2.10915	2	4443	2	HAVANA	protein_coding	ZBTB26	1	1	1	0	0
ENSG00000188846	-1.19565	-3.27355	0.882238	6.90163	-3.15518	0.00457077	0.330018	-2.16241	9	966	6	HAVANA	protein_coding	RPL14	0	0	-1	1	0
ENSG00000230715	1.7486	-1.2039	4.70111	3.52358	3.15122	0.00461359	0.331477	-1.98425	2	507	1	HAVANA	pseudogene	RP11-274B21.4	0	0	1	1	0
ENSG00000001631	1.49926	-1.14915	4.14768	4.39599	3.0401	0.00598407	0.331833	-2.27117	24	4762	20	HAVANA	protein_coding	KRIT1	1	1	1	1	0
ENSG00000008869	1.0513	-0.838071	2.94067	5.37444	2.99918	0.00658144	0.331833	-2.44226	6	6905	36	HAVANA	protein_coding	HEATR5B	1	1	1	1	0
ENSG00000023839	3.02923	-1.98112	8.03957	1.08485	3.13987	0.00473835	0.331833	-2.23244	3	5312	32	HAVANA	protein_coding	ABCC2	0	0	1	0	1
ENSG00000026036	3.24974	-2.69839	9.19788	1.37589	2.92978	0.00772773	0.331833	-2.5235	4	5751	37	HAVANA	protein_coding	RTEL1-TNFRSF6B	0	0	1	0	0
ENSG00000029153	2.1055	-1.49321	5.7042	3.51575	2.947	0.00742658	0.331833	-2.36206	9	4804	17	HAVANA	protein_coding	ARNTL2	0	0	1	1	0
ENSG00000031691	2.97639	-2.33853	8.29131	1.53265	2.9405	0.00753884	0.331833	-2.57935	1	1733	9	HAVANA	protein_coding	CENPQ	1	1	1	0	0
ENSG00000038358	1.51997	-1.22484	4.26477	5.4089	2.9359	0.00761944	0.331833	-2.55737	14	5267	29	HAVANA	protein_coding	EDC4	0	0	1	1	0
ENSG00000050628	-3.59847	-9.6654	2.46845	2.52984	-3.13159	0.00483138	0.331833	-2.01139	12	6982	6	HAVANA	protein_coding	PTGER3	0	0	-1	0	1
ENSG00000067113	-2.78228	-7.10507	1.5405	2.7529	-3.064	0.00565969	0.331833	-2.14513	6	1597	6	HAVANA	protein_coding	PPAP2A	0	0	-1	1	0
ENSG00000067900	1.46329	-1.1253	4.05189	6.94737	3.08265	0.0054183	0.331833	-2.29641	6	9484	33	HAVANA	protein_coding	ROCK1	1	0	1	1	0
ENSG00000069248	1.00665	-0.784205	2.7975	5.22153	3.02273	0.00623093	0.331833	-2.39441	5	4169	27	HAVANA	protein_coding	NUP133	1	1	1	1	0
ENSG00000081803	-4.47719	-12.0374	3.08304	1.67294	-2.93274	0.00767516	0.331833	-2.5218	7	6045	30	ENSEMBL	protein_coding	CADPS2	-1	0	-1	1	0
ENSG00000089472	-4.62736	-11.7713	2.51656	0.870574	-3.07158	0.00556035	0.331833	-2.37184	10	6013	21	HAVANA	protein_coding	HEPH	0	0	-1	1	0
ENSG00000090924	1.89323	-1.47087	5.25732	6.74967	3.06307	0.00567194	0.331833	-2.32024	18	7519	20	HAVANA	protein_coding	PLEKHG2	0	0	1	1	1
ENSG00000095564	1.40209	-1.06664	3.87083	6.82388	3.09697	0.00523983	0.331833	-2.26747	4	7250	38	HAVANA	protein_coding	BTAF1	1	0	1	1	0
ENSG00000099991	0.969252	-0.820968	2.75947	6.11633	2.95793	0.00724132	0.331833	-2.57009	13	7480	37	HAVANA	protein_coding	CABIN1	1	1	1	1	0
ENSG00000100023	0.967947	-0.837609	2.7735	5.11419	2.98319	0.00683015	0.331833	-2.48665	15	4929	22	HAVANA	protein_coding	PPIL2	1	1	1	1	0
ENSG00000100201	1.26592	-1.05781	3.58965	9.11149	2.95086	0.00736066	0.331833	-2.47689	12	6441	14	ENSEMBL	protein_coding	DDX17	1	0	1	1	0
ENSG00000100302	-4.45634	-10.7968	1.88408	1.53373	-2.96684	0.00709371	0.331833	-2.46299	1	3412	3	HAVANA	protein_coding	RASD2	-1	-1	-1	1	0
ENSG00000100441	1.02751	-0.868681	2.92369	6.56532	2.95132	0.00735283	0.331833	-2.58094	6	6225	8	HAVANA	protein_coding	KHNYN	1	1	1	1	0
ENSG00000101346	2.04524	-1.48724	5.57772	5.11043	3.11278	0.00504929	0.331833	-2.15585	6	5235	7	HAVANA	protein_coding	POFUT1	1	1	1	1	0
ENSG00000102007	-1.15906	-3.32208	1.00396	5.83668	-2.93284	0.00767328	0.331833	-2.64512	2	1079	5	HAVANA	protein_coding	PLP2	0	0	-1	1	0
ENSG00000102287	-5.89615	-15.8574	4.06505	3.29995	-3.00015	0.00656664	0.331833	-2.30303	14	6176	9	HAVANA	protein_coding	GABRE	0	0	-1	1	0
ENSG00000103742	3.73853	-2.07551	9.55257	-0.277712	3.00606	0.0064771	0.331833	-2.57274	6	6508	20	HAVANA	protein_coding	IGDCC4	1	1	1	1	0
ENSG00000107036	1.43623	-1.20786	4.08032	5.76993	2.93715	0.0075975	0.331833	-2.59905	9	6774	26	HAVANA	protein_coding	KIAA1432	0	0	1	1	0
ENSG00000109971	-1.56674	-4.38168	1.24821	10.2951	-3.09429	0.00527277	0.331833	-2.1733	24	2463	9	HAVANA	protein_coding	HSPA8	-1	-1	-1	1	0
ENSG00000110455	1.78458	-1.50693	5.07609	3.95879	2.99803	0.00659912	0.331833	-2.31163	14	3373	15	HAVANA	protein_coding	ACCS	1	1	1	1	0
ENSG00000114120	1.22511	-0.898572	3.3488	6.01707	3.12298	0.00492998	0.331833	-2.20917	14	4638	8	HAVANA	protein_coding	SLC25A36	1	1	1	1	0
ENSG00000114279	5.00712	-3.30614	13.3204	-0.489648	3.03021	0.00612343	0.331833	-2.50839	10	5406	6	HAVANA	protein_coding	FGF12	1	1	1	1	0
ENSG00000114698	-4.99073	-12.9886	3.00715	2.03389	-3.06902	0.00559365	0.331833	-2.19051	11	3303	11	HAVANA	protein_coding	PLSCR4	0	0	-1	1	0
ENSG00000114841	1.82783	-1.48689	5.14254	5.37061	2.9595	0.00721518	0.331833	-2.50317	8	13300	78	HAVANA	protein_coding	DNAH1	1	1	1	1	0
ENSG00000115548	1.31726	-1.0703	3.70482	6.73743	2.99428	0.00665669	0.331833	-2.48196	16	8741	27	HAVANA	protein_coding	KDM3A	1	1	1	1	0
ENSG00000116649	-1.11466	-3.12782	0.898491	4.72119	-3.03406	0.0060688	0.331833	-2.37556	6	1266	8	HAVANA	protein_coding	SRM	-1	-1	-1	1	0
ENSG00000117586	-2.43243	-6.38488	1.52002	1.49557	-2.98747	0.00676276	0.331833	-2.33988	3	3470	3	HAVANA	protein_coding	TNFSF4	0	0	-1	1	0
ENSG00000119714	-2.68888	-7.15099	1.77323	1.38818	-3.0575	0.00574619	0.331833	-2.16406	5	2859	3	HAVANA	protein_coding	GPR68	0	0	-1	1	0
ENSG00000120129	-1.80024	-5.10137	1.5009	9.5679	-3.02503	0.00619777	0.331833	-2.35951	1	2019	4	HAVANA	protein_coding	DUSP1	-1	-1	-1	1	0
ENSG00000124440	5.59347	-3.00127	14.1882	-0.0458475	3.00051	0.00656117	0.331833	-2.43532	21	5908	15	ENSEMBL	protein_coding	HIF3A	1	1	1	1	0
ENSG00000125730	-2.97658	-8.44909	2.49593	9.13369	-3.02216	0.00623932	0.331833	-2.3678	18	5263	41	HAVANA	protein_coding	C3	0	0	-1	1	0
ENSG00000126003	1.93508	-1.5787	5.44886	5.61423	2.93849	0.00757398	0.331833	-2.56471	1	5705	3	HAVANA	protein_coding	PLAGL2	1	1	1	1	0
ENSG00000126464	1.3205	-1.06325	3.70426	4.95275	2.98342	0.00682647	0.331833	-2.45309	2	6955	14	HAVANA	protein_coding	PRR12	1	1	1	1	0
ENSG00000127663	1.07012	-0.901231	3.04146	5.65698	2.93371	0.00765797	0.331833	-2.60944	10	5593	23	HAVANA	protein_coding	KDM4B	0	0	1	1	0
ENSG00000127920	-3.91291	-10.2666	2.44076	1.26686	-2.98187	0.00685107	0.331833	-2.42153	1	3055	2	HAVANA	protein_coding	GNG11	0	0	-1	1	0
ENSG00000127954	-2.58433	-7.09017	1.92151	2.95343	-2.97412	0.00697513	0.331833	-2.30756	3	4451	5	HAVANA	protein_coding	STEAP4	0	0	-1	1	0
ENSG00000130856	1.52249	-1.1057	4.15068	4.11906	2.97652	0.00693642	0.331833	-2.34155	8	8206	32	HAVANA	protein_coding	ZNF236	1	1	1	1	0
ENSG00000131174	-1.23106	-3.46404	1.00193	5.51416	-3.01946	0.00627858	0.331833	-2.44784	3	2471	4	HAVANA	protein_coding	COX7B	-1	-1	-1	1	0
ENSG00000132329	-4.51518	-12.4952	3.46487	1.20878	-3.04508	0.0059151	0.331833	-2.37037	4	910	4	HAVANA	protein_coding	RAMP1	0	0	-1	0	0
ENSG00000132549	1.25322	-1.01801	3.52445	6.25814	2.99022	0.0067197	0.331833	-2.49212	13	14160	63	HAVANA	protein_coding	VPS13B	1	1	1	1	0
ENSG00000133112	-1.27498	-3.6726	1.12264	10.7236	-2.93422	0.00764897	0.331833	-2.46938	13	1851	6	HAVANA	protein_coding	TPT1	0	0	-1	1	0
ENSG00000135365	1.28787	-0.98138	3.55711	5.95988	3.05402	0.005793	0.331833	-2.3508	22	8954	18	HAVANA	protein_coding	PHF21A	0	0	1	1	0
ENSG00000135451	3.56197	-2.22666	9.3506	1.72526	3.08431	0.00539739	0.331833	-2.27804	16	2771	15	HAVANA	protein_coding	TROAP	1	1	1	1	0
ENSG00000135720	1.07341	-0.904624	3.05144	6.71564	2.96123	0.00718633	0.331833	-2.56179	16	4515	13	ENSEMBL	protein_coding	DYNC1LI2	0	0	1	1	0
ENSG00000136810	-1.42532	-3.99065	1.14	6.417	-3.05167	0.00582482	0.331833	-2.39245	3	869	5	HAVANA	protein_coding	TXN	-1	-1	-1	1	0
ENSG00000137200	1.13117	-0.897487	3.15983	5.81479	3.05598	0.00576658	0.331833	-2.35162	6	4033	24	HAVANA	protein_coding	CMTR1	1	0	1	1	0
ENSG00000138356	-4.25209	-11.6939	3.18975	1.4855	-3.01773	0.00630384	0.331833	-2.32574	8	5070	35	HAVANA	protein_coding	AOX1	0	0	-1	0	1
ENSG00000138468	1.42735	-1.24888	4.10358	4.82968	2.9317	0.0076935	0.331833	-2.55671	9	4945	24	HAVANA	protein_coding	SENP7	1	1	1	1	0
ENSG00000140945	-3.65912	-9.22619	1.90796	0.442678	-2.92924	0.00773726	0.331833	-2.56531	15	4001	15	HAVANA	protein_coding	CDH13	-1	0	-1	1	0
ENSG00000142065	3.90485	-2.70727	10.517	1.67613	3.07188	0.0055565	0.331833	-2.26478	2	5682	5	HAVANA	protein_coding	ZFP14	1	1	1	0	0
ENSG00000142303	2.27657	-1.69301	6.24616	3.64263	2.98833	0.00674925	0.331833	-2.30399	14	4230	26	HAVANA	protein_coding	ADAMTS10	1	1	1	1	1
ENSG00000143033	1.11036	-0.8825	3.10323	4.67942	2.98054	0.00687213	0.331833	-2.43675	14	4125	16	HAVANA	protein_coding	MTF2	1	1	1	1	0
ENSG00000143149	-0.889245	-2.52164	0.743155	5.43088	-2.96493	0.00712512	0.331833	-2.53851	6	2696	11	HAVANA	protein_coding	ALDH9A1	-1	-1	-1	1	0
ENSG00000143420	-1.03157	-2.8967	0.833557	6.73508	-3.02766	0.00615988	0.331833	-2.44106	15	2818	5	HAVANA	protein_coding	ENSA	-1	0	-1	1	0
ENSG00000143476	2.65649	-1.52208	6.83506	1.67174	2.9722	0.00700615	0.331833	-2.41705	6	4573	15	HAVANA	protein_coding	DTL	0	0	1	1	0
ENSG00000145050	-1.61687	-4.49851	1.26477	5.68555	-3.07299	0.00554211	0.331833	-2.34282	4	1509	5	HAVANA	protein_coding	MANF	-1	-1	-1	1	0
ENSG00000145375	2.93321	-2.08026	7.94668	2.87818	2.9317	0.00769347	0.331833	-2.43576	2	8137	16	HAVANA	protein_coding	SPATA5	1	1	1	1	0
ENSG00000145736	-4.29553	-12.0325	3.44145	-0.343941	-3.01736	0.00630931	0.331833	-2.76601	14	2077	17	HAVANA	protein_coding	GTF2H2	-1	-1	-1	-1	0
ENSG00000146066	-1.10461	-3.02591	0.816687	5.42079	-3.14653	0.0046647	0.331833	-2.17664	1	668	2	HAVANA	protein_coding	HIGD2A	-1	0	-1	1	0
ENSG00000148303	-1.0867	-3.02423	0.850822	8.19439	-3.07574	0.00550663	0.331833	-2.28187	9	1164	8	HAVANA	protein_coding	RPL7A	0	0	-1	1	0
ENSG00000151893	0.920384	-0.712951	2.55372	6.33798	3.05352	0.00579978	0.331833	-2.36912	8	6733	10	HAVANA	protein_coding	CACUL1	0	0	1	1	0
ENSG00000152454	3.43574	-2.40079	9.27228	1.89645	3.0106	0.00640919	0.331833	-2.35354	2	2172	3	HAVANA	protein_coding	ZNF256	1	0	1	1	0
ENSG00000153896	4.18365	-2.94366	11.311	0.524854	3.10522	0.00513953	0.331833	-2.31211	4	3476	4	HAVANA	protein_coding	ZNF599	1	1	1	0	0
ENSG00000157036	1.70798	-1.50315	4.9191	2.83669	2.97979	0.00688415	0.331833	-2.29779	17	2792	9	HAVANA	protein_coding	EXOG	1	0	1	0	0
ENSG00000158109	-1.11465	-3.11491	0.885615	4.91627	-3.0644	0.00565435	0.331833	-2.32426	2	2414	5	HAVANA	protein_coding	TPRG1L	-1	0	-1	1	0
ENSG00000158406	3.77361	-1.74843	9.29565	0.695091	3.05924	0.00572295	0.331833	-2.32142	2	1034	2	HAVANA	protein_coding	HIST1H4H	1	0	1	1	0
ENSG00000159147	1.81911	-1.16446	4.80269	3.10807	3.11573	0.00501454	0.331833	-2.03878	13	2332	11	HAVANA	protein_coding	DONSON	1	0	1	1	0
ENSG00000159335	-1.63323	-4.57889	1.31244	6.70589	-3.04546	0.00590973	0.331833	-2.40038	6	1139	5	HAVANA	protein_coding	PTMS	-1	0	-1	1	0
ENSG00000159339	-4.17984	-11.0863	2.72667	0.21399	-3.13745	0.00476528	0.331833	-2.32815	5	2267	16	HAVANA	protein_coding	PADI4	0	0	-1	0	0
ENSG00000159374	3.63645	-2.76685	10.0398	0.491176	3.02042	0.00626461	0.331833	-2.54634	10	2543	11	HAVANA	protein_coding	M1AP	1	1	1	0	0
ENSG00000160961	1.50731	-1.23679	4.25142	4.10899	3.01044	0.00641154	0.331833	-2.29944	11	4672	13	HAVANA	protein_coding	ZNF333	1	1	1	1	0
ENSG00000161011	-1.307	-3.71204	1.09804	9.19897	-3.06053	0.00570571	0.331833	-2.29255	17	2986	9	HAVANA	protein_coding	SQSTM1	-1	-1	-1	1	0
ENSG00000161298	3.68308	-2.69776	10.0639	1.22358	2.96514	0.00712162	0.331833	-2.4835	8	3865	5	HAVANA	protein_coding	ZNF382	1	1	1	1	0
ENSG00000161905	-4.93823	-13.9983	4.12186	0.181125	-3.11909	0.00497521	0.331833	-2.2698	8	2784	15	HAVANA	protein_coding	ALOX15	0	0	-1	0	0
ENSG00000162444	-2.46176	-7.32663	2.40311	1.76876	-2.96252	0.00716498	0.331833	-2.34682	2	861	5	HAVANA	protein_coding	RBP7	0	0	-1	0	0
ENSG00000162601	1.45597	-1.0947	4.00664	5.82202	3.08975	0.00532909	0.331833	-2.27621	7	7793	20	HAVANA	protein_coding	MYSM1	1	0	1	1	0
ENSG00000162618	-3.34497	-7.83876	1.14882	0.106782	-3.00947	0.00642608	0.331833	-2.44764	2	3527	15	HAVANA	protein_coding	ELTD1	-1	0	-1	1	0
ENSG00000163132	3.37627	-1.23056	7.9831	0.883024	2.93903	0.00756457	0.331833	-2.4749	2	1939	2	HAVANA	protein_coding	MSX1	0	0	1	1	0
ENSG00000164615	-1.08876	-3.01019	0.83267	4.58639	-2.97819	0.00690968	0.331833	-2.43841	2	2218	4	HAVANA	protein_coding	CAMLG	0	0	-1	1	0
ENSG00000165124	-3.04336	-8.42403	2.33731	2.55478	-3.0235	0.00621988	0.331833	-2.23976	7	12341	48	HAVANA	protein_coding	SVEP1	0	0	-1	1	1
ENSG00000165288	1.22008	-0.932579	3.37273	5.38087	3.05818	0.0057371	0.331833	-2.33278	5	11381	41	HAVANA	protein_coding	BRWD3	0	0	1	1	0
ENSG00000165633	-5.48528	-14.0907	3.12012	0.497527	-3.14205	0.00471406	0.331833	-2.36835	3	6392	8	HAVANA	protein_coding	VSTM4	0	0	-1	1	0
ENSG00000166037	1.22232	-0.902511	3.34716	5.065	3.05202	0.00582015	0.331833	-2.314	16	3178	11	HAVANA	protein_coding	CEP57	1	1	1	1	0
ENSG00000166507	3.71085	-3.01365	10.4353	0.546503	3.08655	0.00536921	0.331833	-2.36356	6	3789	16	HAVANA	protein_coding	NDST2	0	0	1	-1	0
ENSG00000168876	1.47437	-1.15416	4.1029	3.29935	3.12488	0.00490801	0.331833	-2.05518	11	3002	4	HAVANA	protein_coding	ANKRD49	1	0	1	1	0
ENSG00000170260	1.46131	-1.0961	4.01871	3.61776	3.06913	0.00559232	0.331833	-2.17712	5	2810	5	HAVANA	protein_coding	ZNF212	1	0	1	1	0
ENSG00000170619	-1.09031	-3.06035	0.87973	3.75685	-3.04347	0.00593721	0.331833	-2.25381	6	1573	2	HAVANA	protein_coding	COMMD5	-1	0	-1	1	0
ENSG00000172965	-1.48411	-3.85273	0.8845	3.73005	-3.14136	0.0047218	0.331833	-2.02473	20	2044	6	HAVANA	lincRNA	MIR4435-1HG	-1	0	-1	1	0
ENSG00000173480	1.39995	-1.138	3.93791	2.87303	2.9292	0.00773807	0.331833	-2.3962	8	3597	4	HAVANA	protein_coding	ZNF417	0	0	1	1	0
ENSG00000173889	1.56301	-1.23329	4.35932	6.14989	3.03716	0.00602513	0.331833	-2.39288	17	12666	15	HAVANA	protein_coding	PHC3	1	1	1	1	0
ENSG00000175054	1.17257	-0.996288	3.34142	4.99368	2.95727	0.00725237	0.331833	-2.51911	12	8249	47	HAVANA	protein_coding	ATR	1	1	1	1	0
ENSG00000178404	3.87175	-2.93524	10.6787	0.963825	2.95378	0.00731113	0.331833	-2.61574	4	2090	5	HAVANA	protein_coding	DDC8	1	0	1	0	0
ENSG00000178947	5.09145	-3.71105	13.894	-0.357412	2.99942	0.00657773	0.331833	-2.55347	1	5230	2	HAVANA	lincRNA	LINC00086	1	1	1	0	0
ENSG00000182979	1.28409	-1.03423	3.6024	5.8324	2.99841	0.00659322	0.331833	-2.46934	20	2876	21	HAVANA	protein_coding	MTA1	1	1	1	1	0
ENSG00000185022	-1.09974	-3.12088	0.921398	6.98293	-3.01036	0.00641282	0.331833	-2.45361	7	2490	3	HAVANA	protein_coding	MAFF	0	0	-1	1	0
ENSG00000185100	1.89176	-1.40617	5.18969	3.66399	2.9496	0.0073821	0.331833	-2.37804	12	2600	13	HAVANA	protein_coding	ADSSL1	0	0	1	1	0
ENSG00000185278	2.33281	-1.95251	6.61813	4.45451	2.98498	0.00680188	0.331833	-2.36714	5	19128	5	HAVANA	protein_coding	ZBTB37	1	1	1	1	0
ENSG00000185532	-4.17812	-10.9525	2.59628	0.314977	-2.97028	0.00703744	0.331833	-2.5932	5	6928	18	HAVANA	protein_coding	PRKG1	0	0	-1	1	0
ENSG00000187605	1.66242	-1.2746	4.59944	6.57465	3.07546	0.00551025	0.331833	-2.30842	3	10983	9	HAVANA	protein_coding	TET3	1	0	1	1	0
ENSG00000188783	-5.2593	-13.4565	2.93785	0.56772	-2.93261	0.00767742	0.331833	-2.59804	1	5747	3	HAVANA	protein_coding	PRELP	0	0	-1	1	0
ENSG00000189079	1.37363	-1.11113	3.8584	5.52895	2.93544	0.00762753	0.331833	-2.57475	9	8642	21	HAVANA	protein_coding	ARID2	1	1	1	1	0
ENSG00000197217	1.18712	-0.970027	3.34427	6.0813	2.99698	0.00661519	0.331833	-2.48582	11	5861	13	HAVANA	protein_coding	ENTPD4	0	0	1	1	0
ENSG00000197323	1.41777	-1.06654	3.90208	6.20659	3.07873	0.00546825	0.331833	-2.30224	7	8339	20	HAVANA	protein_coding	TRIM33	0	0	1	1	0
ENSG00000198034	-1.24346	-3.46217	0.975259	9.01337	-3.07687	0.00549209	0.331833	-2.24976	5	1820	7	HAVANA	protein_coding	RPS4X	-1	0	-1	1	0
ENSG00000198576	-3.80195	-9.0421	1.4382	3.75078	-2.9638	0.00714377	0.331833	-2.32989	2	3948	3	HAVANA	protein_coding	ARC	-1	-1	-1	1	0
ENSG00000198756	3.51967	-2.35974	9.39909	1.13725	3.11627	0.00500812	0.331833	-2.19267	5	5177	12	HAVANA	protein_coding	COLGALT2	1	1	1	0	0
ENSG00000198945	1.42221	-1.0924	3.93683	3.62431	3.03823	0.00601025	0.331833	-2.24108	10	4518	25	HAVANA	protein_coding	L3MBTL3	1	0	1	1	0
ENSG00000203485	-1.16503	-3.276	0.945945	6.87779	-3.01903	0.00628483	0.331833	-2.46312	8	4672	23	HAVANA	protein_coding	INF2	-1	-1	-1	1	0
ENSG00000204410	2.9741	-2.33961	8.28781	1.35899	2.95867	0.00722903	0.331833	-2.55035	22	3986	29	HAVANA	protein_coding	MSH5	1	1	1	0	0
ENSG00000204977	1.24333	-1.03791	3.52458	3.93877	2.94433	0.00747253	0.331833	-2.46285	9	7249	4	HAVANA	protein_coding	TRIM13	1	0	1	1	0
ENSG00000205702	3.75541	-2.87272	10.3835	0.449119	3.01051	0.00641059	0.331833	-2.51173	5	1738	9	HAVANA	polymorphic_pseudogene	CYP2D7P1	1	1	1	0	0
ENSG00000213088	-5.3091	-14.3909	3.7727	0.517444	-3.03819	0.00601078	0.331833	-2.42263	4	1902	3	HAVANA	protein_coding	DARC	0	0	-1	0	0
ENSG00000215030	-3.09742	-8.86504	2.6702	0.639982	-2.96749	0.00708297	0.331833	-2.50288	2	636	2	ENSEMBL	pseudogene	RPL13P12	0	0	-1	0	0
ENSG00000215146	4.67192	-3.85435	13.1982	-0.309031	2.95535	0.0072847	0.331833	-2.61741	4	6590	3	HAVANA	pseudogene	RP11-313J2.1	1	1	1	0	0
ENSG00000224597	-1.17368	-3.37366	1.02631	3.88772	-2.94618	0.00744064	0.331833	-2.44005	12	2025	4	HAVANA	antisense	PTCHD3P1	-1	-1	-1	1	0
ENSG00000233137	1.33542	-1.04092	3.71177	5.56233	3.04872	0.00586509	0.331833	-2.3561	7	4375	3	HAVANA	lincRNA	RP11-220I1.1	1	0	1	1	0
ENSG00000234028	4.23654	-3.28594	11.759	-0.215935	2.96223	0.00716981	0.331833	-2.62243	2	3651	2	HAVANA	antisense	AC062029.1	1	0	1	0	0
ENSG00000235194	1.50816	-1.24062	4.25693	2.70042	3.05375	0.00579663	0.331833	-2.16131	9	4773	5	HAVANA	protein_coding	PPP1R3E	0	0	1	1	0
ENSG00000235217	3.56016	-2.03806	9.15838	1.59177	3.02993	0.00612751	0.331833	-2.3499	3	3884	1	HAVANA	pseudogene	TSPY26P	1	1	1	1	0
ENSG00000240053	3.08162	-2.3635	8.52673	2.07107	2.95269	0.00732957	0.331833	-2.44037	3	2654	3	HAVANA	protein_coding	LY6G5B	1	0	1	0	0
ENSG00000240344	1.42399	-0.989271	3.83724	3.61328	3.09925	0.00521197	0.331833	-2.08134	15	1370	8	HAVANA	protein_coding	PPIL3	1	1	1	1	0
ENSG00000255198	-2.19187	-6.25549	1.87174	1.44154	-3.00904	0.00643249	0.331833	-2.3025	3	471	2	ENSEMBL	lincRNA	SNHG9	0	0	-1	1	0
ENSG00000255398	-3.73312	-10.1388	2.67252	3.52237	-2.92893	0.00774285	0.331833	-2.41735	1	2137	1	HAVANA	protein_coding	HCAR3	-1	-1	-1	1	0
ENSG00000255422	-5.07477	-14.197	4.04747	-0.14964	-3.00965	0.00642335	0.331833	-2.74267	1	425	3	HAVANA	antisense	AP002954.4	-1	-1	-1	-1	0
ENSG00000257800	4.36264	-3.34584	12.0711	0.188958	3.02984	0.00612875	0.331833	-2.52013	1	1994	2	HAVANA	pseudogene	FNBP1P1	1	0	1	0	0
ENSG00000259374	-4.28718	-11.3589	2.78455	-0.047755	-2.95562	0.00728014	0.331833	-2.631	2	2079	1	HAVANA	pseudogene	RP11-736N17.4	-1	0	-1	1	0
ENSG00000261061	3.11592	-2.2144	8.44623	0.378191	3.01893	0.00628624	0.331833	-2.56919	1	716	1	HAVANA	sense_intronic	RP11-303E16.2	1	1	1	0	0
ENSG00000261094	3.23279	-2.14429	8.60987	0.906846	3.02602	0.0061835	0.331833	-2.4724	2	1993	2	HAVANA	sense_overlapping	RP11-355O1.11	0	0	1	1	0
ENSG00000267632	4.38181	-3.6972	12.4608	0.847668	2.98062	0.0068709	0.331833	-2.47476	1	1736	1	HAVANA	sense_intronic	RP11-400F19.18	0	0	1	0	0
ENSG00000270069	-2.3397	-6.33959	1.66019	4.29588	-2.94914	0.00739	0.331833	-2.40563	2	1758	2	HAVANA	lincRNA	RP6-99M1.2	-1	0	-1	1	0
ENSG00000272779	4.10956	-3.41296	11.6321	-0.211289	2.98623	0.0067822	0.331833	-2.57372	1	1121	8	HAVANA	pseudogene	LL22NC03-80A10.6	1	1	1	0	0
ENSG00000136098	1.54804	-1.44926	4.54534	2.71776	2.92634	0.00778915	0.332844	-2.40279	11	3255	16	HAVANA	protein_coding	NEK3	1	0	1	0	0
ENSG00000107443	1.68317	-1.37763	4.74396	3.88688	2.92341	0.00784199	0.334128	-2.48153	4	4115	7	HAVANA	protein_coding	CCNJ	0	0	1	1	0
ENSG00000006530	2.12863	-1.74577	6.00304	3.77402	2.92012	0.0079016	0.334287	-2.42257	11	3849	17	HAVANA	protein_coding	AGK	1	1	1	1	0
ENSG00000116251	-1.21035	-3.48257	1.06187	6.84862	-2.91993	0.00790503	0.334287	-2.66322	8	2279	5	HAVANA	protein_coding	RPL22	0	0	-1	1	0
ENSG00000159674	-2.7156	-7.28753	1.85632	3.48948	-2.91818	0.00793694	0.334287	-2.47302	21	1869	7	HAVANA	protein_coding	SPON2	0	0	-1	1	0
ENSG00000172232	3.71157	-2.6707	10.0938	0.282109	2.91829	0.00793493	0.334287	-2.63599	2	1713	5	HAVANA	protein_coding	AZU1	1	0	1	0	1
ENSG00000179134	1.636	-1.41291	4.68491	6.33283	2.91668	0.00796453	0.334488	-2.63978	12	4519	16	HAVANA	protein_coding	SAMD4B	1	1	1	1	0
ENSG00000024526	4.16586	-3.25797	11.5897	0.862168	2.90299	0.00821934	0.334743	-2.71155	5	5331	13	HAVANA	protein_coding	DEPDC1	1	1	1	0	0
ENSG00000033011	-1.38604	-4.08574	1.31366	3.81609	-2.902	0.00823812	0.334743	-2.54356	9	2671	14	HAVANA	protein_coding	ALG1	0	0	-1	1	0
ENSG00000073331	1.28172	-1.11398	3.67742	5.08548	2.9064	0.0081552	0.334743	-2.61238	18	5633	16	HAVANA	protein_coding	ALPK1	0	0	1	1	0
ENSG00000100605	-0.967632	-2.78933	0.854061	6.11605	-2.90923	0.00810229	0.334743	-2.69528	12	6066	11	HAVANA	protein_coding	ITPK1	-1	-1	-1	1	0
ENSG00000108666	1.88802	-1.67921	5.45525	2.35189	2.90688	0.00814619	0.334743	-2.43494	13	1642	10	ENSEMBL	protein_coding	C17orf75	1	1	1	1	0
ENSG00000114026	-1.21914	-3.59428	1.156	3.38745	-2.90389	0.00820236	0.334743	-2.49549	18	4977	8	HAVANA	protein_coding	OGG1	0	0	-1	1	0
ENSG00000137628	1.64202	-1.48082	4.76486	5.68597	2.90045	0.00826752	0.334743	-2.65858	6	6071	38	HAVANA	protein_coding	DDX60	0	0	1	1	0
ENSG00000139083	1.70342	-1.47794	4.88478	6.80851	2.91148	0.00806034	0.334743	-2.65273	5	5989	8	HAVANA	protein_coding	ETV6	1	0	1	1	0
ENSG00000146247	1.13356	-0.992032	3.25915	6.70847	2.90802	0.00812479	0.334743	-2.67302	2	10460	40	HAVANA	protein_coding	PHIP	1	0	1	1	0
ENSG00000166685	1.24494	-1.08535	3.57523	4.39084	2.90361	0.00820772	0.334743	-2.58231	9	4051	14	HAVANA	protein_coding	COG1	0	0	1	1	0
ENSG00000167526	-1.2053	-3.47453	1.06393	8.22557	-2.90796	0.00812587	0.334743	-2.63069	15	2385	7	HAVANA	protein_coding	RPL13	0	0	-1	1	0
ENSG00000179750	-2.04999	-5.85019	1.7502	1.20884	-2.90146	0.00824836	0.334743	-2.47056	4	1844	8	HAVANA	protein_coding	APOBEC3B	0	0	-1	1	0
ENSG00000206530	1.75423	-1.36645	4.87492	3.35484	2.90341	0.00821136	0.334743	-2.44905	15	10259	35	HAVANA	protein_coding	WDR52	1	1	1	1	0
ENSG00000198805	-1.48462	-4.32152	1.35229	7.34587	-2.8957	0.0083583	0.337486	-2.70504	8	2573	6	HAVANA	protein_coding	PNP	-1	-1	-1	1	0
ENSG00000025156	1.55759	-1.25523	4.37042	3.21517	2.89039	0.0084608	0.339049	-2.49744	3	2643	13	HAVANA	protein_coding	HSF2	0	0	1	1	0
ENSG00000133704	0.778824	-0.691964	2.24961	5.43734	2.89037	0.00846119	0.339049	-2.68455	10	5325	25	HAVANA	protein_coding	IPO8	1	1	1	1	0
ENSG00000150990	1.15089	-1.03629	3.33807	4.59628	2.8901	0.00846639	0.339049	-2.63629	6	4550	27	HAVANA	protein_coding	DHX37	1	0	1	1	0
ENSG00000176824	4.49084	-4.17749	13.1592	-0.187286	2.88863	0.00849507	0.33927	-2.65218	1	2966	2	ENSEMBL	pseudogene	AC009951.1	0	0	1	0	0
ENSG00000143401	0.849789	-0.745394	2.44497	5.85781	2.88721	0.00852274	0.339451	-2.71462	10	3453	7	HAVANA	protein_coding	ANP32E	1	1	1	1	0
ENSG00000028116	1.17168	-1.01314	3.35649	4.8165	2.87519	0.00876118	0.339546	-2.66366	9	2446	16	HAVANA	protein_coding	VRK2	0	0	1	1	0
ENSG00000054148	-0.993242	-2.90385	0.917366	4.80455	-2.87425	0.00878009	0.339546	-2.72975	7	1316	5	HAVANA	protein_coding	PHPT1	-1	-1	-1	1	0
ENSG00000095261	2.17202	-1.75537	6.09942	4.63733	2.87723	0.00872026	0.339546	-2.53926	8	3443	10	HAVANA	protein_coding	PSMD5	1	0	1	1	0
ENSG00000101337	1.49435	-1.34374	4.33243	6.39608	2.87208	0.00882387	0.339546	-2.73481	7	4032	18	HAVANA	protein_coding	TM9SF4	1	1	1	1	0
ENSG00000115977	1.48876	-1.25467	4.23219	4.58777	2.88208	0.00862378	0.339546	-2.62199	10	11345	22	HAVANA	protein_coding	AAK1	1	0	1	1	0
ENSG00000133812	1.33875	-1.14422	3.82172	5.7161	2.87291	0.00880707	0.339546	-2.70957	14	7439	40	HAVANA	protein_coding	SBF2	0	0	1	1	0
ENSG00000134323	4.38619	-2.62118	11.3936	0.0633568	2.87593	0.00874631	0.339546	-2.66995	1	2602	3	HAVANA	protein_coding	MYCN	1	0	1	1	0
ENSG00000149806	-1.05657	-3.05984	0.946711	6.82257	-2.88523	0.00856167	0.339546	-2.73179	9	1484	5	HAVANA	protein_coding	FAU	0	0	-1	1	0
ENSG00000156876	3.42182	-2.78521	9.62885	1.79193	2.87196	0.0088263	0.339546	-2.63052	3	3972	17	ENSEMBL	protein_coding	SASS6	1	1	1	0	0
ENSG00000165775	-0.936275	-2.72714	0.854586	4.92681	-2.8729	0.00880723	0.339546	-2.72707	7	6455	5	HAVANA	protein_coding	FUNDC2	-1	-1	-1	1	0
ENSG00000177565	1.00184	-0.899469	2.90315	6.82697	2.88312	0.00860325	0.339546	-2.72295	16	7948	16	HAVANA	protein_coding	TBL1XR1	1	1	1	1	-1
ENSG00000218537	2.98396	-2.79776	8.76568	0.0556735	2.87232	0.00881896	0.339546	-2.7312	1	1476	3	HAVANA	protein_coding	AP000350.4	0	0	1	0	0
ENSG00000237298	1.76052	-1.55587	5.07692	3.99688	2.88132	0.00863888	0.339546	-2.54563	52	4592	17	HAVANA	antisense	TTN-AS1	1	0	1	1	0
ENSG00000122033	-1.04805	-3.10132	1.00521	4.12631	-2.87021	0.00886165	0.340014	-2.69238	13	1104	7	HAVANA	protein_coding	MTIF3	-1	-1	-1	1	0
ENSG00000112282	1.28641	-1.15227	3.72509	5.10949	2.86892	0.00888786	0.340129	-2.72266	12	5245	31	ENSEMBL	protein_coding	MED23	0	0	1	1	0
ENSG00000125449	-1.35448	-3.85023	1.14128	2.98034	-2.8662	0.00894348	0.341366	-2.51741	5	2126	3	HAVANA	protein_coding	ARMC7	-1	0	-1	1	0
ENSG00000253193	4.28794	-4.05144	12.6273	0.197627	2.86341	0.0090009	0.342666	-2.6874	4	1122	6	HAVANA	pseudogene	FCGR1C	0	0	1	-1	0
ENSG00000112562	-3.89803	-10.705	2.90891	2.34446	-2.86065	0.0090579	0.343053	-2.57035	5	3150	13	HAVANA	protein_coding	SMOC2	0	0	-1	1	0
ENSG00000213462	2.34438	-1.92454	6.61329	4.08081	2.86137	0.00904299	0.343053	-2.53877	3	2719	2	HAVANA	protein_coding	ERV3-1	1	1	1	1	0
ENSG00000244682	2.52001	-2.42562	7.46565	5.44355	2.85247	0.00922905	0.348635	-2.73644	11	1632	7	HAVANA	polymorphic_pseudogene	FCGR2C	0	0	1	1	1
ENSG00000065060	1.45082	-1.33363	4.23527	5.39487	2.84595	0.00936757	0.350794	-2.75211	2	9570	22	HAVANA	protein_coding	UHRF1BP1	0	0	1	1	0
ENSG00000106692	1.53347	-1.35287	4.41982	3.63099	2.83961	0.00950424	0.350794	-2.5939	10	7364	12	HAVANA	protein_coding	FKTN	1	0	1	1	0
ENSG00000107223	-1.04545	-3.05055	0.959643	6.5314	-2.84138	0.00946593	0.350794	-2.83014	3	809	5	HAVANA	protein_coding	EDF1	-1	-1	-1	1	0
ENSG00000118495	1.92809	-1.68968	5.54586	5.01256	2.83967	0.00950293	0.350794	-2.7408	12	4430	8	HAVANA	protein_coding	PLAGL1	1	0	1	1	0
ENSG00000152457	1.17792	-1.21624	3.57208	3.21727	2.83725	0.00955565	0.350794	-2.6145	17	3674	16	HAVANA	protein_coding	DCLRE1C	1	0	1	1	0
ENSG00000164078	-3.56473	-10.3868	3.25731	1.66121	-2.83833	0.00953214	0.350794	-2.59801	12	4683	20	HAVANA	protein_coding	MST1R	0	0	-1	0	0
ENSG00000166887	0.863931	-0.795512	2.52337	6.28844	2.83722	0.00955645	0.350794	-2.8241	13	4844	26	HAVANA	protein_coding	VPS39	0	0	1	1	0
ENSG00000168538	1.34858	-1.27422	3.97138	4.9485	2.84321	0.00942654	0.350794	-2.72702	10	4552	31	HAVANA	protein_coding	TRAPPC11	1	0	1	1	0
ENSG00000174721	3.49362	-3.33114	10.3184	0.0156503	2.84149	0.00946362	0.350794	-2.76027	1	2545	2	HAVANA	protein_coding	FGFBP3	1	0	1	0	0
ENSG00000215417	-2.52066	-6.90397	1.86264	1.28642	-2.84088	0.00947689	0.350794	-2.63544	9	2845	4	ENSEMBL	processed_transcript	MIR17HG	0	0	-1	1	0
ENSG00000241837	-1.36467	-4.01041	1.28106	4.40643	-2.8447	0.00939436	0.350794	-2.74444	10	2839	7	HAVANA	protein_coding	ATP5O	0	0	-1	1	0
ENSG00000259529	3.10358	-2.78584	8.993	1.40473	2.83644	0.00957342	0.350794	-2.6334	1	4798	21	HAVANA	protein_coding	RP11-468E2.4	0	0	1	0	0
ENSG00000011590	-2.91247	-7.6906	1.86567	-0.0512131	-2.81816	0.00998094	0.351946	-2.6863	6	2068	7	HAVANA	protein_coding	ZBTB32	0	0	-1	1	0
ENSG00000073737	-1.90811	-5.83702	2.0208	2.41036	-2.8306	0.00970189	0.351946	-2.61816	9	2864	8	ENSEMBL	protein_coding	DHRS9	-1	0	-1	1	0
ENSG00000080573	-2.93967	-7.5174	1.63807	2.86707	-2.82627	0.00979811	0.351946	-2.58311	2	6174	67	HAVANA	protein_coding	COL5A3	0	0	-1	1	0
ENSG00000089289	-1.02521	-2.98848	0.93805	4.86644	-2.81888	0.00996468	0.351946	-2.80978	2	1862	7	HAVANA	protein_coding	IGBP1	-1	-1	-1	1	0
ENSG00000100554	-1.20707	-3.53457	1.12043	5.32402	-2.82861	0.00974604	0.351946	-2.8288	14	1845	13	HAVANA	protein_coding	ATP6V1D	-1	-1	-1	1	0
ENSG00000104343	1.07364	-0.966629	3.11391	4.998	2.8265	0.0097931	0.351946	-2.77708	9	8426	7	ENSEMBL	protein_coding	UBE2W	1	0	1	1	0
ENSG00000123600	1.29535	-1.19538	3.78608	3.42184	2.83383	0.00963057	0.351946	-2.6308	16	8203	10	HAVANA	protein_coding	METTL8	1	0	1	1	0
ENSG00000124574	0.920771	-0.870763	2.7123	4.94337	2.81916	0.0099582	0.351946	-2.79252	10	5088	22	HAVANA	protein_coding	ABCC10	1	1	1	1	0
ENSG00000144713	-1.20696	-3.55063	1.13671	7.89079	-2.82322	0.00986659	0.351946	-2.82332	8	2117	4	HAVANA	protein_coding	RPL32	0	0	-1	1	0
ENSG00000146592	1.63244	-1.44577	4.71065	4.75677	2.81879	0.00996664	0.351946	-2.74602	15	8532	11	HAVANA	protein_coding	CREB5	0	0	1	1	0
ENSG00000156467	-1.28075	-3.77606	1.21456	6.64296	-2.82054	0.0099271	0.351946	-2.87817	9	5575	5	HAVANA	protein_coding	UQCRB	0	0	-1	1	0
ENSG00000164346	-1.0866	-3.19369	1.02048	5.33615	-2.8205	0.00992786	0.351946	-2.86322	4	1393	6	HAVANA	protein_coding	NSA2	-1	0	-1	1	0
ENSG00000181817	-1.58671	-4.8304	1.65699	3.98422	-2.81781	0.00998904	0.351946	-2.76328	3	1006	4	HAVANA	protein_coding	LSM10	0	0	-1	1	0
ENSG00000222041	-1.43055	-4.04587	1.18477	3.62329	-2.83219	0.00966663	0.351946	-2.68282	12	1096	4	HAVANA	lincRNA	LINC00152	-1	-1	-1	1	0
ENSG00000243650	4.62595	-4.63621	13.8881	-0.0697033	2.82191	0.00989598	0.351946	-2.74108	1	284	1	ENSEMBL	misc_RNA	RN7SL834P	0	0	1	0	0
ENSG00000247627	-2.38291	-6.8801	2.11429	6.07492	-2.82242	0.0098845	0.351946	-2.82033	1	1377	1	HAVANA	pseudogene	MTND4P12	0	0	-1	1	0
ENSG00000263753	1.11587	-1.05344	3.28518	4.49906	2.81434	0.0100681	0.353882	-2.77329	7	3979	3	HAVANA	lincRNA	LINC00667	1	1	1	1	0
ENSG00000145012	1.12544	-1.05326	3.30414	6.64226	2.81167	0.0101296	0.355191	-2.86973	21	18278	11	HAVANA	protein_coding	LPP	1	0	1	1	0
ENSG00000092820	-1.27722	-3.82234	1.2679	9.28297	-2.80966	0.010176	0.355906	-2.79863	4	3096	14	HAVANA	protein_coding	EZR	0	0	-1	1	0
ENSG00000128011	3.57079	-3.17569	10.3173	1.29428	2.80779	0.0102196	0.355906	-2.73614	1	3381	2	HAVANA	protein_coding	LRFN1	1	1	1	0	0
ENSG00000258867	3.6245	-3.54342	10.7924	-0.190552	2.80765	0.0102229	0.355906	-2.81409	8	833	4	HAVANA	lincRNA	RP11-300J18.3	1	0	1	-1	0
ENSG00000126756	-1.1852	-3.50568	1.13528	4.67176	-2.80509	0.0102824	0.356474	-2.84438	5	894	7	HAVANA	protein_coding	UXT	-1	-1	-1	1	0
ENSG00000164331	1.56147	-1.38521	4.50815	3.50473	2.80478	0.0102897	0.356474	-2.66431	8	2063	9	HAVANA	protein_coding	ANKRA2	0	0	1	1	0
ENSG00000196154	-1.79513	-5.21629	1.62603	7.41099	-2.80382	0.0103121	0.356474	-2.86308	6	755	4	HAVANA	protein_coding	S100A4	-1	-1	-1	1	0
ENSG00000255455	1.84905	-2.10879	5.80688	1.84105	2.79769	0.0104569	0.360629	-2.63656	1	3994	1	HAVANA	lincRNA	RP11-890B15.3	1	1	1	0	0
ENSG00000085741	3.35835	-1.82123	8.53793	0.772078	2.79596	0.0104982	0.361202	-2.71575	3	1930	5	HAVANA	protein_coding	WNT11	1	1	1	1	0
ENSG00000006607	1.00579	-0.914544	2.92613	5.03408	2.79112	0.0106144	0.361804	-2.87686	23	6065	27	HAVANA	protein_coding	FARP2	0	0	1	1	0
ENSG00000100354	1.51747	-1.42895	4.46389	6.20355	2.79173	0.0105995	0.361804	-2.8996	9	18279	24	HAVANA	protein_coding	TNRC6B	1	1	1	1	0
ENSG00000145020	2.08134	-1.82592	5.98861	2.93093	2.79403	0.0105443	0.361804	-2.6452	23	3272	10	HAVANA	protein_coding	AMT	1	1	1	1	0
ENSG00000269688	2.90039	-2.38492	8.1857	1.9224	2.79271	0.010576	0.361804	-2.6968	1	493	2	HAVANA	sense_intronic	AC008982.2	1	1	1	1	0
ENSG00000146433	1.09347	-1.04412	3.23107	5.62332	2.78919	0.0106611	0.362551	-2.90798	1	5390	17	HAVANA	protein_coding	TMEM181	1	0	1	1	0
ENSG00000100528	-1.24956	-3.68365	1.18454	5.65644	-2.78399	0.0107877	0.36265	-2.9342	7	1417	6	HAVANA	protein_coding	CNIH1	-1	-1	-1	1	0
ENSG00000169814	-1.65995	-4.81958	1.49968	3.34814	-2.78447	0.0107759	0.36265	-2.66976	12	2138	6	HAVANA	protein_coding	BTD	-1	0	-1	1	0
ENSG00000184557	-1.5041	-4.49197	1.48378	8.75363	-2.7869	0.0107167	0.36265	-2.88948	2	2729	2	HAVANA	protein_coding	SOCS3	-1	-1	-1	1	0
ENSG00000185664	3.96352	-2.96876	10.8958	0.145433	2.78687	0.0107173	0.36265	-2.79691	22	2757	13	HAVANA	protein_coding	PMEL	1	1	1	1	0
ENSG00000204060	4.38864	-3.23777	12.0151	0.183732	2.78561	0.0107481	0.36265	-2.85613	1	2398	2	HAVANA	protein_coding	FOXO6	1	1	1	1	0
ENSG00000151014	-1.70408	-4.63805	1.2299	4.12263	-2.78108	0.0108591	0.364213	-2.71762	2	1767	3	HAVANA	protein_coding	CCRN4L	-1	-1	-1	1	0
ENSG00000198740	1.11603	-1.09028	3.32235	4.42526	2.77966	0.010894	0.364552	-2.8485	4	5988	8	HAVANA	protein_coding	ZNF652	1	1	1	1	0
ENSG00000015532	1.48264	-1.36689	4.33217	3.88487	2.77606	0.0109834	0.366704	-2.79125	7	3507	11	HAVANA	protein_coding	XYLT2	1	1	1	1	0
ENSG00000136874	1.27371	-1.16186	3.70927	4.03038	2.7741	0.0110323	0.366956	-2.74043	12	2708	8	HAVANA	protein_coding	STX17	1	0	1	1	0
ENSG00000162613	0.925125	-0.896425	2.74668	6.62506	2.77325	0.0110538	0.366956	-2.95556	14	2524	21	HAVANA	protein_coding	FUBP1	1	1	1	1	0
ENSG00000168936	-1.02014	-3.0459	1.00561	4.58176	-2.77245	0.0110737	0.366956	-2.88024	6	2810	5	HAVANA	protein_coding	TMEM129	0	0	-1	1	0
ENSG00000242588	1.95536	-1.76787	5.67858	2.6209	2.77176	0.011091	0.366956	-2.67953	2	1894	16	HAVANA	pseudogene	RP11-274B21.1	0	0	1	1	0
ENSG00000043591	3.54663	-3.63177	10.725	0.165987	2.76363	0.0112972	0.36713	-2.80033	1	2862	1	HAVANA	protein_coding	ADRB1	1	0	1	0	0
ENSG00000114127	1.48321	-1.437	4.40342	6.48334	2.76267	0.0113218	0.36713	-2.96997	15	10143	42	HAVANA	protein_coding	XRN1	0	0	1	1	0
ENSG00000116260	1.39259	-1.3722	4.15738	7.72985	2.76785	0.0111899	0.36713	-2.93774	4	9311	13	HAVANA	protein_coding	QSOX1	0	0	1	1	0
ENSG00000137818	-1.20511	-3.60381	1.19358	9.08188	-2.76525	0.0112559	0.36713	-2.88808	5	1962	4	HAVANA	protein_coding	RPLP1	0	0	-1	1	0
ENSG00000166435	1.91898	-1.78014	5.61809	2.6335	2.76367	0.0112963	0.36713	-2.6982	20	5681	19	HAVANA	protein_coding	XRRA1	1	1	1	1	0
ENSG00000169189	-1.241	-3.70287	1.22087	4.41878	-2.76856	0.0111717	0.36713	-2.86087	14	1853	10	HAVANA	protein_coding	NSMCE1	0	0	-1	1	0
ENSG00000175455	1.66878	-1.57628	4.91384	5.46944	2.76308	0.0113114	0.36713	-2.92722	22	7917	13	HAVANA	protein_coding	CCDC14	1	1	1	1	0
ENSG00000197182	-3.0228	-8.96188	2.91628	1.06739	-2.76758	0.0111967	0.36713	-2.76349	4	4560	6	HAVANA	protein_coding	FLJ27365	0	0	-1	0	0
ENSG00000197956	-1.64913	-4.86649	1.56822	8.49442	-2.76354	0.0112994	0.36713	-2.90906	5	673	4	HAVANA	protein_coding	S100A6	0	0	-1	1	0
ENSG00000107262	-1.05931	-3.16141	1.0428	5.98983	-2.76078	0.0113704	0.367893	-3.00379	10	3865	8	HAVANA	protein_coding	BAG1	-1	0	-1	1	0
ENSG00000106538	-3.51179	-9.98672	2.96315	4.16176	-2.75619	0.0114891	0.369755	-2.84519	5	1905	6	HAVANA	protein_coding	RARRES2	0	0	-1	1	0
ENSG00000162244	-1.1453	-3.42389	1.1333	7.03145	-2.75397	0.011547	0.369755	-3.00071	9	880	5	HAVANA	protein_coding	RPL29	0	0	-1	1	0
ENSG00000171490	-1.00648	-3.00959	0.996637	6.75576	-2.75611	0.0114912	0.369755	-3.00912	13	4134	9	HAVANA	protein_coding	RSL1D1	0	0	-1	1	0
ENSG00000182117	-1.8176	-5.46617	1.83097	5.41037	-2.75457	0.0115313	0.369755	-2.98882	2	551	2	HAVANA	protein_coding	NOP10	-1	0	-1	1	0
ENSG00000182551	-1.05978	-3.16488	1.04531	5.69986	-2.7537	0.0115541	0.369755	-3.01684	3	3870	4	HAVANA	protein_coding	ADI1	0	0	-1	1	0
ENSG00000085231	-0.896404	-2.69237	0.899562	5.41213	-2.74132	0.0118819	0.370717	-3.03088	12	1648	5	HAVANA	protein_coding	TAF9	-1	-1	-1	1	0
ENSG00000085449	0.98808	-0.982686	2.95885	6.29264	2.7359	0.0120281	0.370717	-3.03545	6	4660	12	HAVANA	protein_coding	WDFY1	0	0	1	1	0
ENSG00000100281	1.23276	-1.19707	3.66259	4.26206	2.72448	0.012342	0.370717	-2.89451	9	4216	12	HAVANA	protein_coding	HMGXB4	0	0	1	1	0
ENSG00000104522	-1.18375	-3.51364	1.14614	5.02781	-2.74485	0.0117876	0.370717	-2.99036	16	2220	11	HAVANA	protein_coding	TSTA3	0	0	-1	1	0
ENSG00000104529	-1.07748	-3.24651	1.09155	7.92021	-2.73474	0.0120598	0.370717	-3.00153	55	3718	10	HAVANA	protein_coding	EEF1D	0	0	-1	1	0
ENSG00000113971	1.22201	-1.13479	3.57882	4.75806	2.74414	0.0118065	0.370717	-2.90952	14	7784	45	HAVANA	protein_coding	NPHP3	1	0	1	1	0
ENSG00000123131	-1.33816	-3.99715	1.32082	5.18387	-2.74134	0.0118812	0.370717	-3.01652	5	1005	7	HAVANA	protein_coding	PRDX4	-1	-1	-1	1	0
ENSG00000125356	-1.03045	-3.10458	1.04367	5.45746	-2.72513	0.0123239	0.370717	-3.0699	1	766	3	HAVANA	protein_coding	NDUFA1	0	0	-1	1	0
ENSG00000130164	-1.90702	-5.68108	1.86703	6.1386	-2.74155	0.0118758	0.370717	-3.00523	14	5337	18	HAVANA	protein_coding	LDLR	0	0	-1	1	0
ENSG00000132640	1.57204	-1.4156	4.55969	4.38715	2.72602	0.0122993	0.370717	-2.89254	13	5137	6	HAVANA	protein_coding	BTBD3	1	0	1	1	0
ENSG00000139324	1.20194	-1.16896	3.57284	3.5565	2.7246	0.0123388	0.370717	-2.84413	4	7203	14	HAVANA	protein_coding	TMTC3	1	1	1	1	0
ENSG00000140749	-2.26058	-6.92756	2.4064	4.40901	-2.72823	0.0122382	0.370717	-2.93863	3	1184	6	HAVANA	protein_coding	IGSF6	0	0	-1	1	0
ENSG00000142687	0.909658	-0.900752	2.72007	5.89921	2.72804	0.0122433	0.370717	-3.04337	20	4789	21	HAVANA	protein_coding	KIAA0319L	0	0	1	1	0
ENSG00000143248	-5.45292	-13.9543	3.04849	3.64981	-2.74674	0.0117372	0.370717	-2.72784	11	5862	6	HAVANA	protein_coding	RGS5	0	0	-1	1	0
ENSG00000143416	-4.59766	-13.2746	4.07933	3.39163	-2.73233	0.0121253	0.370717	-2.76398	20	2840	12	HAVANA	protein_coding	SELENBP1	0	0	-1	1	0
ENSG00000152620	1.35034	-1.26495	3.96562	4.26421	2.72445	0.0123429	0.370717	-2.88834	10	3614	13	HAVANA	protein_coding	NADK2	1	0	1	1	0
ENSG00000153291	-5.10052	-14.7865	4.58546	1.53654	-2.72946	0.0122041	0.370717	-2.88134	9	2963	10	HAVANA	protein_coding	SLC25A27	0	0	-1	0	0
ENSG00000158604	0.97698	-0.972739	2.9267	6.25674	2.72625	0.0122928	0.370717	-3.05335	5	2322	5	HAVANA	protein_coding	TMED4	0	0	1	1	0
ENSG00000164663	1.47374	-1.39817	4.34565	3.29996	2.72722	0.012266	0.370717	-2.81756	8	9034	10	HAVANA	protein_coding	USP49	0	0	1	1	0
ENSG00000173465	-1.20443	-3.63593	1.22708	3.11252	-2.73246	0.0121219	0.370717	-2.79764	7	1077	4	HAVANA	protein_coding	SSSCA1	0	0	-1	1	0
ENSG00000175898	1.46166	-1.37343	4.29675	2.9218	2.72901	0.0122165	0.370717	-2.79183	2	1760	2	HAVANA	lincRNA	CTD-2369P2.2	1	1	1	1	0
ENSG00000177034	2.23176	-2.12267	6.58619	3.14596	2.74728	0.0117228	0.370717	-2.74307	3	4799	9	HAVANA	protein_coding	MTX3	1	1	1	1	0
ENSG00000184863	1.22874	-1.20258	3.66007	6.43009	2.75059	0.0116356	0.370717	-2.99921	10	10149	18	HAVANA	protein_coding	RBM33	0	0	1	1	0
ENSG00000185686	4.20828	-2.10537	10.5219	1.89986	2.73077	0.0121683	0.370717	-2.77174	16	2831	6	HAVANA	protein_coding	PRAME	0	0	1	1	0
ENSG00000187792	3.49779	-3.25671	10.2523	1.46896	2.74328	0.0118294	0.370717	-2.84186	1	4020	2	HAVANA	protein_coding	ZNF70	1	0	1	0	0
ENSG00000196235	1.13993	-1.17397	3.45383	7.70947	2.72734	0.0122627	0.370717	-3.00177	19	3902	31	ENSEMBL	protein_coding	SUPT5H	1	1	1	1	0
ENSG00000196369	1.57286	-1.4771	4.62283	3.53767	2.73164	0.0121442	0.370717	-2.78701	4	1334	5	HAVANA	pseudogene	SRGAP2B	0	0	1	1	0
ENSG00000237683	2.25402	-2.55543	7.06347	2.40438	2.72833	0.0122354	0.370717	-2.75881	1	2661	2	ENSEMBL	protein_coding	AL627309.1	0	0	1	0	0
ENSG00000240303	3.09593	-2.81703	9.00889	1.01994	2.72664	0.012282	0.370717	-2.85079	12	4142	20	HAVANA	protein_coding	ACAD11	0	0	1	0	0
ENSG00000271721	3.52203	-3.61668	10.6607	-0.388988	2.73965	0.0119267	0.370717	-2.98389	1	2139	1	HAVANA	antisense	RP11-337C18.9	0	0	1	-1	0
ENSG00000132199	1.11243	-1.07409	3.29896	5.30098	2.71987	0.0124709	0.372352	-3.01025	24	6340	16	HAVANA	protein_coding	ENOSF1	0	0	1	1	0
ENSG00000139364	-5.63002	-16.543	5.28291	0.396688	-2.71977	0.0124735	0.372352	-3.04376	5	10906	9	HAVANA	protein_coding	TMEM132B	0	0	-1	0	0
ENSG00000205323	3.10581	-2.53599	8.74761	0.759513	2.72144	0.0124268	0.372352	-2.93206	7	2242	12	HAVANA	protein_coding	SARNP	0	0	1	1	0
ENSG00000011465	-3.40992	-10.204	3.38414	6.15616	-2.71741	0.01254	0.373576	-3.03121	22	2924	9	HAVANA	protein_coding	DCN	0	0	-1	1	0
ENSG00000100359	0.871233	-0.88137	2.62384	5.69651	2.71331	0.0126566	0.373616	-3.07385	14	4218	22	HAVANA	protein_coding	SGSM3	0	0	1	1	0
ENSG00000103502	-0.866934	-2.61005	0.876182	5.53352	-2.71493	0.0126104	0.373616	-3.08047	10	2353	7	HAVANA	protein_coding	CDIPT	0	0	-1	1	0
ENSG00000108387	-3.14594	-8.73828	2.44639	1.10981	-2.70496	0.0128965	0.373616	-2.90568	29	3544	13	HAVANA	protein_coding	2004-09-01	0	0	-1	1	0
ENSG00000112062	0.908691	-0.918812	2.7362	5.95993	2.70507	0.0128934	0.373616	-3.08853	9	4319	13	HAVANA	protein_coding	MAPK14	0	0	1	1	0
ENSG00000125676	0.830815	-0.83428	2.49591	6.10016	2.7142	0.0126311	0.373616	-3.07495	19	5609	39	HAVANA	protein_coding	THOC2	0	0	1	1	0
ENSG00000136826	-2.03822	-6.25312	2.17667	8.62254	-2.70517	0.0128902	0.373616	-3.06546	5	2813	5	HAVANA	protein_coding	KLF4	-1	-1	-1	1	0
ENSG00000139722	-0.963681	-2.93025	1.00289	6.82468	-2.70514	0.0128913	0.373616	-3.10504	4	3021	4	HAVANA	protein_coding	VPS37B	0	0	-1	1	0
ENSG00000155561	1.1787	-1.18016	3.53757	6.09208	2.71492	0.0126107	0.373616	-3.06504	11	6266	43	HAVANA	protein_coding	NUP205	1	1	1	1	0
ENSG00000160305	1.21819	-1.22575	3.66214	6.17007	2.70847	0.012795	0.373616	-3.08228	14	7293	38	HAVANA	protein_coding	DIP2A	0	0	1	1	0
ENSG00000163344	-1.18162	-3.59793	1.2347	4.55427	-2.71023	0.0127445	0.373616	-3.01892	1	1280	5	HAVANA	protein_coding	PMVK	0	0	-1	1	0
ENSG00000172466	0.900674	-0.904351	2.7057	6.22788	2.71134	0.0127126	0.373616	-3.08596	6	7419	4	HAVANA	protein_coding	ZNF24	0	0	1	1	0
ENSG00000173614	-2.34137	-7.51805	2.83532	2.02013	-2.70813	0.0128049	0.373616	-2.79745	5	3781	6	HAVANA	protein_coding	NMNAT1	0	0	-1	0	0
ENSG00000198590	3.31456	-3.07589	9.70502	0.55666	2.7049	0.0128982	0.373616	-2.98563	8	1859	7	HAVANA	protein_coding	C3orf35	0	0	1	0	0
ENSG00000261884	2.2683	-2.549	7.08561	1.16344	2.70741	0.0128255	0.373616	-2.80447	2	5685	6	HAVANA	protein_coding	CTC-479C5.12	0	0	1	0	0
ENSG00000122176	-3.39745	-9.5238	2.7289	4.05157	-2.70161	0.0129938	0.37398	-2.91569	3	3310	3	HAVANA	protein_coding	FMOD	0	0	-1	1	0
ENSG00000125652	-1.15689	-3.45937	1.14559	4.28063	-2.70122	0.0130054	0.37398	-3.01603	3	1110	4	HAVANA	protein_coding	ALKBH7	0	0	-1	1	0
ENSG00000227671	1.15429	-1.16282	3.4714	5.88255	2.70096	0.0130129	0.37398	-3.09111	5	1465	4	ENSEMBL	pseudogene	MIR3916	0	0	1	1	0
ENSG00000272005	3.10794	-3.04864	9.26451	0.701511	2.70145	0.0129986	0.37398	-2.90195	1	3512	1	HAVANA	lincRNA	RP11-91J19.4	1	1	1	0	0
ENSG00000173273	1.32127	-1.30591	3.94845	5.30787	2.69799	0.0130999	0.375745	-3.07656	13	9620	27	HAVANA	protein_coding	TNKS	1	0	1	1	0
ENSG00000011405	1.1954	-1.25319	3.644	5.9235	2.64122	0.0148751	0.376227	-3.20871	6	8227	32	HAVANA	protein_coding	PIK3C2A	0	0	1	1	0
ENSG00000083845	-1.18099	-3.59018	1.2282	7.74057	-2.69528	0.0131802	0.376227	-3.09062	9	1747	7	HAVANA	protein_coding	RPS5	0	0	-1	1	0
ENSG00000087299	2.99189	-2.75998	8.74377	1.80565	2.65518	0.0144189	0.376227	-2.96698	7	3446	11	HAVANA	protein_coding	L2HGDH	1	1	1	0	0
ENSG00000087884	-1.82527	-5.57643	1.92589	2.37337	-2.64903	0.0146183	0.376227	-2.9063	11	726	7	HAVANA	protein_coding	AAMDC	0	0	-1	1	0
ENSG00000093134	-3.10398	-9.25038	3.04242	1.67449	-2.67846	0.0136869	0.376227	-2.89148	16	1761	8	HAVANA	protein_coding	VNN3	0	0	-1	1	0
ENSG00000095539	4.4281	-4.10234	12.9585	-0.184409	2.67648	0.0137479	0.376227	-3.00393	11	4656	16	HAVANA	protein_coding	SEMA4G	1	1	1	0	0
ENSG00000100450	-2.62036	-9.0389	3.79817	0.404159	-2.6776	0.0137133	0.376227	-2.88904	3	909	5	HAVANA	protein_coding	GZMH	0	0	-1	0	0
ENSG00000101040	1.3901	-1.44955	4.22976	5.23812	2.6484	0.0146388	0.376227	-3.13771	18	5362	24	HAVANA	protein_coding	ZMYND8	1	0	1	1	0
ENSG00000101452	1.13533	-1.25631	3.52697	3.2802	2.64216	0.0148439	0.376227	-2.99402	7	3325	22	HAVANA	protein_coding	DHX35	1	1	1	1	0
ENSG00000102794	5.16892	-4.98925	15.3271	0.173035	2.6477	0.0146619	0.376227	-3.01996	2	2165	5	HAVANA	protein_coding	IRG1	0	0	1	0	0
ENSG00000104812	1.2297	-1.22042	3.67982	5.54921	2.69141	0.013295	0.376227	-3.08195	10	3574	16	HAVANA	protein_coding	GYS1	0	0	1	1	0
ENSG00000105374	-1.5428	-4.95605	1.87045	3.2995	-2.64571	0.0147268	0.376227	-3.11177	5	843	4	HAVANA	protein_coding	NKG7	0	0	-1	1	0
ENSG00000107560	1.0857	-1.10818	3.27957	4.59266	2.66518	0.0141001	0.376227	-3.06414	4	6061	6	HAVANA	protein_coding	RAB11FIP2	1	0	1	1	0
ENSG00000110911	1.09714	-1.15193	3.34621	6.62714	2.64895	0.0146207	0.376227	-3.20756	26	4156	18	HAVANA	protein_coding	SLC11A2	0	0	1	1	0
ENSG00000111331	2.00282	-2.1236	6.12923	7.56952	2.66443	0.0141237	0.376227	-3.1477	7	6719	16	HAVANA	protein_coding	OAS3	0	0	1	1	0
ENSG00000113924	3.78221	-3.60515	11.1696	-0.179975	2.64457	0.0147644	0.376227	-3.06531	10	2005	14	HAVANA	protein_coding	HGD	1	0	1	1	0
ENSG00000114098	0.857691	-0.873229	2.58861	5.40355	2.67328	0.0138468	0.376227	-3.12971	24	4790	23	HAVANA	protein_coding	ARMC8	1	1	1	1	0
ENSG00000114933	1.3521	-1.36963	4.07384	5.67903	2.68227	0.0135705	0.376227	-3.12315	3	14136	11	HAVANA	protein_coding	INO80D	0	0	1	1	0
ENSG00000115020	1.48076	-1.53175	4.49327	6.5166	2.66991	0.0139516	0.376227	-3.15588	9	9901	42	HAVANA	protein_coding	PIKFYVE	0	0	1	1	0
ENSG00000115317	-0.919145	-2.75973	0.921441	4.12259	-2.64129	0.0148729	0.376227	-3.08985	10	2367	9	HAVANA	protein_coding	HTRA2	-1	0	-1	1	0
ENSG00000116741	-2.23272	-6.93732	2.47188	8.23406	-2.64084	0.0148879	0.376227	-3.20684	4	1344	5	HAVANA	protein_coding	RGS2	-1	-1	-1	1	0
ENSG00000121236	4.21773	-4.41619	12.8517	0.326942	2.64903	0.0146183	0.376227	-3.02265	11	3403	9	HAVANA	protein_coding	TRIM6	1	0	1	0	0
ENSG00000124608	1.28427	-1.26842	3.83696	3.95011	2.66262	0.0141811	0.376227	-2.92797	2	3854	22	HAVANA	protein_coding	AARS2	0	0	1	1	0
ENSG00000127914	1.51404	-1.54593	4.57402	6.65775	2.68849	0.0133825	0.376227	-3.11592	15	12475	50	HAVANA	protein_coding	AKAP9	0	0	1	1	0
ENSG00000129946	-5.51009	-16.0313	5.01112	1.2142	-2.65641	0.0143794	0.376227	-2.97186	8	2650	13	HAVANA	protein_coding	SHC2	0	0	-1	0	0
ENSG00000131067	1.39319	-1.33129	4.11767	4.10824	2.69611	0.0131554	0.376227	-2.94109	4	2642	15	HAVANA	protein_coding	GGT7	1	1	1	1	0
ENSG00000131089	1.23496	-1.21094	3.68087	3.31881	2.6865	0.0134422	0.376227	-2.88603	9	5413	12	HAVANA	protein_coding	ARHGEF9	1	0	1	1	0
ENSG00000132141	3.64938	-3.58085	10.8796	0.0091912	2.64666	0.0146957	0.376227	-3.02321	5	3353	14	HAVANA	protein_coding	CCT6B	0	0	1	0	0
ENSG00000134744	1.60956	-1.59726	4.81638	5.41635	2.64171	0.0148589	0.376227	-3.15101	21	5858	30	HAVANA	protein_coding	ZCCHC11	0	0	1	1	0
ENSG00000136935	0.925402	-0.966438	2.81724	4.7229	2.64256	0.0148308	0.376227	-3.12849	6	4801	23	HAVANA	protein_coding	GOLGA1	0	0	1	1	0
ENSG00000137965	1.62002	-1.72799	4.96802	6.76629	2.6466	0.0146979	0.376227	-3.18894	10	1687	9	HAVANA	protein_coding	IFI44	0	0	1	1	0
ENSG00000138346	2.6906	-2.36922	7.75043	2.30656	2.6609	0.0142356	0.376227	-2.9182	8	4416	21	ENSEMBL	protein_coding	DNA2	1	1	1	1	0
ENSG00000140612	-0.95888	-2.94067	1.02291	6.46423	-2.64724	0.0146768	0.376227	-3.23372	10	3626	7	HAVANA	protein_coding	SEC11A	0	0	-1	1	0
ENSG00000141965	-0.923478	-2.80892	0.961959	4.90783	-2.66031	0.0142545	0.376227	-3.1376	1	3844	1	HAVANA	protein_coding	FEM1A	0	0	-1	1	0
ENSG00000141994	1.20155	-1.27197	3.67508	4.3117	2.6598	0.0142706	0.376227	-3.06774	15	2301	13	HAVANA	protein_coding	DUS3L	1	0	1	1	0
ENSG00000143632	-5.38115	-15.9904	5.2281	-0.625564	-2.67765	0.0137118	0.376227	-3.1214	2	1491	7	HAVANA	protein_coding	ACTA1	0	0	-1	0	0
ENSG00000144535	1.35208	-1.37229	4.07645	4.34605	2.65594	0.0143942	0.376227	-3.01299	17	4671	24	HAVANA	protein_coding	DIS3L2	1	1	1	1	0
ENSG00000147536	1.78562	-1.60308	5.17432	2.92527	2.64384	0.0147886	0.376227	-2.90523	9	3873	8	HAVANA	protein_coding	GINS4	1	1	1	1	0
ENSG00000147576	3.71827	-3.46605	10.9026	1.94434	2.68142	0.0135965	0.376227	-2.90326	19	2229	15	HAVANA	protein_coding	ADHFE1	1	1	1	0	0
ENSG00000148655	-1.72271	-5.26775	1.82234	2.72934	-2.6589	0.0142994	0.376227	-2.89138	14	3923	8	HAVANA	protein_coding	C10orf11	0	0	-1	1	0
ENSG00000149798	-2.02404	-5.91427	1.86618	3.16207	-2.65899	0.0142965	0.376227	-2.89929	3	2128	2	HAVANA	protein_coding	CDC42EP2	-1	-1	-1	1	0
ENSG00000151689	-1.3488	-4.12667	1.42906	4.05116	-2.66201	0.0142005	0.376227	-3.04622	16	2162	8	HAVANA	protein_coding	INPP1	-1	-1	-1	1	0
ENSG00000152580	3.94343	-3.57999	11.4669	1.96171	2.67707	0.0137297	0.376227	-2.9249	5	11067	6	HAVANA	protein_coding	IGSF10	1	1	1	1	0
ENSG00000152926	1.64386	-1.6573	4.94502	4.97497	2.67347	0.0138408	0.376227	-3.04695	2	9080	4	HAVANA	protein_coding	ZNF117	1	1	1	1	0
ENSG00000159593	1.53058	-1.55645	4.6176	3.86309	2.6569	0.0143636	0.376227	-2.9591	22	1909	21	HAVANA	protein_coding	NAE1	1	1	1	1	0
ENSG00000163428	0.963512	-0.956993	2.88402	5.49615	2.68432	0.0135083	0.376227	-3.0971	1	7903	4	HAVANA	protein_coding	LRRC58	0	0	1	1	0
ENSG00000163453	-2.71697	-8.13754	2.7036	5.87641	-2.64745	0.0146698	0.376227	-3.11975	4	1427	5	ENSEMBL	protein_coding	IGFBP7	0	0	-1	1	0
ENSG00000164825	-3.50972	-10.6658	3.64637	2.42317	-2.69	0.0133373	0.376227	-2.8293	1	478	2	HAVANA	protein_coding	DEFB1	0	0	-1	0	0
ENSG00000166839	2.3196	-2.04249	6.68168	3.74106	2.68818	0.0133919	0.376227	-2.85629	12	3113	15	HAVANA	protein_coding	ANKDD1A	1	0	1	1	0
ENSG00000168497	-4.3334	-12.6833	4.01645	2.00498	-2.67347	0.0138407	0.376227	-2.86568	1	3229	2	HAVANA	protein_coding	SDPR	0	0	-1	0	0
ENSG00000168546	-4.0168	-12.8926	4.85895	1.1139	-2.68972	0.0133457	0.376227	-2.82715	9	4921	11	HAVANA	protein_coding	GFRA2	0	0	-1	0	0
ENSG00000168970	3.01218	-2.79986	8.82422	2.26179	2.6801	0.0136367	0.376227	-2.86731	6	7227	25	HAVANA	protein_coding	JMJD7-PLA2G4B	1	0	1	0	0
ENSG00000169218	-4.81305	-14.4484	4.82227	0.123868	-2.68086	0.0136133	0.376227	-2.93474	6	2985	9	HAVANA	protein_coding	RSPO1	0	0	-1	1	0
ENSG00000169255	2.03045	-2.025	6.08589	3.41427	2.67704	0.0137306	0.376227	-2.88421	19	3606	8	HAVANA	protein_coding	B3GALNT1	0	0	1	1	0
ENSG00000169635	1.36202	-1.31484	4.03887	4.23863	2.65441	0.0144437	0.376227	-3.04971	3	6940	3	HAVANA	protein_coding	HIC2	1	1	1	1	0
ENSG00000171307	-1.30061	-4.0269	1.42568	3.8831	-2.6616	0.0142134	0.376227	-3.03418	18	1959	12	HAVANA	protein_coding	ZDHHC16	0	0	-1	1	0
ENSG00000179913	6.58955	-5.72163	18.9007	0.848758	2.66791	0.0140141	0.376227	-2.96133	4	2226	3	HAVANA	protein_coding	B3GNT3	1	1	1	0	0
ENSG00000180530	1.36872	-1.43378	4.17121	6.82005	2.65609	0.0143895	0.376227	-3.18547	4	7671	4	HAVANA	protein_coding	NRIP1	0	0	1	1	1
ENSG00000180764	-3.60475	-10.7803	3.57081	-0.154017	-2.67148	0.0139027	0.376227	-3.14447	3	3350	1	ENSEMBL	pseudogene	PIPSL	-1	-1	-1	0	0
ENSG00000185513	2.10221	-2.04186	6.24629	2.8685	2.66701	0.0140425	0.376227	-2.88368	20	4322	22	HAVANA	protein_coding	L3MBTL1	1	1	1	1	0
ENSG00000185950	-1.44858	-4.31769	1.42054	6.22419	-2.67611	0.0137592	0.376227	-3.10586	1	6999	2	HAVANA	protein_coding	IRS2	0	0	-1	1	0
ENSG00000189266	2.66203	-2.52695	7.85101	1.73479	2.65563	0.0144042	0.376227	-2.97742	4	2416	3	HAVANA	protein_coding	PNRC2	1	1	1	0	0
ENSG00000198089	1.42858	-1.53155	4.38872	4.8358	2.64829	0.0146423	0.376227	-3.15098	31	5250	33	HAVANA	protein_coding	SFI1	1	0	1	1	0
ENSG00000213240	2.95701	-2.68226	8.59627	3.34011	2.65034	0.0145755	0.376227	-2.89425	4	5036	6	HAVANA	protein_coding	NOTCH2NL	0	0	1	1	0
ENSG00000243302	1.57915	-1.58223	4.74053	3.50191	2.68405	0.0135164	0.376227	-2.91943	1	1150	1	HAVANA	pseudogene	RP11-274B21.2	0	0	1	1	0
ENSG00000244625	3.21087	-3.43643	9.85816	0.659277	2.65596	0.0143937	0.376227	-2.97633	9	1006	6	HAVANA	lincRNA	CTA-211A9.5	0	0	1	0	0
ENSG00000261324	2.63161	-2.20029	7.46351	2.2475	2.68204	0.0135776	0.376227	-2.86042	1	5428	1	HAVANA	sense_overlapping	RP11-174G6.5	1	0	1	1	0
ENSG00000264743	3.45584	-4.23131	11.143	-0.0409761	2.68174	0.0135865	0.376227	-2.90767	1	568	1	HAVANA	pseudogene	DPRXP4	0	0	1	-1	0
ENSG00000269343	1.66215	-1.89067	5.21496	2.71841	2.66238	0.0141886	0.376227	-2.90646	4	3339	5	HAVANA	protein_coding	ZNF587B	1	1	1	0	0
ENSG00000137812	2.97388	-2.76362	8.71138	2.22295	2.63763	0.0149948	0.377627	-2.95688	12	9573	27	HAVANA	protein_coding	CASC5	1	1	1	1	0
ENSG00000145349	0.874273	-0.935736	2.68428	5.05471	2.6381	0.0149792	0.377627	-3.19932	18	5947	21	HAVANA	protein_coding	CAMK2D	1	1	1	1	0
ENSG00000008324	-1.42426	-4.58016	1.73163	3.18019	-2.61389	0.0158085	0.378675	-3.09246	3	1047	4	HAVANA	protein_coding	SS18L2	0	0	-1	1	0
ENSG00000019505	5.12968	-4.73756	14.9969	-0.225617	2.63021	0.0152448	0.378675	-3.03748	3	5144	8	HAVANA	protein_coding	SYT13	1	1	1	1	0
ENSG00000059378	0.900312	-0.985507	2.78613	6.39255	2.61834	0.0156528	0.378675	-3.26366	12	3796	12	HAVANA	protein_coding	PARP12	0	0	1	1	0
ENSG00000060339	0.993081	-1.06267	3.04883	6.25148	2.62383	0.0154629	0.378675	-3.25546	18	4683	25	HAVANA	protein_coding	CCAR1	0	0	1	1	0
ENSG00000074356	0.892847	-0.938344	2.72404	5.51102	2.6258	0.0153952	0.378675	-3.23257	7	4096	14	HAVANA	protein_coding	C17orf85	0	0	1	1	0
ENSG00000075426	-1.3009	-4.14045	1.53865	9.56635	-2.61311	0.0158357	0.378675	-3.21795	5	6708	4	ENSEMBL	protein_coding	FOSL2	0	0	-1	1	0
ENSG00000091879	-3.83228	-10.066	2.40142	-0.16188	-2.61087	0.0159148	0.378675	-3.06007	4	5416	9	ENSEMBL	protein_coding	ANGPT2	-1	-1	-1	1	0
ENSG00000102384	3.38426	-3.39159	10.1601	0.62927	2.62592	0.0153911	0.378675	-3.07388	6	3262	22	HAVANA	protein_coding	CENPI	1	0	1	0	0
ENSG00000105576	1.07508	-1.14551	3.29567	6.23412	2.63067	0.0152291	0.378675	-3.23966	19	5122	26	HAVANA	protein_coding	TNPO2	1	1	1	1	0
ENSG00000106080	1.43953	-1.32766	4.20672	3.82457	2.62022	0.0155875	0.378675	-3.05469	4	4960	5	HAVANA	protein_coding	FKBP14	1	0	1	1	0
ENSG00000113108	1.67282	-1.76973	5.11538	6.45263	2.61943	0.015615	0.378675	-3.24532	25	2801	13	HAVANA	protein_coding	APBB3	0	0	1	1	0
ENSG00000114982	0.91965	-0.995028	2.83433	6.02715	2.61151	0.0158922	0.378675	-3.28327	24	5253	22	ENSEMBL	protein_coding	KANSL3	0	0	1	1	0
ENSG00000115155	3.44136	-3.37136	10.2541	0.141804	2.62647	0.0153722	0.378675	-3.08369	7	7156	47	HAVANA	protein_coding	OTOF	0	0	1	0	0
ENSG00000117625	1.11444	-1.17578	3.40467	5.17865	2.62125	0.0155519	0.378675	-3.22369	16	4246	13	HAVANA	protein_coding	RCOR3	1	0	1	1	0
ENSG00000118873	0.967982	-1.04787	2.98383	5.39619	2.61373	0.0158139	0.378675	-3.25718	10	7257	35	HAVANA	protein_coding	RAB3GAP2	1	1	1	1	0
ENSG00000128052	-3.11326	-9.36383	3.13732	2.88863	-2.61478	0.0157772	0.378675	-3.03189	3	5831	30	HAVANA	protein_coding	KDR	0	0	-1	1	1
ENSG00000135093	2.78725	-2.64623	8.22073	2.66621	2.63217	0.0151782	0.378675	-2.9365	10	3742	16	HAVANA	protein_coding	USP30	1	1	1	1	0
ENSG00000137573	-3.44176	-9.92026	3.03673	4.68227	-2.62372	0.0154666	0.378675	-3.08826	22	5710	23	HAVANA	protein_coding	SULF1	0	0	-1	1	0
ENSG00000142168	-0.915189	-2.82653	0.996153	6.58527	-2.63205	0.0151825	0.378675	-3.26204	4	1746	5	HAVANA	protein_coding	SOD1	0	0	-1	1	0
ENSG00000145868	0.977066	-1.0901	3.04423	5.1516	2.62575	0.0153967	0.378675	-3.22711	20	4424	22	HAVANA	protein_coding	FBXO38	0	0	1	1	0
ENSG00000146463	0.938408	-0.996176	2.87299	5.6664	2.61962	0.0156083	0.378675	-3.25221	7	6994	30	HAVANA	protein_coding	ZMYM4	0	0	1	1	0
ENSG00000148600	4.32975	-4.56325	13.2227	-0.00967677	2.61302	0.0158391	0.378675	-3.08995	4	5428	17	ENSEMBL	protein_coding	CDHR1	0	0	1	0	0
ENSG00000159403	-3.14473	-9.6159	3.32644	5.7039	-2.61812	0.0156604	0.378675	-3.24709	17	2112	11	HAVANA	protein_coding	C1R	0	0	-1	1	0
ENSG00000162402	1.16919	-1.25094	3.58932	6.68128	2.63309	0.0151474	0.378675	-3.23269	7	10549	68	HAVANA	protein_coding	USP24	0	0	1	1	0
ENSG00000163606	-2.65988	-8.60799	3.28824	2.7098	-2.61598	0.0157351	0.378675	-2.97766	5	3679	8	HAVANA	protein_coding	CD200R1	0	0	-1	0	0
ENSG00000165813	1.33355	-1.37237	4.03946	5.53962	2.62617	0.0153823	0.378675	-3.20758	7	7245	16	ENSEMBL	protein_coding	C10orf118	1	1	1	1	0
ENSG00000166579	-0.945467	-2.92096	1.03003	6.7176	-2.61766	0.0156763	0.378675	-3.2715	20	3927	10	HAVANA	protein_coding	NDEL1	0	0	-1	1	0
ENSG00000170525	1.42659	-1.60156	4.45474	8.70018	2.61627	0.0157249	0.378675	-3.22625	17	4483	18	HAVANA	protein_coding	PFKFB3	0	0	1	1	0
ENSG00000173918	-2.54124	-7.58036	2.49789	3.07661	-2.61228	0.015865	0.378675	-3.01806	12	3100	5	HAVANA	protein_coding	C1QTNF1	0	0	-1	1	0
ENSG00000182541	1.48805	-1.59608	4.57218	6.24309	2.61321	0.0158323	0.378675	-3.2574	10	3670	16	HAVANA	protein_coding	LIMK2	1	0	1	1	0
ENSG00000185158	2.12007	-2.06759	6.30773	3.3914	2.63126	0.015209	0.378675	-2.97027	20	3162	15	HAVANA	protein_coding	LRRC37B	0	0	1	1	0
ENSG00000255737	-3.43968	-10.0608	3.18149	0.0801088	-2.63209	0.0151809	0.378675	-3.03794	1	1500	2	HAVANA	protein_coding	AGAP2-AS1	0	0	-1	1	0
ENSG00000258890	1.25383	-1.31853	3.8262	5.43655	2.61797	0.0156658	0.378675	-3.24713	19	3641	20	ENSEMBL	protein_coding	CEP95	0	0	1	1	0
ENSG00000272288	-3.83151	-11.6313	3.96824	-0.294676	-2.62856	0.015301	0.378675	-3.19856	2	718	2	HAVANA	antisense	RP11-140K17.3	0	0	-1	0	0
ENSG00000075711	1.00463	-1.07822	3.08748	5.46953	2.6069	0.0160557	0.379562	-3.26048	29	5034	26	HAVANA	protein_coding	DLG1	1	1	1	1	0
ENSG00000097021	-1.42103	-4.23406	1.392	3.4538	-2.6073	0.0160414	0.379562	-3.02175	11	2429	10	HAVANA	protein_coding	ACOT7	-1	0	-1	1	0
ENSG00000129071	0.701863	-0.756556	2.16028	5.14588	2.60727	0.0160427	0.379562	-3.2672	10	2478	8	HAVANA	protein_coding	MBD4	0	0	1	1	0
ENSG00000169071	-2.88654	-8.46911	2.69602	2.46081	-2.60819	0.0160097	0.379562	-2.97554	8	4360	13	HAVANA	protein_coding	ROR2	0	0	-1	1	0
ENSG00000160789	-1.81827	-5.73783	2.10129	9.06869	-2.60598	0.0160886	0.379727	-3.23034	26	3190	13	HAVANA	protein_coding	LMNA	0	0	-1	1	0
ENSG00000007402	4.03346	-3.72593	11.7929	1.15679	2.54694	0.0183316	0.380447	-3.09309	10	5500	39	HAVANA	protein_coding	CACNA2D2	0	0	1	1	0
ENSG00000027869	-2.10853	-6.39977	2.18271	2.94924	-2.55138	0.0181532	0.380447	-3.19577	6	1673	9	HAVANA	protein_coding	SH2D2A	0	0	-1	1	0
ENSG00000034152	-1.0863	-3.41033	1.23773	7.24565	-2.59791	0.0163793	0.380447	-3.31523	13	2401	13	HAVANA	protein_coding	MAP2K3	-1	-1	-1	1	0
ENSG00000060138	-1.02631	-3.2741	1.22149	7.61594	-2.53938	0.0186391	0.380447	-3.42756	18	6393	10	HAVANA	protein_coding	YBX3	-1	0	-1	1	0
ENSG00000060762	-1.27519	-3.9876	1.43722	4.50233	-2.55983	0.0178185	0.380447	-3.3004	5	962	6	HAVANA	protein_coding	MPC1	0	0	-1	1	0
ENSG00000067221	-1.6153	-5.26575	2.03514	2.38616	-2.60077	0.0162756	0.380447	-2.99857	13	3060	8	HAVANA	protein_coding	STOML1	0	0	-1	0	0
ENSG00000075702	1.76879	-1.58846	5.12605	2.72419	2.56516	0.0176101	0.380447	-3.05587	8	5971	32	ENSEMBL	protein_coding	WDR62	1	1	1	1	0
ENSG00000080947	2.03899	-2.44855	6.52653	1.34665	2.53867	0.0186682	0.380447	-3.09204	6	5368	15	HAVANA	pseudogene	CROCCP3	1	0	1	0	0
ENSG00000085840	2.52622	-2.11548	7.16792	1.45148	2.59124	0.0166231	0.380447	-3.04321	2	3157	17	HAVANA	protein_coding	ORC1	0	0	1	1	0
ENSG00000086061	-1.28064	-4.06922	1.50794	8.67647	-2.5819	0.0169703	0.380447	-3.29545	4	2381	9	HAVANA	protein_coding	DNAJA1	-1	-1	-1	1	0
ENSG00000100453	-2.42355	-7.18473	2.33764	2.3669	-2.55897	0.0178521	0.380447	-3.09817	8	968	6	HAVANA	protein_coding	GZMB	0	0	-1	1	0
ENSG00000101670	4.71702	-3.81644	13.2505	1.07316	2.58205	0.016965	0.380447	-3.05762	6	4161	10	HAVANA	protein_coding	LIPG	1	0	1	1	0
ENSG00000101680	4.1666	-3.32353	11.6567	1.68941	2.5886	0.0167206	0.380447	-3.04799	8	10374	63	HAVANA	protein_coding	LAMA1	1	1	1	1	0
ENSG00000102763	1.42672	-1.46838	4.32182	4.03623	2.53629	0.0187665	0.380447	-3.1632	4	7147	45	HAVANA	protein_coding	VWA8	1	1	1	1	0
ENSG00000102854	-2.95177	-9.29467	3.39113	5.54381	-2.55282	0.0180958	0.380447	-3.36787	8	2418	18	HAVANA	protein_coding	MSLN	0	0	-1	1	0
ENSG00000102910	0.966529	-1.09478	3.02784	6.10916	2.55488	0.018014	0.380447	-3.3893	9	8199	15	HAVANA	protein_coding	LONP2	1	0	1	1	0
ENSG00000103363	-1.18763	-3.69246	1.31721	5.37256	-2.5993	0.0163287	0.380447	-3.31573	5	997	5	HAVANA	protein_coding	TCEB2	0	0	-1	1	0
ENSG00000104081	1.39103	-1.59432	4.37639	5.33726	2.54948	0.0182296	0.380447	-3.38991	11	4687	5	HAVANA	protein_coding	BMF	0	0	1	1	0
ENSG00000104714	0.978861	-1.08719	3.04491	4.65106	2.58792	0.0167457	0.380447	-3.22372	11	3630	6	HAVANA	protein_coding	ERICH1	1	0	1	1	0
ENSG00000104957	0.921266	-1.05368	2.89621	4.8752	2.53443	0.0188434	0.380447	-3.39569	12	1922	11	HAVANA	protein_coding	CCDC130	1	0	1	1	0
ENSG00000106853	-1.45619	-4.31443	1.40205	3.987	-2.5725	0.017327	0.380447	-3.10351	10	2298	10	HAVANA	protein_coding	PTGR1	-1	-1	-1	1	0
ENSG00000108262	-0.792799	-2.48827	0.902676	5.65927	-2.55948	0.0178322	0.380447	-3.40356	15	3768	21	HAVANA	protein_coding	GIT1	0	0	-1	1	0
ENSG00000108298	-0.97949	-3.0462	1.08722	8.5585	-2.59068	0.0166438	0.380447	-3.26008	8	1303	6	HAVANA	protein_coding	RPL19	0	0	-1	1	0
ENSG00000108424	0.841385	-0.950963	2.63373	7.72819	2.57105	0.0173825	0.380447	-3.33319	15	6139	22	HAVANA	protein_coding	KPNB1	0	0	1	1	0
ENSG00000108474	2.49834	-2.73829	7.73496	2.67989	2.54734	0.0183158	0.380447	-3.0725	16	1345	7	HAVANA	protein_coding	PIGL	1	0	1	0	0
ENSG00000112576	-1.10287	-3.50651	1.30077	5.71402	-2.53779	0.0187045	0.380447	-3.44152	21	2394	5	HAVANA	protein_coding	CCND3	0	0	-1	1	0
ENSG00000114631	4.22864	-4.1226	12.5799	1.61995	2.53554	0.0187973	0.380447	-3.13201	1	2186	8	HAVANA	protein_coding	PODXL2	1	0	1	1	0
ENSG00000114857	1.20904	-1.3643	3.78238	7.17376	2.54841	0.0182724	0.380447	-3.37716	18	7964	19	HAVANA	protein_coding	NKTR	0	0	1	1	0
ENSG00000117360	0.913414	-1.00729	2.83412	5.63716	2.5819	0.0169706	0.380447	-3.33545	9	2595	16	ENSEMBL	protein_coding	PRPF3	0	0	1	1	0
ENSG00000120093	-2.66547	-7.9772	2.64625	2.86754	-2.53872	0.0186663	0.380447	-3.17358	14	4208	6	HAVANA	protein_coding	HOXB3	0	0	-1	1	0
ENSG00000121067	-0.789886	-2.48629	0.906517	5.09008	-2.55505	0.0180073	0.380447	-3.37881	23	3088	12	ENSEMBL	protein_coding	SPOP	-1	0	-1	1	0
ENSG00000129173	2.6365	-2.46851	7.74151	1.21368	2.59042	0.0166533	0.380447	-3.09165	4	3432	13	HAVANA	protein_coding	E2F8	0	0	1	1	0
ENSG00000131370	-1.32765	-4.14313	1.48783	6.53077	-2.59458	0.0165005	0.380447	-3.3284	10	2822	11	HAVANA	protein_coding	SH3BP5	-1	-1	-1	1	0
ENSG00000131899	1.15832	-1.20991	3.52656	4.55103	2.5934	0.0165438	0.380447	-3.19675	2	6004	23	HAVANA	protein_coding	LLGL1	1	1	1	1	0
ENSG00000132386	-2.10657	-6.32532	2.11219	4.76017	-2.56836	0.0174861	0.380447	-3.22732	12	1548	8	HAVANA	protein_coding	SERPINF1	0	0	-1	1	0
ENSG00000132953	0.955312	-1.10827	3.01889	4.98347	2.54532	0.0183971	0.380447	-3.38131	4	9884	23	HAVANA	protein_coding	XPO4	1	1	1	1	0
ENSG00000133195	1.42937	-1.56366	4.4224	5.12649	2.55858	0.0178675	0.380447	-3.31914	17	2752	10	HAVANA	protein_coding	SLC39A11	0	0	1	1	0
ENSG00000134444	1.12172	-1.23978	3.48322	5.43055	2.59719	0.0164053	0.380447	-3.28195	12	5579	30	HAVANA	protein_coding	KIAA1468	1	0	1	1	0
ENSG00000135362	-1.77034	-5.62167	2.08099	3.98564	-2.54816	0.0182824	0.380447	-3.27021	21	3930	10	HAVANA	protein_coding	PRR5L	-1	0	-1	1	0
ENSG00000136010	3.53183	-2.83753	9.90119	2.10502	2.58914	0.0167007	0.380447	-3.00677	6	7547	23	ENSEMBL	protein_coding	ALDH1L2	0	0	1	1	0
ENSG00000136504	1.01276	-1.10877	3.13429	4.76213	2.53473	0.0188309	0.380447	-3.3253	19	3996	15	HAVANA	protein_coding	KAT7	0	0	1	1	0
ENSG00000136908	-0.889648	-2.79192	1.01262	4.43479	-2.56801	0.0174996	0.380447	-3.30561	5	1662	4	HAVANA	protein_coding	DPM2	-1	-1	-1	1	0
ENSG00000136982	3.6795	-3.59756	10.9566	0.81619	2.57629	0.0171823	0.380447	-3.12929	2	2314	9	HAVANA	protein_coding	DSCC1	1	1	1	0	0
ENSG00000138658	1.40073	-1.50715	4.3086	2.96401	2.59701	0.016412	0.380447	-3.02582	11	6652	28	HAVANA	protein_coding	C4orf21	1	1	1	1	0
ENSG00000139990	0.962795	-1.04373	2.96932	6.27279	2.60267	0.0162072	0.380447	-3.30011	9	5953	9	HAVANA	protein_coding	DCAF5	0	0	1	1	0
ENSG00000140988	-0.954062	-2.97949	1.07136	8.22934	-2.58962	0.0166827	0.380447	-3.2857	17	1548	7	HAVANA	protein_coding	RPS2	0	0	-1	1	0
ENSG00000143537	-1.03167	-3.25225	1.18892	6.23915	-2.5477	0.018301	0.380447	-3.42346	33	4508	23	HAVANA	protein_coding	ADAM15	0	0	-1	1	0
ENSG00000148291	-1.60663	-4.97619	1.76294	2.66269	-2.59349	0.0165407	0.380447	-3.02467	3	842	6	HAVANA	protein_coding	SURF2	0	0	-1	1	0
ENSG00000148481	1.01427	-1.17363	3.20216	3.7299	2.5344	0.0188445	0.380447	-3.20915	6	2452	15	HAVANA	protein_coding	FAM188A	1	1	1	1	0
ENSG00000154310	1.87025	-1.95506	5.69556	4.55781	2.53473	0.0188306	0.380447	-3.29474	17	6970	33	HAVANA	protein_coding	TNIK	1	0	1	1	0
ENSG00000155621	-1.54039	-4.95195	1.87117	2.23167	-2.56368	0.0176677	0.380447	-3.04845	6	3321	5	HAVANA	protein_coding	C9orf85	0	0	-1	1	0
ENSG00000155636	1.65485	-1.91571	5.22542	2.51984	2.5762	0.0171857	0.380447	-3.0272	6	2964	10	HAVANA	protein_coding	RBM45	1	1	1	0	0
ENSG00000158481	-2.02682	-7.81704	3.7634	1.53282	-2.5402	0.0186056	0.380447	-3.15707	2	1435	6	HAVANA	protein_coding	CD1C	0	0	-1	-1	0
ENSG00000158828	-1.13135	-3.53517	1.27247	5.14145	-2.53552	0.0187981	0.380447	-3.3909	3	3821	8	HAVANA	protein_coding	PINK1	-1	-1	-1	1	0
ENSG00000161202	0.86709	-0.968889	2.70307	6.87442	2.58363	0.0169056	0.380447	-3.33343	8	5254	15	HAVANA	protein_coding	DVL3	0	0	1	1	0
ENSG00000161960	1.314	-1.4056	4.0336	4.6994	2.55883	0.0178577	0.380447	-3.25803	38	1756	11	HAVANA	protein_coding	EIF4A1	0	0	1	1	0
ENSG00000161981	-1.28654	-4.02744	1.45436	3.43297	-2.57735	0.0171422	0.380447	-3.11775	7	1905	6	HAVANA	protein_coding	SNRNP25	0	0	-1	1	0
ENSG00000162664	0.955628	-1.03603	2.94728	5.23775	2.59588	0.0164531	0.380447	-3.28744	5	9433	12	HAVANA	protein_coding	ZNF326	0	0	1	1	0
ENSG00000162736	1.00079	-1.15047	3.15205	7.11146	2.54113	0.0185675	0.380447	-3.4183	17	3031	18	HAVANA	protein_coding	NCSTN	0	0	1	1	0
ENSG00000162946	1.92793	-1.97868	5.83453	3.66146	2.56937	0.0174472	0.380447	-3.07373	20	7059	13	HAVANA	protein_coding	DISC1	1	1	1	1	0
ENSG00000163257	1.26471	-1.40499	3.93441	4.62243	2.59463	0.0164986	0.380447	-3.23066	4	4548	4	HAVANA	protein_coding	DCAF16	1	1	1	1	0
ENSG00000163312	1.26234	-1.37662	3.9013	3.24958	2.57815	0.017112	0.380447	-3.10952	6	3579	18	HAVANA	protein_coding	HELQ	1	0	1	1	0
ENSG00000163464	-3.78147	-12.2563	4.6934	0.566837	-2.60032	0.0162918	0.380447	-3.02617	1	2488	2	HAVANA	protein_coding	CXCR1	0	0	-1	0	0
ENSG00000163617	2.59587	-2.73918	7.93092	2.724	2.54722	0.0183206	0.380447	-3.06786	9	3976	17	HAVANA	protein_coding	KIAA1407	1	0	1	0	0
ENSG00000166780	-3.58194	-10.6594	3.49556	1.05526	-2.55203	0.0181272	0.380447	-3.15049	11	2404	6	HAVANA	protein_coding	C16orf45	0	0	-1	1	0
ENSG00000169020	-1.10935	-3.43089	1.21219	5.09587	-2.59939	0.0163255	0.380447	-3.27216	5	496	4	HAVANA	protein_coding	ATP5I	0	0	-1	1	0
ENSG00000169217	-0.661619	-2.07687	0.753632	5.99412	-2.55553	0.0179881	0.380447	-3.41834	3	3421	7	HAVANA	protein_coding	CD2BP2	-1	0	-1	1	0
ENSG00000169567	-1.13139	-3.54362	1.28083	6.19017	-2.56422	0.0176465	0.380447	-3.39953	10	1081	5	HAVANA	protein_coding	HINT1	0	0	-1	1	0
ENSG00000170074	4.30433	-5.10402	13.7127	-0.451122	2.55445	0.0180308	0.380447	-3.15302	22	4499	27	HAVANA	protein_coding	FAM153A	1	0	1	0	0
ENSG00000170469	3.3217	-3.71999	10.3634	-0.275762	2.53532	0.0188065	0.380447	-3.21719	7	909	6	HAVANA	protein_coding	SPATA24	0	0	1	0	0
ENSG00000171735	-1.20013	-3.63688	1.23661	4.43394	-2.56991	0.0174264	0.380447	-3.2597	17	8444	23	HAVANA	protein_coding	CAMTA1	0	0	-1	1	0
ENSG00000172116	-1.9063	-6.52737	2.71477	0.756461	-2.57523	0.0172228	0.380447	-3.10163	6	1417	7	HAVANA	protein_coding	CD8B	0	0	-1	1	0
ENSG00000172322	-1.74803	-5.88321	2.38714	3.13143	-2.56864	0.0174752	0.380447	-3.18668	7	1681	7	HAVANA	protein_coding	CLEC12A	-1	-1	-1	0	0
ENSG00000174442	1.14182	-1.2321	3.51574	3.75623	2.53576	0.0187883	0.380447	-3.15399	13	3609	19	HAVANA	protein_coding	ZWILCH	1	1	1	1	0
ENSG00000176171	2.20609	-2.15057	6.56275	4.74824	2.59071	0.0166428	0.380447	-3.13165	2	1607	6	HAVANA	protein_coding	BNIP3	0	0	1	1	0
ENSG00000177853	1.27846	-1.47097	4.02789	4.8479	2.56426	0.017645	0.380447	-3.26746	10	8284	8	ENSEMBL	processed_transcript	ZNF518A	1	1	1	1	0
ENSG00000179632	-0.857904	-2.6804	0.96459	6.32305	-2.58009	0.0170385	0.380447	-3.36954	6	1754	8	HAVANA	protein_coding	MAF1	-1	0	-1	1	0
ENSG00000180447	-3.28262	-9.98515	3.41991	4.50198	-2.56298	0.0176951	0.380447	-3.24032	1	2826	1	HAVANA	protein_coding	GAS1	0	0	-1	1	0
ENSG00000181392	4.0317	-4.16754	12.2309	0.72927	2.5383	0.0186837	0.380447	-3.13787	7	2339	8	HAVANA	protein_coding	SYNE4	1	1	1	1	0
ENSG00000181404	2.18001	-2.65061	7.01063	1.67887	2.57979	0.0170497	0.380447	-3.01394	4	1837	11	HAVANA	pseudogene	XXyac-YRM2039.2	1	1	1	0	0
ENSG00000181788	-0.955172	-2.95667	1.04633	5.41501	-2.55425	0.018039	0.380447	-3.37585	3	2517	3	HAVANA	protein_coding	SIAH2	0	0	-1	1	0
ENSG00000182326	-3.19952	-10.0154	3.61641	6.50294	-2.56037	0.017797	0.380447	-3.37712	20	3076	15	HAVANA	protein_coding	C1S	0	0	-1	1	0
ENSG00000184985	-2.75302	-8.22303	2.717	2.67731	-2.5525	0.0181088	0.380447	-3.06004	4	6152	27	HAVANA	protein_coding	SORCS2	0	0	-1	1	0
ENSG00000185112	-1.50951	-4.49991	1.48088	3.60465	-2.55431	0.0180365	0.380447	-3.18472	1	3141	1	HAVANA	protein_coding	FAM43A	-1	0	-1	1	0
ENSG00000185670	3.22615	-3.62858	10.0809	0.830611	2.552	0.0181285	0.380447	-3.13649	3	2978	2	HAVANA	protein_coding	ZBTB3	0	0	1	0	0
ENSG00000186184	-0.650958	-2.04442	0.742502	5.70549	-2.54776	0.0182988	0.380447	-3.42735	6	1945	3	HAVANA	protein_coding	POLR1D	0	0	-1	1	0
ENSG00000187260	2.95563	-2.96181	8.87307	1.98007	2.55336	0.0180742	0.380447	-3.06732	6	2023	6	HAVANA	protein_coding	WDR86	1	1	1	1	0
ENSG00000187955	-5.32085	-13.4064	2.76468	1.65949	-2.56261	0.0177096	0.380447	-3.0543	9	6466	48	HAVANA	protein_coding	COL14A1	0	0	-1	1	0
ENSG00000188994	1.17963	-1.27566	3.63492	5.9783	2.59482	0.0164919	0.380447	-3.30506	9	10610	8	HAVANA	protein_coding	ZNF292	0	0	1	1	0
ENSG00000196182	-0.916528	-2.87747	1.04441	6.98914	-2.56571	0.0175886	0.380447	-3.3838	8	4837	12	HAVANA	protein_coding	STK40	-1	-1	-1	1	1
ENSG00000197006	-0.848364	-2.64432	0.947591	5.57855	-2.57262	0.0173225	0.380447	-3.36603	10	5603	5	HAVANA	protein_coding	METTL9	0	0	-1	1	0
ENSG00000197253	-3.64591	-10.5516	3.25975	0.144442	-2.53964	0.0186286	0.380447	-3.12108	4	1211	8	HAVANA	polymorphic_pseudogene	TPSB2	-1	-1	-1	1	1
ENSG00000197536	1.75504	-2.03303	5.54311	2.6815	2.56118	0.0177652	0.380447	-3.08777	6	2025	4	HAVANA	protein_coding	C5orf56	0	0	1	1	0
ENSG00000198625	1.31672	-1.46761	4.10104	6.23551	2.57503	0.0172303	0.380447	-3.34202	13	10073	11	HAVANA	protein_coding	MDM4	1	0	1	1	0
ENSG00000198799	1.28114	-1.41984	3.98212	4.29378	2.59033	0.0166568	0.380447	-3.21725	5	11555	18	HAVANA	protein_coding	LRIG2	1	1	1	1	0
ENSG00000213995	1.01905	-1.11355	3.15165	4.27481	2.54967	0.0182219	0.380447	-3.26481	5	2659	10	ENSEMBL	protein_coding	CARKD	0	0	1	1	0
ENSG00000214176	1.40261	-1.53519	4.34041	5.42853	2.57597	0.0171946	0.380447	-3.30366	7	5014	18	HAVANA	pseudogene	PLEKHM1P	0	0	1	1	0
ENSG00000215440	1.41594	-1.665	4.49687	3.45909	2.54206	0.0185296	0.380447	-3.19683	9	4684	13	HAVANA	protein_coding	NPEPL1	0	0	1	1	0
ENSG00000229164	-1.89361	-6.27921	2.49199	3.43187	-2.55164	0.0181429	0.380447	-3.35133	1	974	4	HAVANA	TR_C_gene	TRAC	0	0	-1	1	0
ENSG00000230795	2.48673	-2.33121	7.30466	1.45074	2.5703	0.0174114	0.380447	-3.06388	1	1037	6	HAVANA	pseudogene	HLA-K	0	0	1	1	0
ENSG00000231025	1.45797	-1.59064	4.50657	3.00876	2.5631	0.0176901	0.380447	-3.08913	1	3510	1	HAVANA	antisense	RP11-175O19.4	0	0	1	1	0
ENSG00000233527	3.49964	-3.56392	10.5632	0.30539	2.59509	0.0164821	0.380447	-3.10409	4	1033	5	HAVANA	antisense	AC092295.7	0	0	1	0	0
ENSG00000252759	3.29074	-3.30382	9.8853	0.531989	2.5788	0.0170872	0.380447	-3.12174	1	96	1	ENSEMBL	misc_RNA	Y_RNA	0	0	1	1	0
ENSG00000258733	3.27098	-3.75877	10.3007	0.199665	2.563	0.0176943	0.380447	-3.15547	3	736	5	HAVANA	lincRNA	CTD-2341M24.1	0	0	1	0	1
ENSG00000272993	3.4516	-3.64908	10.5523	-0.254602	2.53714	0.0187312	0.380447	-3.18442	1	671	1	HAVANA	lincRNA	RP11-196G18.24	0	0	1	0	0
ENSG00000060971	-0.811821	-2.56974	0.946095	6.06343	-2.53038	0.0190116	0.381012	-3.46567	20	4720	12	HAVANA	protein_coding	ACAA1	-1	0	-1	1	0
ENSG00000068097	1.58607	-1.73017	4.9023	3.9127	2.53113	0.0189802	0.381012	-3.18969	11	3932	20	HAVANA	protein_coding	HEATR6	1	0	1	1	0
ENSG00000115415	1.33289	-1.53012	4.19591	8.44668	2.53239	0.018928	0.381012	-3.35119	12	4310	25	HAVANA	protein_coding	STAT1	0	0	1	1	0
ENSG00000136842	-5.28494	-16.1379	5.56807	2.85621	-2.5302	0.019019	0.381012	-3.10533	3	3343	10	HAVANA	protein_coding	TMOD1	0	0	-1	0	0
ENSG00000162639	-1.55749	-5.14282	2.02784	2.84302	-2.52871	0.0190813	0.381012	-3.188	6	1874	9	HAVANA	protein_coding	HENMT1	0	0	-1	1	0
ENSG00000211896	-4.62906	-15.2831	6.025	6.93828	-2.52901	0.0190688	0.381012	-3.33732	3	2619	6	HAVANA	IG_C_gene	IGHG1	0	0	-1	1	0
ENSG00000232160	3.38734	-3.76965	10.5443	-0.359308	2.52756	0.0191297	0.381012	-3.22878	2	3473	3	HAVANA	antisense	RAP2C-AS1	1	0	1	0	0
ENSG00000235245	2.62976	-2.87085	8.13038	1.56347	2.52749	0.0191325	0.381012	-3.12687	1	626	3	HAVANA	antisense	RP11-122K13.12	0	0	1	0	0
ENSG00000241860	3.68835	-4.67312	12.0498	-0.690108	2.52825	0.0191007	0.381012	-3.21009	4	4860	8	HAVANA	processed_transcript	RP11-34P13.13	0	0	1	-1	0
ENSG00000260942	2.86946	-2.95962	8.69854	0.839203	2.53262	0.0189184	0.381012	-3.14833	1	4000	1	HAVANA	antisense	CAPN10-AS1	0	0	1	1	0
ENSG00000170191	2.63168	-2.74097	8.00434	2.33037	2.52554	0.0192146	0.38161	-3.13098	1	3964	2	HAVANA	protein_coding	NANP	1	0	1	0	0
ENSG00000232545	3.3224	-3.85562	10.5004	0.371262	2.52563	0.0192109	0.38161	-3.16386	1	558	3	HAVANA	sense_intronic	KB-318B8.7	1	0	1	0	0
ENSG00000071082	-1.01126	-3.21523	1.19271	7.97756	-2.5217	0.0193774	0.383804	-3.4246	11	2328	5	HAVANA	protein_coding	RPL31	0	0	-1	1	0
ENSG00000185658	0.961406	-1.10578	3.0286	6.14034	2.52196	0.0193662	0.383804	-3.45538	16	12929	42	HAVANA	protein_coding	BRWD1	0	0	1	1	0
ENSG00000116288	-1.01436	-3.21166	1.18294	6.30688	-2.51999	0.0194502	0.383885	-3.48294	10	1088	7	HAVANA	protein_coding	PARK7	0	0	-1	1	0
ENSG00000145495	1.22681	-1.44846	3.90207	7.60023	2.51914	0.0194863	0.383885	-3.436	14	9569	26	HAVANA	protein_coding	MARCH6	0	0	1	1	0
ENSG00000185404	1.28284	-1.53898	4.10465	4.50809	2.51927	0.0194807	0.383885	-3.38095	10	3591	19	ENSEMBL	protein_coding	SP140L	0	0	1	1	0
ENSG00000204569	-1.28536	-4.09735	1.52663	6.89504	-2.51946	0.0194728	0.383885	-3.46061	7	4525	20	HAVANA	protein_coding	PPP1R10	0	0	-1	1	0
ENSG00000120656	-1.27316	-4.10332	1.557	3.57983	-2.51483	0.0196714	0.385975	-3.25151	4	1359	6	HAVANA	protein_coding	TAF12	0	0	-1	1	0
ENSG00000133703	0.831902	-0.979005	2.64281	5.98789	2.51494	0.0196667	0.385975	-3.47412	4	5765	6	HAVANA	protein_coding	KRAS	0	0	1	1	0
ENSG00000270083	3.79995	-4.27984	11.8797	-0.421417	2.51559	0.0196385	0.385975	-3.26653	1	399	1	HAVANA	sense_intronic	RP1-257I20.14	0	0	1	0	0
ENSG00000167136	-1.45737	-4.74508	1.83034	2.7042	-2.51358	0.0197253	0.386	-3.19466	1	1172	3	HAVANA	protein_coding	ENDOG	0	0	-1	1	0
ENSG00000187210	1.24599	-1.5706	4.06257	4.38646	2.51374	0.0197185	0.386	-3.34664	6	5972	4	ENSEMBL	protein_coding	GCNT1	0	0	1	1	0
ENSG00000069431	-2.07499	-5.88959	1.73961	2.53925	-2.5117	0.0198066	0.386558	-3.1397	6	8293	38	HAVANA	protein_coding	ABCC9	0	0	-1	1	1
ENSG00000105472	-1.55755	-4.7236	1.6085	4.15606	-2.51175	0.0198045	0.386558	-3.25044	2	1419	4	HAVANA	protein_coding	CLEC11A	0	0	-1	1	0
ENSG00000204568	-1.3592	-4.36263	1.64422	4.33111	-2.51072	0.0198494	0.386879	-3.35651	5	1610	7	HAVANA	protein_coding	MRPS18B	0	0	-1	1	0
ENSG00000120833	-1.96274	-5.92259	1.99711	2.44125	-2.5095	0.0199022	0.387393	-3.1434	11	3733	3	HAVANA	protein_coding	SOCS2	0	0	-1	1	0
ENSG00000119787	0.822124	-0.926027	2.57028	5.48253	2.50845	0.0199483	0.387776	-3.45247	19	2868	14	HAVANA	protein_coding	ATL2	1	1	1	1	-1
ENSG00000011566	0.87745	-0.977889	2.73279	4.79668	2.50776	0.0199784	0.387846	-3.41831	14	4362	34	HAVANA	protein_coding	MAP4K3	1	1	1	1	0
ENSG00000128656	-2.92071	-8.2582	2.41678	1.96732	-2.50693	0.0200146	0.388034	-3.13764	18	2447	13	HAVANA	protein_coding	CHN1	0	0	-1	1	0
ENSG00000101000	-2.91459	-8.99363	3.16445	3.27685	-2.50512	0.0200941	0.388388	-3.18075	1	1348	4	HAVANA	protein_coding	PROCR	0	0	-1	1	0
ENSG00000102977	-1.10799	-3.45112	1.23515	3.69593	-2.5049	0.0201037	0.388388	-3.27808	13	2526	12	HAVANA	protein_coding	ACD	-1	-1	-1	1	0
ENSG00000105723	-0.861406	-2.73142	1.00861	5.41901	-2.50471	0.0201123	0.388388	-3.4985	4	3524	12	HAVANA	protein_coding	GSK3A	0	0	-1	1	0
ENSG00000099338	1.67548	-1.75751	5.10847	2.08982	2.50256	0.0202068	0.388817	-3.1505	17	3785	29	HAVANA	protein_coding	CATSPERG	1	1	1	1	0
ENSG00000169946	-3.90304	-11.3236	3.51749	1.97283	-2.50233	0.0202171	0.388817	-3.14759	9	4700	8	HAVANA	protein_coding	ZFPM2	0	0	-1	1	0
ENSG00000175416	-0.924734	-2.95893	1.10946	5.32185	-2.5018	0.0202407	0.388817	-3.50903	7	1489	6	HAVANA	protein_coding	CLTB	0	0	-1	1	0
ENSG00000239665	1.7673	-1.99847	5.53307	3.34838	2.50263	0.0202038	0.388817	-3.22676	22	5918	7	HAVANA	protein_coding	RP11-295P9.3	1	0	1	1	0
ENSG00000242372	-0.839449	-2.66859	0.98969	4.90657	-2.49959	0.0203386	0.390186	-3.46308	8	1289	7	HAVANA	protein_coding	EIF6	0	0	-1	1	0
ENSG00000143952	1.09587	-1.25735	3.44909	5.0428	2.49883	0.0203726	0.390329	-3.4306	4	4337	23	HAVANA	protein_coding	VPS54	0	0	1	1	0
ENSG00000119906	0.856846	-1.03044	2.74414	5.17389	2.49508	0.0205399	0.392508	-3.47448	5	7288	20	HAVANA	protein_coding	FAM178A	0	0	0	1	0
ENSG00000178385	2.34559	-2.5183	7.20948	2.29124	2.49528	0.020531	0.392508	-3.1641	4	3689	8	HAVANA	protein_coding	PLEKHM3	1	1	0	0	0
ENSG00000074695	1.01172	-1.21481	3.23826	7.02102	2.49144	0.020704	0.39346	-3.5101	5	5521	13	HAVANA	protein_coding	LMAN1	0	0	0	1	0
ENSG00000092098	0.935945	-1.10651	2.9784	4.54041	2.48862	0.0208318	0.39346	-3.43435	26	3627	21	HAVANA	protein_coding	RNF31	0	0	0	1	0
ENSG00000094631	0.96074	-1.13657	3.05805	5.86892	2.48997	0.0207706	0.39346	-3.51522	38	4832	29	HAVANA	protein_coding	HDAC6	0	0	0	1	0
ENSG00000101782	0.812693	-0.973981	2.59937	6.92382	2.48724	0.0208947	0.39346	-3.52747	11	4038	13	HAVANA	protein_coding	RIOK3	0	0	0	1	0
ENSG00000124762	-1.25418	-4.07956	1.5712	8.65668	-2.48767	0.0208752	0.39346	-3.4837	7	2261	4	ENSEMBL	protein_coding	CDKN1A	-1	-1	0	1	0
ENSG00000127334	1.60966	-1.88518	5.1045	5.52005	2.4862	0.0209421	0.39346	-3.49153	6	8912	3	HAVANA	protein_coding	DYRK2	1	0	0	1	0
ENSG00000142599	1.26418	-1.51232	4.04068	6.82997	2.48683	0.0209137	0.39346	-3.51897	18	8026	24	HAVANA	protein_coding	RERE	0	0	0	1	0
ENSG00000169136	1.8866	-2.22955	6.00275	6.90381	2.48877	0.020825	0.39346	-3.49434	5	2069	4	HAVANA	protein_coding	ATF5	0	0	0	1	0
ENSG00000169744	-4.15034	-12.0454	3.74474	1.19828	-2.49232	0.0206642	0.39346	-3.21027	17	2718	9	HAVANA	protein_coding	LDB2	0	0	0	1	0
ENSG00000184371	-1.50184	-4.72211	1.71844	5.56364	-2.49148	0.0207022	0.39346	-3.47006	10	4210	10	HAVANA	protein_coding	CSF1	-1	0	0	1	0
ENSG00000196295	1.27408	-1.53451	4.08267	5.30569	2.48978	0.0207794	0.39346	-3.46928	26	14667	9	HAVANA	processed_transcript	AC005154.6	0	0	0	1	0
ENSG00000197044	2.02569	-3.18332	7.2347	1.41276	2.48725	0.0208944	0.39346	-3.19229	4	4356	5	HAVANA	protein_coding	ZNF441	0	0	0	0	-1
ENSG00000213096	1.72389	-1.85131	5.29909	2.92101	2.48569	0.0209656	0.39346	-3.18868	6	3967	6	HAVANA	protein_coding	ZNF254	0	0	0	1	0
ENSG00000236144	1.85268	-2.25182	5.95719	2.39903	2.4927	0.0206474	0.39346	-3.18058	5	3911	4	HAVANA	antisense	AD000090.2	0	0	0	1	0
ENSG00000165359	1.39395	-1.60268	4.39058	5.54089	2.48376	0.0210543	0.394115	-3.48185	5	6710	17	HAVANA	protein_coding	DDX26B	0	0	0	1	0
ENSG00000204673	1.43458	-1.70031	4.56947	6.37897	2.48419	0.0210345	0.394115	-3.52244	9	3640	5	HAVANA	protein_coding	AKT1S1	0	0	0	1	0
ENSG00000132581	-0.703514	-2.24243	0.835397	4.70316	-2.48227	0.0211228	0.39439	-3.47592	10	1568	4	HAVANA	protein_coding	SDF2	0	0	0	1	0
ENSG00000248866	3.43165	-4.01498	10.8783	-0.194224	2.48277	0.0210996	0.39439	-3.26837	1	1048	2	HAVANA	lincRNA	USP46-AS1	1	1	0	0	0
ENSG00000164949	-3.07976	-8.23135	2.07182	5.00519	-2.48121	0.0211715	0.394798	-3.20126	5	2208	5	HAVANA	protein_coding	GEM	-1	-1	0	1	0
ENSG00000078142	0.750584	-0.895773	2.39694	5.22024	2.47943	0.0212539	0.39567	-3.51949	17	9443	25	HAVANA	protein_coding	PIK3C3	1	0	0	1	0
ENSG00000142173	-2.64421	-8.57814	3.28972	7.04092	-2.47729	0.0213533	0.39567	-3.52712	9	3461	28	HAVANA	protein_coding	COL6A2	0	0	0	1	0
ENSG00000214837	3.447	-4.0035	10.8975	0.950105	2.4782	0.0213109	0.39567	-3.23404	8	774	5	HAVANA	lincRNA	RP11-261C10.3	0	0	0	0	0
ENSG00000233006	3.77582	-4.38027	11.9319	0.438995	2.47791	0.0213242	0.39567	-3.26783	4	1792	8	HAVANA	processed_transcript	AC034220.3	1	1	0	0	0
ENSG00000261026	-3.08779	-9.35647	3.18089	3.3427	-2.47738	0.0213489	0.39567	-3.23855	1	4997	1	HAVANA	sense_overlapping	CTD-3247F14.2	0	0	0	1	0
ENSG00000154864	-3.33727	-10.4448	3.77027	2.62686	-2.47629	0.0213999	0.395675	-3.2294	15	9356	54	HAVANA	protein_coding	PIEZO2	0	0	0	0	1
ENSG00000230551	1.4268	-1.59566	4.44925	5.61311	2.47612	0.0214075	0.395675	-3.47669	2	8636	3	ENSEMBL	processed_transcript	CTB-89H12.4	0	0	0	1	0
ENSG00000251562	1.17197	-1.44671	3.79065	10.1071	2.47496	0.0214619	0.396179	-3.39838	3	8708	2	HAVANA	lincRNA	MALAT1	0	0	0	1	0
ENSG00000082898	0.882111	-1.05949	2.82371	7.66103	2.47385	0.0215137	0.396637	-3.51968	24	6776	26	HAVANA	protein_coding	XPO1	0	0	0	1	0
ENSG00000090432	-0.920603	-2.99245	1.15124	4.50806	-2.47117	0.0216397	0.396686	-3.50212	1	2436	4	HAVANA	protein_coding	MUL1	-1	-1	0	1	0
ENSG00000121577	2.89003	-3.25252	9.03258	0.489618	2.47116	0.0216403	0.396686	-3.28601	10	1958	6	ENSEMBL	protein_coding	POPDC2	1	0	0	0	0
ENSG00000130669	2.03628	-2.31968	6.39224	4.52818	2.47092	0.0216517	0.396686	-3.45403	13	5735	11	HAVANA	protein_coding	PAK4	1	1	0	1	0
ENSG00000135341	0.67571	-0.807705	2.15913	5.37027	2.47273	0.0215663	0.396686	-3.52548	6	4911	17	HAVANA	protein_coding	MAP3K7	1	0	0	1	0
ENSG00000244687	2.36021	-2.40033	7.12075	2.644	2.47242	0.0215807	0.396686	-3.19167	21	2536	5	HAVANA	protein_coding	UBE2V1	1	0	0	1	0
ENSG00000102738	-1.42698	-4.60758	1.75362	3.2636	-2.46897	0.0217436	0.396881	-3.32436	4	1293	7	HAVANA	protein_coding	MRPS31	0	0	0	1	0
ENSG00000167595	2.01511	-2.35549	6.38572	3.81087	2.4694	0.0217233	0.396881	-3.31953	17	3607	12	HAVANA	protein_coding	C19orf55	1	1	0	1	0
ENSG00000213064	1.02464	-1.2374	3.28667	7.10128	2.46974	0.0217073	0.396881	-3.54498	4	11040	8	HAVANA	protein_coding	SFT2D2	1	0	0	1	0
ENSG00000103479	1.15169	-1.40164	3.70503	6.31622	2.46656	0.021858	0.396952	-3.55442	9	4906	22	HAVANA	protein_coding	RBL2	1	0	0	1	0
ENSG00000118137	-4.35582	-13.1176	4.40594	2.02548	-2.46428	0.0219668	0.396952	-3.23003	5	1227	4	HAVANA	protein_coding	APOA1	0	0	0	1	0
ENSG00000119326	-2.05663	-6.09865	1.98538	3.94846	-2.46403	0.0219787	0.396952	-3.35272	6	2520	19	HAVANA	protein_coding	CTNNAL1	0	0	0	1	0
ENSG00000158863	0.880813	-1.05941	2.82103	4.69689	2.46377	0.0219912	0.396952	-3.50284	12	4245	18	HAVANA	protein_coding	FAM160B2	1	0	0	1	0
ENSG00000163755	0.892613	-1.04426	2.82948	5.38512	2.46626	0.0218723	0.396952	-3.5152	7	4665	17	HAVANA	protein_coding	HPS3	0	0	0	1	0
ENSG00000173486	-1.08343	-3.49182	1.32497	5.18682	-2.46627	0.0218715	0.396952	-3.57549	6	1002	6	HAVANA	protein_coding	FKBP2	-1	-1	0	1	0
ENSG00000196547	1.11704	-1.34391	3.57799	6.60418	2.46774	0.0218018	0.396952	-3.55861	32	6268	23	HAVANA	protein_coding	MAN2A2	0	0	0	1	0
ENSG00000261609	2.02509	-2.11575	6.16593	3.93341	2.46582	0.0218933	0.396952	-3.23781	2	15244	11	HAVANA	protein_coding	GAN	1	1	0	1	0
ENSG00000271895	1.79189	-2.18213	5.76591	2.00661	2.46413	0.0219737	0.396952	-3.20628	1	870	1	HAVANA	antisense	RP4-635E18.8	1	1	0	0	0
ENSG00000170315	-1.3226	-4.27206	1.62687	8.42356	-2.46236	0.0220583	0.397185	-3.5344	8	1225	3	HAVANA	protein_coding	UBB	-1	-1	0	1	0
ENSG00000263050	-3.0291	-8.91939	2.86118	2.22835	-2.46242	0.0220555	0.397185	-3.21075	1	443	2	HAVANA	lincRNA	RP11-667K14.3	0	0	0	1	0
ENSG00000228506	2.84092	-3.50002	9.18185	-0.0956709	2.46179	0.0220858	0.397193	-3.29378	1	1638	2	HAVANA	antisense	RP11-98I9.4	0	0	0	0	0
ENSG00000104381	1.86239	-2.17936	5.90415	2.86838	2.46058	0.0221442	0.397627	-3.25588	8	3666	6	HAVANA	protein_coding	GDAP1	0	0	0	1	0
ENSG00000136003	-0.874468	-2.82147	1.07254	6.21238	-2.46016	0.0221643	0.397627	-3.60515	14	3685	7	HAVANA	protein_coding	ISCU	-1	-1	0	1	0
ENSG00000076108	1.12012	-1.37911	3.61935	7.27583	2.45867	0.022236	0.398427	-3.56557	18	8844	30	HAVANA	protein_coding	BAZ2A	0	0	0	1	0
ENSG00000153443	-0.921276	-2.8954	1.05284	4.6285	-2.4579	0.0222732	0.398606	-3.49958	9	2641	3	HAVANA	protein_coding	UBALD1	0	0	0	1	0
ENSG00000136383	2.64565	-1.9961	7.28741	4.30481	2.45718	0.0223083	0.398747	-3.27576	2	10917	14	HAVANA	protein_coding	ALPK3	0	0	0	1	0
ENSG00000113555	-3.03101	-9.74105	3.67903	2.3493	-2.4554	0.0223944	0.399799	-3.21907	3	6562	4	HAVANA	protein_coding	PCDH12	0	0	0	0	0
ENSG00000095485	0.933873	-1.18024	3.04799	4.41355	2.45243	0.0225395	0.400829	-3.51771	9	2694	14	ENSEMBL	protein_coding	CWF19L1	0	0	0	1	0
ENSG00000100941	1.02	-1.26168	3.30168	7.0747	2.45223	0.0225491	0.400829	-3.58471	6	3576	9	HAVANA	protein_coding	PNN	0	0	0	1	0
ENSG00000185437	3.18381	-3.40612	9.77375	0.247124	2.45198	0.0225615	0.400829	-3.28627	9	1251	7	HAVANA	protein_coding	SH3BGR	0	0	0	0	0
ENSG00000270804	-2.10179	-6.80354	2.59995	1.03716	-2.4534	0.0224922	0.400829	-3.2535	2	891	2	HAVANA	pseudogene	CTD-2583A14.11	0	0	0	0	0
ENSG00000007255	-1.72076	-5.56771	2.1262	3.06182	-2.45077	0.0226207	0.401186	-3.34753	5	805	6	HAVANA	protein_coding	TRAPPC6A	0	0	0	1	0
ENSG00000119760	0.641855	-0.781917	2.06563	5.86002	2.45045	0.0226363	0.401186	-3.60371	5	4488	6	HAVANA	protein_coding	SUPT7L	0	0	0	1	0
ENSG00000165801	1.35226	-1.61855	4.32306	5.9111	2.44829	0.0227428	0.402585	-3.57498	9	5919	24	HAVANA	protein_coding	ARHGEF40	0	0	0	1	0
ENSG00000008516	-2.58339	-8.20516	3.03837	3.33504	-2.44294	0.0230085	0.403875	-3.3163	3	3554	10	HAVANA	protein_coding	MMP25	0	0	0	1	0
ENSG00000164053	-1.33732	-4.3762	1.70155	2.10423	-2.44588	0.022862	0.403875	-3.2384	8	2721	14	HAVANA	protein_coding	ATRIP	0	0	0	1	0
ENSG00000171791	-1.50205	-4.83742	1.83331	5.0167	-2.44328	0.0229912	0.403875	-3.58996	5	7461	3	ENSEMBL	protein_coding	BCL2	0	0	0	1	0
ENSG00000182150	1.30103	-1.55103	4.15309	3.64935	2.44527	0.0228921	0.403875	-3.34202	10	4564	15	HAVANA	protein_coding	ERCC6L2	0	0	0	1	0
ENSG00000204514	1.69002	-2.07832	5.45835	2.35428	2.44349	0.0229809	0.403875	-3.24245	14	3146	6	HAVANA	protein_coding	ZNF814	0	0	0	0	0
ENSG00000244617	-2.70889	-8.28521	2.86743	0.599327	-2.4437	0.0229702	0.403875	-3.28305	1	2172	1	HAVANA	protein_coding	ASPRV1	0	0	0	1	0
ENSG00000254726	3.71974	-2.63881	10.0783	2.49617	2.44391	0.0229598	0.403875	-3.23733	2	6124	3	HAVANA	protein_coding	MEX3A	1	1	0	1	0
ENSG00000055609	1.27025	-1.60066	4.14116	7.70619	2.44177	0.0230669	0.403932	-3.5889	14	17029	60	HAVANA	protein_coding	KMT2C	0	0	0	1	0
ENSG00000163751	-3.68341	-10.5193	3.15245	1.59416	-2.44196	0.0230574	0.403932	-3.2412	2	1795	11	HAVANA	protein_coding	CPA3	-1	-1	0	1	1
ENSG00000040275	1.39855	-1.65017	4.44727	2.99452	2.42622	0.0238564	0.40604	-3.32021	15	2668	12	HAVANA	protein_coding	SPDL1	1	1	0	1	0
ENSG00000044446	0.685734	-0.839134	2.2106	5.45466	2.42881	0.0237231	0.40604	-3.61847	8	5559	33	HAVANA	protein_coding	PHKA2	0	0	0	1	0
ENSG00000051825	1.39767	-1.71212	4.50746	4.01396	2.42163	0.0240941	0.40604	-3.46878	26	6351	24	HAVANA	protein_coding	MPHOSPH9	0	0	0	1	0
ENSG00000088992	-2.62354	-8.76316	3.51608	0.998823	-2.42819	0.0237551	0.40604	-3.26533	9	1057	8	ENSEMBL	protein_coding	TESC	0	0	0	0	0
ENSG00000107175	-0.9031	-2.90396	1.09776	4.95886	-2.42613	0.0238607	0.40604	-3.59848	2	1832	9	HAVANA	protein_coding	CREB3	-1	-1	0	1	0
ENSG00000110200	-1.31323	-4.38393	1.75747	3.46829	-2.43828	0.0232419	0.40604	-3.40582	17	1481	6	HAVANA	protein_coding	ANAPC15	0	0	0	1	0
ENSG00000112769	-2.75364	-8.44246	2.93518	4.66615	-2.42192	0.0240788	0.40604	-3.48898	22	6547	39	HAVANA	protein_coding	LAMA4	0	0	0	1	0
ENSG00000113810	1.22677	-1.5023	3.95583	6.33339	2.42034	0.0241614	0.40604	-3.6397	28	5471	24	HAVANA	protein_coding	SMC4	0	0	0	1	0
ENSG00000117151	1.34164	-1.63061	4.3139	5.17331	2.4294	0.0236926	0.40604	-3.56643	4	6600	7	HAVANA	protein_coding	CTBS	0	0	0	1	0
ENSG00000139193	-2.16506	-7.45416	3.12404	0.811255	-2.43068	0.0236273	0.40604	-3.34316	2	1338	6	HAVANA	protein_coding	CD27	0	0	0	1	0
ENSG00000139618	2.27866	-2.64346	7.20077	3.2686	2.42734	0.0237987	0.40604	-3.31227	6	10984	28	HAVANA	protein_coding	BRCA2	1	0	0	1	0
ENSG00000144589	0.967613	-1.24236	3.17758	4.75458	2.43166	0.0235771	0.40604	-3.55898	15	3615	25	HAVANA	protein_coding	STK11IP	1	0	0	1	0
ENSG00000144840	1.02035	-1.28739	3.32808	3.83715	2.4223	0.0240594	0.40604	-3.45189	8	3883	9	HAVANA	protein_coding	RABL3	1	0	0	1	0
ENSG00000145388	0.986404	-1.26744	3.24025	3.88706	2.41817	0.0242749	0.40604	-3.4738	4	6669	11	HAVANA	protein_coding	METTL14	0	0	0	1	0
ENSG00000149311	1.13648	-1.41824	3.69119	6.94772	2.42882	0.0237224	0.40604	-3.62545	25	13147	64	HAVANA	protein_coding	ATM	0	0	0	1	0
ENSG00000153574	-0.992431	-3.25138	1.26652	4.25297	-2.42911	0.0237078	0.40604	-3.54038	1	1848	9	HAVANA	protein_coding	RPIA	0	0	0	1	0
ENSG00000156030	1.51674	-1.9041	4.93758	6.80988	2.41996	0.0241812	0.40604	-3.63936	11	8091	12	HAVANA	protein_coding	ELMSAN1	1	0	0	1	0
ENSG00000156508	-0.890167	-2.91615	1.13582	9.88893	-2.42866	0.0237309	0.40604	-3.50787	9	4441	8	HAVANA	protein_coding	EEF1A1	0	0	0	1	0
ENSG00000157778	-1.30916	-4.26588	1.64756	3.60579	-2.43108	0.0236068	0.40604	-3.46926	3	1391	3	HAVANA	protein_coding	PSMG3	0	0	0	1	0
ENSG00000159199	-1.37912	-4.49235	1.7341	3.97973	-2.41843	0.0242613	0.40604	-3.48458	10	2214	5	HAVANA	protein_coding	ATP5G1	0	0	0	1	0
ENSG00000164597	0.989954	-1.21949	3.1994	5.2173	2.42282	0.0240324	0.40604	-3.59857	10	5418	22	HAVANA	protein_coding	COG5	0	0	0	1	0
ENSG00000170271	-2.90397	-8.94008	3.13214	2.33516	-2.43708	0.0233025	0.40604	-3.24789	16	3817	9	HAVANA	protein_coding	FAXDC2	0	0	0	1	0
ENSG00000170581	0.957834	-1.18083	3.0965	7.94699	2.42765	0.0237826	0.40604	-3.58765	12	3278	24	HAVANA	protein_coding	STAT2	0	0	0	1	0
ENSG00000175592	-1.97324	-6.0136	2.06713	4.82638	-2.4355	0.0233821	0.40604	-3.47756	5	1669	4	HAVANA	protein_coding	FOSL1	-1	-1	0	1	0
ENSG00000182141	2.44992	-2.87231	7.77215	2.90853	2.42277	0.0240348	0.40604	-3.2777	4	4004	4	HAVANA	protein_coding	ZNF708	1	0	0	0	0
ENSG00000182492	-3.22329	-9.03178	2.58519	4.58674	-2.42261	0.0240433	0.40604	-3.33597	5	2402	8	HAVANA	protein_coding	BGN	0	0	0	1	0
ENSG00000184304	-5.41158	-16.4112	5.58806	0.916061	-2.4187	0.0242472	0.40604	-3.34455	8	3726	19	HAVANA	protein_coding	PRKD1	0	0	0	1	0
ENSG00000186275	1.53483	-1.80247	4.87214	2.4125	2.43571	0.0233713	0.40604	-3.2769	10	12455	82	ENSEMBL	protein_coding	NBPF12	0	0	0	1	0
ENSG00000196367	1.32856	-1.64238	4.29949	6.54538	2.42757	0.0237867	0.40604	-3.63288	6	12677	72	HAVANA	protein_coding	TRRAP	0	0	0	1	0
ENSG00000197037	1.17096	-1.47114	3.81307	3.86674	2.42297	0.0240245	0.40604	-3.48682	10	5722	8	HAVANA	protein_coding	ZSCAN25	0	0	0	1	0
ENSG00000197142	-1.24014	-4.04542	1.56514	5.97842	-2.43164	0.023578	0.40604	-3.65252	10	3380	21	HAVANA	protein_coding	ACSL5	-1	-1	0	1	0
ENSG00000197540	-2.65817	-8.62438	3.30803	1.12467	-2.42252	0.0240478	0.40604	-3.29485	2	940	5	HAVANA	protein_coding	GZMM	0	0	0	0	0
ENSG00000204272	-0.956607	-3.10251	1.18929	4.02023	-2.41778	0.0242953	0.40604	-3.51664	3	1529	3	HAVANA	processed_transcript	RP11-622K12.1	0	0	0	1	0
ENSG00000243970	2.84383	-3.0717	8.75935	0.87319	2.43724	0.023294	0.40604	-3.27862	1	813	7	HAVANA	pseudogene	PPIEL	0	0	0	1	0
ENSG00000247516	2.75458	-3.11197	8.62112	1.12258	2.41779	0.0242948	0.40604	-3.32747	4	3239	2	HAVANA	lincRNA	MIR4458HG	1	1	0	0	0
ENSG00000249264	-1.55208	-4.95055	1.84639	1.94594	-2.4353	0.0233924	0.40604	-3.25052	1	1383	1	HAVANA	pseudogene	EEF1A1P9	0	0	0	1	0
ENSG00000251247	2.03706	-2.46915	6.54326	1.80815	2.418	0.0242836	0.40604	-3.27826	13	3527	5	HAVANA	protein_coding	ZNF345	1	1	0	1	0
ENSG00000262879	1.56095	-1.95777	5.07968	1.67415	2.43295	0.0235113	0.40604	-3.25538	11	1081	6	HAVANA	processed_transcript	RP11-156P1.3	0	0	0	0	0
ENSG00000271204	3.69388	-4.23936	11.6271	-0.197359	2.42113	0.0241199	0.40604	-3.41689	1	1998	1	HAVANA	lincRNA	RP11-138A9.1	0	0	0	0	0
ENSG00000272379	-4.50946	-14.4702	5.4513	-0.533685	-2.42778	0.0237762	0.40604	-3.45953	1	473	1	HAVANA	lincRNA	RP1-257A7.5	0	0	0	0	0
ENSG00000124733	-0.989965	-3.22527	1.24534	4.83028	-2.41483	0.0244504	0.406714	-3.60378	1	1089	4	HAVANA	protein_coding	MEA1	0	0	0	1	0
ENSG00000130255	-1.00876	-3.29868	1.28116	7.3444	-2.41499	0.024442	0.406714	-3.65736	8	907	6	HAVANA	protein_coding	RPL36	0	0	0	1	0
ENSG00000133302	1.63619	-2.10905	5.38142	2.59754	2.41438	0.0244745	0.406714	-3.36241	8	5905	21	HAVANA	protein_coding	ANKRD32	0	0	0	1	0
ENSG00000152193	1.31653	-1.6721	4.30515	2.9102	2.41453	0.0244663	0.406714	-3.37214	1	3529	6	HAVANA	protein_coding	RNF219	0	0	0	1	0
ENSG00000214026	-1.1744	-3.91766	1.56887	4.04923	-2.41484	0.0244497	0.406714	-3.55691	10	919	6	HAVANA	protein_coding	MRPL23	-1	-1	0	1	0
ENSG00000115368	1.11772	-1.40612	3.64157	4.89995	2.40957	0.0247292	0.409555	-3.61309	6	4297	22	HAVANA	protein_coding	WDR75	1	1	0	1	0
ENSG00000174444	-1.10039	-3.60878	1.40801	8.72421	-2.41021	0.0246955	0.409555	-3.60354	17	2767	11	HAVANA	protein_coding	RPL4	0	0	0	1	0
ENSG00000225119	3.33619	-4.21583	10.8882	-0.0786365	2.40958	0.0247291	0.409555	-3.37636	1	992	8	ENSEMBL	protein_coding	LINC00999	0	0	0	0	0
ENSG00000106624	-2.63967	-8.36976	3.09042	5.31283	-2.40678	0.0248786	0.411473	-3.57851	9	4081	21	HAVANA	protein_coding	AEBP1	0	0	0	1	0
ENSG00000131773	-3.38269	-9.81953	3.05416	2.77962	-2.40518	0.0249644	0.411473	-3.31344	12	5466	9	HAVANA	protein_coding	KHDRBS3	0	0	0	1	0
ENSG00000137393	1.78927	-2.16864	5.74718	6.22897	2.40464	0.0249936	0.411473	-3.65008	3	5036	8	ENSEMBL	protein_coding	RNF144B	0	0	0	1	0
ENSG00000145741	-0.924392	-3.02854	1.17975	7.39951	-2.405	0.0249743	0.411473	-3.67634	9	1237	6	HAVANA	protein_coding	BTF3	0	0	0	1	0
ENSG00000160094	1.32401	-1.59648	4.24451	3.6537	2.40427	0.0250135	0.411473	-3.38202	5	3106	9	HAVANA	protein_coding	ZNF362	1	1	0	1	0
ENSG00000170855	-1.20727	-4.04787	1.63334	3.73158	-2.40506	0.0249708	0.411473	-3.52527	2	1182	2	HAVANA	protein_coding	TRIAP1	0	0	0	1	0
ENSG00000168334	-3.57586	-10.2803	3.12853	-0.0587801	-2.4028	0.0250929	0.412317	-3.35107	3	6460	3	HAVANA	protein_coding	XIRP1	0	0	0	1	0
ENSG00000132359	0.986968	-1.27493	3.24886	4.84324	2.40047	0.0252189	0.413127	-3.61665	8	6661	26	HAVANA	protein_coding	RAP1GAP2	1	1	0	1	0
ENSG00000178537	-1.30591	-4.55569	1.94386	3.7599	-2.40033	0.0252268	0.413127	-3.57642	5	1879	10	HAVANA	protein_coding	SLC25A20	0	0	0	1	0
ENSG00000186567	-2.12973	-6.75023	2.49076	1.5873	-2.40095	0.0251929	0.413127	-3.3055	9	3278	8	HAVANA	protein_coding	CEACAM19	0	0	0	1	0
ENSG00000089916	1.13901	-1.43883	3.71685	6.3609	2.39456	0.0255417	0.413663	-3.70312	13	14007	11	HAVANA	protein_coding	GPATCH2L	0	0	0	1	0
ENSG00000102595	1.32893	-1.53979	4.19764	3.82582	2.39674	0.0254226	0.413663	-3.48906	11	4832	39	HAVANA	protein_coding	UGGT2	0	0	0	1	0
ENSG00000102804	-1.55239	-5.14778	2.04299	7.21152	-2.39599	0.0254634	0.413663	-3.70211	11	4820	3	HAVANA	protein_coding	TSC22D1	0	0	0	1	0
ENSG00000127184	-1.02996	-3.38363	1.3237	6.47696	-2.39637	0.0254427	0.413663	-3.72193	7	1584	4	HAVANA	protein_coding	COX7C	0	0	0	1	0
ENSG00000128694	3.15408	-3.78443	10.0926	1.19741	2.39609	0.0254581	0.413663	-3.35507	8	2216	9	HAVANA	protein_coding	OSGEPL1	0	0	0	0	0
ENSG00000131013	0.821458	-0.972232	2.61515	4.94306	2.39742	0.0253851	0.413663	-3.60052	2	2232	13	HAVANA	protein_coding	PPIL4	0	0	0	1	0
ENSG00000134533	-4.5635	-14.5602	5.43324	0.337036	-2.39682	0.0254177	0.413663	-3.41473	9	2264	5	HAVANA	protein_coding	RERG	0	0	0	0	0
ENSG00000146143	1.84972	-2.13399	5.83343	2.87982	2.39883	0.0253085	0.413663	-3.31395	8	2290	14	HAVANA	protein_coding	PRIM2	1	1	0	1	0
ENSG00000162236	-0.907696	-2.96995	1.15456	5.59242	-2.39463	0.0255379	0.413663	-3.71323	9	1794	11	HAVANA	protein_coding	STX5	-1	-1	0	1	0
ENSG00000196865	1.58173	-1.97213	5.1356	3.93867	2.39541	0.0254953	0.413663	-3.42811	2	11051	11	HAVANA	protein_coding	NHLRC2	1	0	0	1	0
ENSG00000171466	1.29396	-1.66213	4.25006	4.30553	2.39298	0.0256289	0.414509	-3.56079	12	5706	6	HAVANA	protein_coding	ZNF562	0	0	0	1	0
ENSG00000176542	1.22985	-1.50626	3.96595	5.43514	2.39259	0.0256505	0.414509	-3.6608	4	13708	7	HAVANA	protein_coding	KIAA2018	0	0	0	1	0
ENSG00000007376	-1.05758	-3.45502	1.33985	4.01603	-2.38506	0.0260687	0.415395	-3.57135	10	2159	6	HAVANA	protein_coding	RPUSD1	0	0	0	1	0
ENSG00000089775	1.44933	-1.76294	4.66159	4.25968	2.38489	0.0260781	0.415395	-3.56074	4	10372	6	HAVANA	protein_coding	ZBTB25	0	0	0	1	0
ENSG00000091428	-3.97018	-12.1672	4.22679	0.706311	-2.38556	0.0260406	0.415395	-3.36611	17	4338	31	HAVANA	protein_coding	RAPGEF4	0	0	0	1	0
ENSG00000114646	2.91899	-2.51487	8.35286	0.550508	2.38912	0.0258422	0.415395	-3.37014	4	4161	5	HAVANA	protein_coding	CSPG5	0	0	0	1	0
ENSG00000130589	1.251	-1.61136	4.11337	6.79221	2.38854	0.0258743	0.415395	-3.70758	6	8064	19	HAVANA	protein_coding	HELZ2	0	0	0	1	0
ENSG00000134258	6.44896	-6.29901	19.1969	2.62747	2.38679	0.0259723	0.415395	-3.33494	6	2612	6	HAVANA	protein_coding	VTCN1	1	0	0	1	0
ENSG00000134419	-0.959154	-3.15183	1.23352	5.44267	-2.38972	0.0258091	0.415395	-3.7299	13	3828	6	HAVANA	protein_coding	RPS15A	0	0	0	1	0
ENSG00000138688	1.07612	-1.39017	3.54242	6.95064	2.38741	0.0259376	0.415395	-3.71216	17	15896	86	HAVANA	protein_coding	KIAA1109	0	0	0	1	0
ENSG00000139746	0.99614	-1.28042	3.2727	5.55666	2.38405	0.0261255	0.415395	-3.71828	6	4132	22	HAVANA	protein_coding	RBM26	0	0	0	1	0
ENSG00000140990	-0.966833	-3.17637	1.2427	4.90851	-2.38396	0.0261304	0.415395	-3.69225	5	958	4	HAVANA	protein_coding	NDUFB10	0	0	0	1	0
ENSG00000143222	-0.888487	-2.91981	1.14284	5.62067	-2.38831	0.0258872	0.415395	-3.72911	6	1114	7	HAVANA	protein_coding	UFC1	0	0	0	1	0
ENSG00000163638	-2.52498	-7.70944	2.65947	4.13787	-2.38639	0.0259944	0.415395	-3.5249	10	7464	40	HAVANA	protein_coding	ADAMTS9	0	0	0	1	0
ENSG00000171316	1.35752	-1.68735	4.40239	5.56145	2.38613	0.0260088	0.415395	-3.67171	11	10446	38	HAVANA	protein_coding	CHD7	1	1	0	1	0
ENSG00000178913	-0.748799	-2.46267	0.965073	5.8945	-2.38853	0.025875	0.415395	-3.7417	1	2274	1	HAVANA	protein_coding	TAF7	-1	-1	0	1	0
ENSG00000198315	1.42014	-1.74953	4.58982	5.19671	2.389	0.0258491	0.415395	-3.6509	4	7376	7	HAVANA	protein_coding	ZKSCAN8	0	0	0	1	0
ENSG00000103145	-0.996716	-3.23529	1.24186	4.14797	-2.38107	0.0262927	0.415942	-3.60104	10	1365	5	HAVANA	protein_coding	HCFC1R1	0	0	0	1	0
ENSG00000108039	0.971046	-1.25187	3.19397	5.8596	2.38083	0.0263067	0.415942	-3.72293	30	4384	21	HAVANA	protein_coding	XPNPEP1	0	0	0	1	0
ENSG00000119720	1.00931	-1.26307	3.2817	3.73722	2.38084	0.0263058	0.415942	-3.50094	9	5828	14	HAVANA	protein_coding	NRDE2	1	1	0	1	0
ENSG00000183856	1.82727	-1.92702	5.58155	3.44854	2.38143	0.0262727	0.415942	-3.35794	4	5988	38	HAVANA	protein_coding	IQGAP3	0	0	0	1	0
ENSG00000213047	1.22808	-1.56249	4.01865	4.70552	2.38266	0.0262034	0.415942	-3.66956	12	6960	20	HAVANA	protein_coding	DENND1B	0	0	0	1	0
ENSG00000041988	-1.07438	-3.37931	1.23054	3.1938	-2.38022	0.026341	0.416034	-3.45871	8	2053	6	HAVANA	protein_coding	THAP3	-1	-1	0	1	0
ENSG00000149679	1.17797	-1.44963	3.80557	3.51398	2.37908	0.0264057	0.416195	-3.45418	2	3785	10	HAVANA	protein_coding	CABLES2	1	1	0	1	0
ENSG00000189171	-2.62155	-7.94107	2.69797	2.42532	-2.37904	0.026408	0.416195	-3.37637	7	2184	5	ENSEMBL	protein_coding	S100A13	0	0	0	1	0
ENSG00000143819	-1.90712	-6.02192	2.20767	5.27077	-2.37832	0.0264487	0.41639	-3.59794	5	1776	9	HAVANA	protein_coding	EPHX1	0	0	0	1	0
ENSG00000043039	5.38595	-6.0542	16.8261	-0.221495	2.37599	0.0265811	0.416475	-3.40153	4	2148	4	HAVANA	protein_coding	BARX2	1	0	0	0	0
ENSG00000063601	0.974267	-1.24312	3.19166	5.16281	2.37212	0.0268022	0.416475	-3.70628	18	4516	17	ENSEMBL	protein_coding	MTMR1	1	0	0	1	0
ENSG00000075826	1.72863	-2.34371	5.80097	3.93526	2.37098	0.0268678	0.416475	-3.56108	16	5087	26	ENSEMBL	protein_coding	SEC31B	0	0	0	1	0
ENSG00000105953	-1.02851	-3.38926	1.33224	7.08747	-2.37488	0.0266441	0.416475	-3.74357	10	4181	24	HAVANA	protein_coding	OGDH	-1	-1	0	1	0
[truncated: 13,722 more rows]

## Sheet: PM_MvsNM
ID	logFC	CI.025	CI.975	AveExpr	t	P.Value	adj.P.Val	B	Transcript_no	Length	Exons	Source	Type	GeneName	spread	spread_PM	spread_A	type_A_PM	type_P_M
[truncated: 14,657 more rows]
