# Supplementary material for: Role of the immune system in the peritoneal tumor spread of high grade serous ovarian cancer
Source: Oncotarget. 2016 Aug 3;7(38):61336–54. doi: 10.18632/oncotarget.11038 (PMC5308655; doi:10.18632/oncotarget.11038)
Supplement: Supplementary file 5 [file oncotarget-07-61336-s005.xlsx]

## Sheet: TCGA_Ang_Crijns_Yoshihara_stats
	Df	Sum Sq	Mean Sq	F value	Pr(>F)
"TCGA"
Spread	1	3.231	3.2306	13.307	0.00184	**
Tissue	3	9.164	3.0548	12.584	0.0001131	***
Patient	19	62.722	3.3012	13.598	4.375e-07	***
Residuals	18	4.37	0.2428
"Ang"
Spread	1	1.8385	1.83847	4.7513	0.0428	*
Tissue	3	0.6005	0.20018	0.5173	0.6756
Patient	19	5.1657	0.27188	0.7026	0.774
Residuals	18	6.9649	0.38694
"Crijns"
Spread	1	0.01014	0.01014	0.1843	0.672794
Tissue	3	0.95083	0.31694	5.7618	0.006058	**
Patient	19	1.80093	0.09479	1.7231	0.127094
Residuals	18	0.99014	0.05501
"Yoshihara"
Spread	1	0.07223	0.072225	1.4087	0.2507
Tissue	3	0.19832	0.066108	1.2894	0.3083
Patient	19	1.14493	0.060259	1.1753	0.3677
Residuals	18	0.92288	0.051271
"C1"
Spread	1	0.5693	0.56935	0.6686	0.4242
Tissue	3	3.4801	1.16005	1.3623	0.2861
Patient	19	29.0314	1.52797	1.7944	0.1105
Residuals	18	15.3277	0.85154
"C2"
Spread	1	14.694	14.6935	31.9274	2.324e-05	***
Tissue	3	7.006	2.3353	5.0743	0.010136	*
Patient	19	51.393	2.7049	5.8774	0.0002145	***
Residuals	18	8.284	0.4602
"C3"
Spread	1	0.0137	0.01374	0.101	0.754256
Tissue	3	6.1801	2.06003	15.1438	3.628e-05	***
Patient	19	10.682	0.56221	4.1329	0.002008	**
Residuals	18	2.4486	0.13603
"C4"
Spread	1	21.187	21.1869	32.9	1.944e-05	***
Tissue	3	24.19	8.0632	12.5209	0.0001165	***
Patient	19	85.064	4.4771	6.9522	6.762e-05	***
Residuals	18	11.592	0.644
"C5"
Spread	1	0.1584	0.15843	0.2023	0.6583
Tissue	3	5.5496	1.84985	2.3619	0.1053
Patient	19	27.4115	1.44271	1.8421	0.1006
Residuals	18	14.0976	0.7832
