# Supplementary material for: Role of the immune system in the peritoneal tumor spread of high grade serous ovarian cancer
Source: Oncotarget. 2016 Aug 3;7(38):61336–54. doi: 10.18632/oncotarget.11038 (PMC5308655; doi:10.18632/oncotarget.11038)
Supplement: Supplementary file 6 [file oncotarget-07-61336-s006.xlsx]

## Sheet: sign_A_spread
ID	logFC	CI.L	CI.R	AveExpr	t	P.Value	adj.P.Val	B
Asp	-1.363	-1.92811	-0.797888	3.75716	-4.9894	4.78683e-05	0.00871203	2.0736
PC_aa_C32_1	-0.710688	-1.02515	-0.396227	2.32446	-4.67517	0.000104559	0.00951491	1.36475
Spermidine	-2.55793	-3.87622	-1.23964	-1.90652	-4.01386	0.000543389	0.0292908	-0.132663
Spermine	-2.19412	-3.36553	-1.02271	-1.22637	-3.8747	0.000767367	0.0292908	-0.445917
Glu	-1.37462	-2.11526	-0.633982	6.18235	-3.83938	0.000837439	0.0292908	-0.525174
Histamine	-1.64394	-2.54319	-0.744688	-2.3685	-3.78173	0.000965632	0.0292908	-0.654307
Taurine	-1.06099	-1.65729	-0.464683	5.71956	-3.68067	0.0012386	0.0322036	-0.879818
C16_2	-0.617535	-0.992582	-0.242488	-6.26831	-3.40613	0.00242193	0.052457	-1.48563
Trp	-0.51095	-0.823869	-0.198032	5.16234	-3.37779	0.00259403	0.052457	-1.54748
C9	0.420722	0.139974	0.701471	-5.76633	3.10001	0.0050469	0.0854062	-2.14494
SM_C16_0	0.288251	0.0934693	0.483033	6.46835	3.06132	0.00553072	0.0854062	-2.22676
PC_aa_C32_2	-1.93071	-3.23862	-0.622802	-2.07121	-3.05369	0.00563118	0.0854062	-2.24283
SM_C18_0	0.405011	0.125513	0.684509	3.94262	2.9976	0.00642585	0.089962	-2.3606
Gln	0.305716	0.0657684	0.545664	9.31442	2.63565	0.0147781	0.192115	-3.09741
SM_C16_1	0.333056	0.0604344	0.605678	3.57997	2.52722	0.0188258	0.214237	-3.30909
lysoPC_a_C18_0	0.418275	0.0758708	0.760679	4.05457	2.52702	0.018834	0.214237	-3.30947
PC_aa_C34_3	-0.56021	-1.03444	-0.0859763	1.48966	-2.44368	0.0226253	0.242224	-3.4689
PC_ae_C44_3	-0.384087	-0.716114	-0.0520598	-3.86428	-2.39299	0.0252649	0.255456	-3.5644
His	-0.240246	-0.450591	-0.0299021	5.98173	-2.36272	0.0269743	0.258386	-3.62089
PC_ae_C30_0	-0.265639	-0.506235	-0.0250425	-2.22557	-2.28396	0.031931	0.276807	-3.76585
C5	0.790122	0.0744488	1.50579	-3.05727	2.28384	0.0319393	0.276807	-3.76607
SM_C24_1	0.206159	0.0144862	0.397832	4.81363	2.22499	0.0361727	0.299247	-3.87243
Pro	0.220588	0.00756448	0.433611	7.3186	2.1421	0.0430006	0.340266	-4.01926
SM_OH_C16_1	0.311468	0.00346483	0.61947	1.35992	2.09191	0.0476795	0.36157	-4.10641
SM_C22_3	0.556014	-0.0133025	1.12533	-1.20973	2.02031	0.0551447	0.401453	-4.22838
SM_C18_1	0.343507	-0.0154903	0.702505	2.91085	1.97938	0.0598627	0.419039	-4.29678
Ser	-0.255456	-0.527078	0.0161648	6.90513	-1.94553	0.0640314	0.431619	-4.35263
lysoPC_a_C14_0	-0.232878	-0.487834	0.0220782	0.612889	-1.88951	0.0714934	0.464707	-4.44357
PC_aa_C36_0	0.236639	-0.031682	0.50496	0.134889	1.82439	0.0811108	0.465885	-4.54687
PC_aa_C36_5	-0.52665	-1.12856	0.0752596	2.41632	-1.80999	0.0833825	0.465885	-4.56936
C18_1OH	0.147362	-0.021972	0.316697	-6.33044	1.80023	0.0849542	0.465885	-4.58453
t4_OH_Pro	0.440169	-0.0656756	0.946014	3.89793	1.80006	0.0849806	0.465885	-4.58478
Gly	-0.301626	-0.652495	0.0492437	8.01234	-1.77831	0.0885746	0.465885	-4.61836
PC_ae_C30_1	-1.04864	-2.27639	0.17912	-3.50434	-1.76684	0.0905218	0.465885	-4.63594
PC_ae_C34_2	-0.233934	-0.508727	0.0408595	2.10522	-1.76105	0.0915191	0.465885	-4.64479
PC_aa_C40_6	0.229148	-0.0405833	0.49888	3.18239	1.7574	0.092153	0.465885	-4.65036
PC_ae_C36_0	0.228043	-0.0431321	0.499218	-0.836981	1.73961	0.0952929	0.468738	-4.67735
lysoPC_a_C16_1	-0.467183	-1.03634	0.10197	-0.310314	-1.69802	0.102993	0.472127	-4.73965
SM_C26_1	0.22433	-0.0491127	0.497773	-2.06063	1.6971	0.10317	0.472127	-4.74102
PC_ae_C34_0	0.187807	-0.0415349	0.417149	0.0912214	1.694	0.103764	0.472127	-4.74561
lysoPC_a_C26_0	-0.355546	-0.80618	0.0950882	-0.919312	-1.63214	0.116266	0.505365	-4.83596
PC_aa_C32_3	0.262078	-0.0704334	0.59459	-2.26773	1.63046	0.116623	0.505365	-4.83838
SM_C20_2	0.341656	-0.0972755	0.780588	-1.93668	1.61019	0.120995	0.512117	-4.86739
PC_aa_C42_4	0.191981	-0.057119	0.441081	-2.91233	1.5943	0.124518	0.515052	-4.88993
Lys	-0.164736	-0.381546	0.0520729	6.97937	-1.5718	0.129652	0.52437	-4.92155
PC_ae_C36_3	-0.221698	-0.516797	0.0734019	1.55595	-1.5541	0.133813	0.525854	-4.94618
Cit	-0.266001	-0.62197	0.0899674	4.42352	-1.54581	0.135797	0.525854	-4.95762
PC_aa_C34_4	-0.36414	-0.865589	0.137308	-1.59623	-1.5022	0.14665	0.556048	-5.01708
PC_aa_C30_0	-0.187918	-0.449396	0.0735598	1.11654	-1.48669	0.150677	0.557658	-5.03789
lysoPC_a_C28_0	-0.293555	-0.705447	0.118338	-1.43988	-1.47431	0.153952	0.557658	-5.05437
C5_1	0.143354	-0.0591853	0.345894	-4.64312	1.46415	0.156686	0.557658	-5.06782
Putrescine	-1.2328	-3.00258	0.536989	-3.68204	-1.44097	0.163067	0.557658	-5.0982
PC_aa_C40_1	-0.12479	-0.30399	0.0544103	-2.31741	-1.44054	0.163187	0.557658	-5.09876
C5_OH_C3_DC_M	0.160665	-0.071352	0.392681	-4.56375	1.43247	0.165459	0.557658	-5.10924
C18_1	0.262209	-0.121798	0.646216	-2.86311	1.41252	0.171185	0.566467	-5.13496
Creatinine	0.180982	-0.0878132	0.449777	5.80131	1.39283	0.176987	0.566817	-5.16002
C14_2	-0.202254	-0.511455	0.106947	-5.68802	-1.35314	0.189162	0.566817	-5.20968
Met_SO	0.257823	-0.136332	0.651978	-1.11995	1.35313	0.189163	0.566817	-5.20969
H1	0.301668	-0.162459	0.765795	12.0007	1.34455	0.191879	0.566817	-5.22026
C14	-0.225698	-0.576503	0.125106	-4.86676	-1.33091	0.196261	0.566817	-5.23696
C7_DC	0.12954	-0.0721261	0.331207	-5.80461	1.32879	0.196948	0.566817	-5.23954
C18	0.328317	-0.18348	0.840115	-4.29353	1.32703	0.197521	0.566817	-5.24168
PC_aa_C38_1	0.213624	-0.121258	0.548506	-1.21188	1.31961	0.19995	0.566817	-5.25068
lysoPC_a_C17_0	0.249197	-0.142823	0.641217	-0.0891804	1.31498	0.201475	0.566817	-5.25626
Ala	-0.16871	-0.434976	0.0975569	8.08641	-1.31072	0.202889	0.566817	-5.2614
PC_ae_C34_3	-0.179834	-0.465391	0.105723	1.41908	-1.30276	0.205549	0.566817	-5.27095
PC_ae_C32_2	-0.138518	-0.364072	0.0870359	-1.15125	-1.2704	0.216641	0.584144	-5.30925
SM_OH_C14_1	0.221141	-0.140875	0.583156	2.12472	1.26365	0.219012	0.584144	-5.31714
Met	-0.181894	-0.482417	0.118629	4.54911	-1.25206	0.223129	0.584144	-5.33059
PC_aa_C38_0	0.167172	-0.110935	0.445279	0.452771	1.24348	0.226216	0.584144	-5.34049
PC_ae_C36_5	0.145505	-0.100648	0.391657	2.68805	1.22281	0.233783	0.584144	-5.36408
PC_aa_C28_1	0.190454	-0.133903	0.514812	0.830057	1.21465	0.23682	0.584144	-5.37329
PC_ae_C32_1	-0.18388	-0.498349	0.130589	0.860249	-1.2096	0.238717	0.584144	-5.37896
PC_ae_C42_3	-0.261231	-0.708716	0.186254	-1.53211	-1.20762	0.239462	0.584144	-5.38118
PC_aa_C42_5	0.145995	-0.104782	0.396773	-1.97246	1.2043	0.240719	0.584144	-5.3849
PC_aa_C38_5	-0.168284	-0.467279	0.130711	4.18548	-1.1643	0.256237	0.613621	-5.42897
PC_ae_C40_6	0.127088	-0.107769	0.361944	0.941689	1.1194	0.274521	0.648868	-5.47685
SM_OH_C24_1	0.165622	-0.151371	0.482615	-0.585619	1.08082	0.290979	0.663663	-5.51666
PC_ae_C42_2	-0.216113	-0.629958	0.197732	-2.03659	-1.08026	0.291223	0.663663	-5.51723
C5_M_DC	-0.182798	-0.534223	0.168627	-5.17408	-1.07603	0.29307	0.663663	-5.52151
C10	0.17564	-0.163673	0.514953	-2.65981	1.0708	0.295367	0.663663	-5.52679
C14_1	0.113795	-0.110568	0.338158	-3.62827	1.0492	0.304987	0.671346	-5.54835
PC_ae_C40_3	-0.153478	-0.458277	0.151322	-0.894549	-1.04164	0.308405	0.671346	-5.5558
PC_ae_C36_1	-0.101653	-0.304151	0.100844	1.7073	-1.03845	0.309852	0.671346	-5.55892
C3_1	-0.121194	-0.367255	0.124867	-5.62769	-1.01888	0.318858	0.68273	-5.57794
C3_OH	0.150237	-0.162326	0.462801	-6.25958	0.994317	0.330414	0.692726	-5.60133
PC_aa_C36_6	-0.255106	-0.786658	0.276446	-2.48219	-0.992796	0.331138	0.692726	-5.60276
C12	-0.111334	-0.351357	0.128689	-3.82371	-0.959536	0.347267	0.715679	-5.63355
PC_ae_C38_5	0.110059	-0.128578	0.348696	3.17626	0.954055	0.349975	0.715679	-5.63854
lysoPC_a_C28_1	-0.154775	-0.500164	0.190615	-1.08641	-0.926993	0.363555	0.733884	-5.66275
PC_ae_C42_0	0.10363	-0.129296	0.336556	-1.18151	0.920349	0.366942	0.733884	-5.6686
PC_ae_C38_0	-0.156149	-0.522546	0.210249	-1.00041	-0.881599	0.387113	0.76581	-5.70192
Arg	-0.0958708	-0.325918	0.134176	6.67043	-0.862095	0.397534	0.765898	-5.71819
lysoPC_a_C18_2	-0.285941	-0.979968	0.408086	2.19819	-0.852287	0.402842	0.765898	-5.72624
PC_aa_C34_1	-0.107846	-0.370498	0.154805	6.54104	-0.849398	0.404414	0.765898	-5.72859
Ac_Orn	0.268608	-0.387774	0.92499	-0.697228	0.846541	0.405972	0.765898	-5.73091
PC_ae_C40_2	0.127708	-0.185872	0.441289	-0.202863	0.842472	0.408198	0.765898	-5.73421
SM_C24_0	-0.0820507	-0.286758	0.122656	3.37483	-0.829154	0.415539	0.771715	-5.74489
PC_aa_C40_3	0.0866193	-0.136486	0.309725	-1.47986	0.803138	0.430116	0.776928	-5.76528
C2	-0.169817	-0.608114	0.26848	3.28748	-0.80149	0.43105	0.776928	-5.76655
PC_aa_C36_1	0.10533	-0.16738	0.378041	4.50926	0.798981	0.432474	0.776928	-5.76849
PC_ae_C36_2	-0.123383	-0.444915	0.19815	2.11193	-0.793806	0.435421	0.776928	-5.77245
PC_aa_C38_3	0.127144	-0.209656	0.463944	4.42336	0.780927	0.442808	0.782438	-5.78221
PC_aa_C32_0	0.123781	-0.210646	0.458209	3.94046	0.765663	0.451662	0.784566	-5.79358
PC_aa_C40_4	0.114067	-0.196009	0.424143	1.02953	0.760987	0.454396	0.784566	-5.79703
PC_aa_C38_4	0.130257	-0.225863	0.486377	5.5779	0.756641	0.456945	0.784566	-5.80021
SM_C26_0	0.122025	-0.220076	0.464126	-3.1504	0.737868	0.468056	0.786978	-5.81375
PC_aa_C36_2	0.142973	-0.258753	0.544699	6.21463	0.736225	0.469036	0.786978	-5.81492
PC_ae_C44_6	-0.128702	-0.492217	0.234813	-0.796634	-0.7324	0.471322	0.786978	-5.81763
total_DMA	0.146406	-0.274054	0.566866	0.455146	0.720309	0.478591	0.79185	-5.82612
lysoPC_a_C24_0	-0.112694	-0.460254	0.234867	-1.98728	-0.670741	0.509064	0.822353	-5.85951
Val	0.0783441	-0.163606	0.320294	7.58265	0.669833	0.509633	0.822353	-5.8601
PC_ae_C44_4	-0.112281	-0.461987	0.237425	-2.2513	-0.664184	0.513176	0.822353	-5.86375
SDMA	0.193049	-0.410997	0.797096	-0.730703	0.661125	0.5151	0.822353	-5.86572
Ile	0.119625	-0.263093	0.502343	6.32416	0.646591	0.524297	0.829756	-5.87495
C5_DC_C6_OH	0.0657147	-0.154934	0.286364	-5.25794	0.616093	0.543882	0.853333	-5.89367
Kynurenine	0.169736	-0.425581	0.765053	1.90739	0.589808	0.561069	0.868704	-5.9091
lysoPC_a_C18_1	0.0975691	-0.246543	0.441682	3.12556	0.586539	0.563225	0.868704	-5.91097
PC_aa_C26_0	-0.119219	-0.554087	0.315649	-0.380558	-0.567118	0.576127	0.872307	-5.9219
PC_aa_C40_2	0.0638007	-0.173745	0.301346	-2.18508	0.555602	0.583847	0.872307	-5.9282
PC_ae_C38_6	0.0590076	-0.166802	0.284817	1.72528	0.540569	0.594001	0.872307	-5.93625
PC_ae_C42_4	-0.0881226	-0.428254	0.252009	-1.06778	-0.535952	0.597136	0.872307	-5.93868
PC_aa_C42_1	-0.0619909	-0.303248	0.179266	-2.65015	-0.531537	0.600142	0.872307	-5.94098
C6_1	-0.0580559	-0.286731	0.170619	-5.55745	-0.525185	0.60448	0.872307	-5.94426
C8	0.0878609	-0.266348	0.44207	-3.17693	0.513123	0.612758	0.872307	-5.95038
PC_ae_C40_5	0.0507132	-0.155346	0.256773	0.862384	0.509113	0.615522	0.872307	-5.95239
Tyr	0.0593176	-0.18347	0.302105	5.97181	0.505408	0.618081	0.872307	-5.95423
C14_1OH	0.040653	-0.126901	0.208207	-6.70209	0.501909	0.620502	0.872307	-5.95595
PC_ae_C38_4	0.0484198	-0.153267	0.250107	2.65038	0.496627	0.624165	0.872307	-5.95853
C5_1DC	0.0818814	-0.260659	0.424422	-5.41222	0.494491	0.625649	0.872307	-5.95957
C4	0.139985	-0.454928	0.734897	-2.26018	0.486758	0.631036	0.872307	-5.96329
lysoPC_a_C26_1	-0.091673	-0.492798	0.309452	-1.92293	-0.472767	0.640834	0.872307	-5.96986
C10_1	0.0684174	-0.245735	0.382569	-3.31212	0.450518	0.656555	0.872307	-5.97993
PC_ae_C36_4	0.0464108	-0.167032	0.259854	3.11644	0.449804	0.657062	0.872307	-5.98025
C12_1	0.0601884	-0.216665	0.337042	-3.48737	0.449726	0.657117	0.872307	-5.98028
lysoPC_a_C16_0	0.0709319	-0.262325	0.404188	5.46461	0.4403	0.66383	0.872307	-5.98439
PC_ae_C30_2	0.0590634	-0.227783	0.34591	-3.35695	0.425946	0.674106	0.872307	-5.9905
C16_OH	-0.0396506	-0.238668	0.159367	-7.17193	-0.412139	0.684053	0.872307	-5.99618
Orn	-0.0559304	-0.338173	0.226313	5.52411	-0.40993	0.68565	0.872307	-5.99707
DOPA	-0.0904405	-0.551423	0.370542	-3.63482	-0.405848	0.688605	0.872307	-5.99871
PC_ae_C40_4	0.0456372	-0.18732	0.278595	0.186167	0.405254	0.689035	0.872307	-5.99894
PC_ae_C38_1	0.0671171	-0.278571	0.412805	-1.30067	0.401638	0.691658	0.872307	-6.00038
C16_1	-0.0658104	-0.406606	0.274986	-4.83527	-0.399471	0.693231	0.872307	-6.00123
PC_aa_C36_4	-0.0729884	-0.463165	0.317188	5.88119	-0.386971	0.702335	0.872307	-6.00606
Phe	-0.0541273	-0.34367	0.235415	5.74931	-0.386713	0.702523	0.872307	-6.00616
PC_aa_C42_0	-0.0530072	-0.340662	0.234648	-1.81315	-0.381196	0.706556	0.872307	-6.00824
PC_ae_C40_1	-0.0556274	-0.358676	0.247421	-0.934277	-0.379718	0.707638	0.872307	-6.00879
PC_aa_C42_6	0.0442873	-0.19906	0.287635	-1.91125	0.376476	0.710013	0.872307	-6.01
PC_ae_C42_1	-0.0448676	-0.299544	0.209809	-2.24527	-0.364442	0.718857	0.872307	-6.01439
PC_aa_C24_0	-0.0727157	-0.488915	0.343483	-2.81869	-0.361421	0.721084	0.872307	-6.01547
C3_DC_C4_OH	-0.0994511	-0.674373	0.475471	-3.79001	-0.357838	0.723727	0.872307	-6.01673
C0	-0.049238	-0.340414	0.241938	4.90086	-0.349809	0.729665	0.873677	-6.01953
alpha_AAA	-0.0755833	-0.539688	0.388521	-0.728902	-0.336896	0.73925	0.879369	-6.02389
C14_2OH	-0.028783	-0.213131	0.155565	-6.75129	-0.322987	0.749623	0.880813	-6.02842
Serotonin	-0.0545146	-0.404419	0.29539	-5.52721	-0.322291	0.750143	0.880813	-6.02864
ADMA	0.059973	-0.349113	0.469059	-0.161728	0.303268	0.764412	0.886003	-6.0345
C6_C4_1DC	0.0476311	-0.28699	0.382252	-3.5726	0.294458	0.771049	0.886003	-6.0371
Thr	-0.0440527	-0.356604	0.268499	7.01247	-0.291566	0.773232	0.886003	-6.03793
PC_aa_C34_2	-0.0562183	-0.463596	0.351159	6.82862	-0.285474	0.777836	0.886003	-6.03967
C10_2	0.0261736	-0.164431	0.216778	-5.53065	0.284063	0.778903	0.886003	-6.04006
PC_ae_C34_1	-0.0349056	-0.322079	0.252268	2.65838	-0.251441	0.803706	0.905709	-6.04868
lysoPC_a_C20_3	0.0633761	-0.464833	0.591585	-0.512604	0.248202	0.80618	0.905709	-6.04948
PC_aa_C38_6	0.0380438	-0.293448	0.369535	4.50644	0.237409	0.814442	0.909376	-6.05207
PC_ae_C42_5	-0.0281157	-0.320687	0.264456	0.151077	-0.198794	0.844171	0.924941	-6.06038
C16_2OH	0.0174244	-0.169332	0.20418	-5.69832	0.193006	0.848649	0.924941	-6.0615
C3	0.0340632	-0.333469	0.401595	-1.96984	0.191723	0.849641	0.924941	-6.06175
PC_aa_C36_3	-0.0345374	-0.452401	0.383326	5.31112	-0.170978	0.865736	0.924941	-6.06547
PC_aa_C42_2	-0.018218	-0.239441	0.203005	-2.89027	-0.170355	0.86622	0.924941	-6.06557
PC_ae_C38_2	-0.0287452	-0.380204	0.322713	-0.240285	-0.169191	0.867126	0.924941	-6.06577
Leu	-0.0234042	-0.316831	0.270023	7.27995	-0.164998	0.870387	0.924941	-6.06646
lysoPC_a_C20_4	-0.0301064	-0.416044	0.355831	1.35314	-0.161372	0.873209	0.924941	-6.06705
PC_ae_C44_5	-0.0248322	-0.358671	0.309006	-0.0348796	-0.153874	0.879051	0.924941	-6.06821
Asn	-0.0228122	-0.338329	0.292704	5.50461	-0.149565	0.882411	0.924941	-6.06886
C16	0.0300261	-0.392038	0.45209	-3.10436	0.147165	0.884284	0.924941	-6.06921
PC_aa_C40_5	0.0163004	-0.259817	0.292417	2.08614	0.122121	0.903864	0.940019	-6.07255
SM_OH_C22_2	-0.0192693	-0.394252	0.355713	2.42345	-0.106302	0.916264	0.940259	-6.07434
C18_2	-0.0218988	-0.46142	0.417623	-4.53963	-0.103069	0.918802	0.940259	-6.07467
C16_1OH	-0.0103237	-0.219573	0.198926	-6.5253	-0.10206	0.919594	0.940259	-6.07477
C4_1	-0.00737259	-0.237548	0.222803	-5.43865	-0.0662592	0.947744	0.963628	-6.07775
PC_ae_C38_3	0.00696638	-0.237819	0.251752	0.711176	0.0588717	0.953563	0.964158	-6.07821
C12_DC	-0.00398502	-0.222591	0.214621	-4.90458	-0.0377098	0.970244	0.975605	-6.07922
SM_OH_C22_1	-0.00238797	-0.314425	0.309649	2.59266	-0.015831	0.987506	0.987506	-6.0798
